# Supplementary material for: Broadband multi-beam lens-assisted mmID enabling multi-gigabit backscatter data rates for next-generation wireless networks
Source: Nat Commun. 2026 Mar 10;17:3765. doi: 10.1038/s41467-026-70454-8 (PMC13106750; doi:10.1038/s41467-026-70454-8)
Supplement: Supplementary file 3 — Source Data [file 41467_2026_70454_MOESM3_ESM.zip]

Archive with 39 entries (38 files):
- Public Dataset Submission/
- Public Dataset Submission/8PSKMeasConstellation.xlsx
- __MACOSX/Public Dataset Submission/._8PSKMeasConstellation.xlsx
- Public Dataset Submission/29GHzGainAngle.xlsx
- __MACOSX/Public Dataset Submission/._29GHzGainAngle.xlsx
- Public Dataset Submission/.DS_Store
- __MACOSX/Public Dataset Submission/._.DS_Store
- Public Dataset Submission/32QAMMeasConstellation.xlsx
- __MACOSX/Public Dataset Submission/._32QAMMeasConstellation.xlsx
- Public Dataset Submission/8PSKSpectrum.xlsx
- __MACOSX/Public Dataset Submission/._8PSKSpectrum.xlsx
- Public Dataset Submission/26GHzGainAngle.xlsx
- __MACOSX/Public Dataset Submission/._26GHzGainAngle.xlsx
- Public Dataset Submission/QPSK0Deg20mConstellation.xlsx
- __MACOSX/Public Dataset Submission/._QPSK0Deg20mConstellation.xlsx
- Public Dataset Submission/28GHzGainAngle.xlsx
- __MACOSX/Public Dataset Submission/._28GHzGainAngle.xlsx
- Public Dataset Submission/RCSAllCuts27.xlsx
- __MACOSX/Public Dataset Submission/._RCSAllCuts27.xlsx
- Public Dataset Submission/16QAMMeasConstellation.xlsx
- __MACOSX/Public Dataset Submission/._16QAMMeasConstellation.xlsx
- Public Dataset Submission/27GHzGainAngle.xlsx
- __MACOSX/Public Dataset Submission/._27GHzGainAngle.xlsx
- Public Dataset Submission/32QAMSpectrum.xlsx
- __MACOSX/Public Dataset Submission/._32QAMSpectrum.xlsx
- Public Dataset Submission/16QAMSpectrum.xlsx
- __MACOSX/Public Dataset Submission/._16QAMSpectrum.xlsx
- Public Dataset Submission/FETMeasurement.xlsx
- __MACOSX/Public Dataset Submission/._FETMeasurement.xlsx
- Public Dataset Submission/AntennaMeasurement.xlsx
- __MACOSX/Public Dataset Submission/._AntennaMeasurement.xlsx
- Public Dataset Submission/RCSAllFreq.xlsx
- __MACOSX/Public Dataset Submission/._RCSAllFreq.xlsx
- Public Dataset Submission/QPSK55Deg20mConstellation.xlsx
- __MACOSX/Public Dataset Submission/._QPSK55Deg20mConstellation.xlsx
- Public Dataset Submission/QPSK0Deg2mConstellation.xlsx
- __MACOSX/Public Dataset Submission/._QPSK0Deg2mConstellation.xlsx
- Public Dataset Submission/QPSK55Deg2mConstellation.xlsx
- __MACOSX/Public Dataset Submission/._QPSK55Deg2mConstellation.xlsx
