# Supplementary material for: Broadband multi-beam lens-assisted mmID enabling multi-gigabit backscatter data rates for next-generation wireless networks
Source: Nat Commun. 2026 Mar 10;17:3765. doi: 10.1038/s41467-026-70454-8 (PMC13106750; doi:10.1038/s41467-026-70454-8)
Supplement: Supplementary file 3 — Source Data [file 41467_2026_70454_MOESM3_ESM.zip › Public Dataset Submission/8PSKMeasConstellation.xlsx]

## Sheet: 8PSKMeasConstellation
Real	Imaginary		Complex Data of 8PSK Constellation: Fig 8c
0.952452	0.0573657
0.816331	0.238396
0.646278	0.43166
0.456841	0.623153
0.267145	0.79839
0.0984066	0.943662
-0.0290589	1.04737
-0.0988683	1.1012
-0.101243	1.101
-0.0349212	1.04723
0.0922132	0.944891
0.263631	0.802913
0.456077	0.633206
0.642481	0.449347
0.795373	0.265188
0.890542	0.0935305
0.910051	-0.0550171
0.844585	-0.172618
0.694613	-0.254554
0.47004	-0.299069
0.188792	-0.306923
-0.125548	-0.280711
-0.446645	-0.224374
-0.748413	-0.142804
-1.00771	-0.0415274
-1.20644	0.0732861
-1.3328	0.194698
-1.38144	0.315056
-1.35301	0.426064
-1.25314	0.519096
-1.09127	0.585817
-0.879243	0.619318
-0.630422	0.61504
-0.35877	0.57195
-0.0782709	0.493228
0.197363	0.386698
0.45486	0.264333
0.681679	0.141173
0.866505	0.0336909
0.999879	-0.0423326
1.07498	-0.0740577
1.08839	-0.0535097
1.0407	0.0209485
0.936675	0.144182
0.785126	0.304689
0.598125	0.486067
0.3898	0.669132
0.174794	0.83462
-0.0332969	0.965876
-0.223349	1.05109
-0.387718	1.08474
-0.52262	1.06822
-0.628098	1.00924
-0.707389	0.920173
-0.765876	0.815741
-0.809849	0.710344
-0.845331	0.615533
-0.877116	0.537948
-0.908162	0.478265
-0.939456	0.431242
-0.970198	0.386852
-0.998316	0.332383
-1.02109	0.255259
-1.03573	0.145874
-1.03988	0.000214332
-1.03184	-0.178465
-1.01048	-0.37904
-0.975114	-0.583304
-0.925505	-0.768015
-0.861636	-0.908063
-0.78375	-0.980235
-0.69254	-0.967119
-0.589529	-0.860461
-0.477427	-0.663376
-0.36048	-0.390988
-0.244675	-0.0694045
-0.137244	0.267027
-0.0460223	0.57977
0.0215943	0.831072
0.0598718	0.989063
0.066075	1.03231
0.0414874	0.953097
-0.0079439	0.758922
-0.0718008	0.471718
-0.136038	0.125298
-0.184726	-0.239132
-0.20227	-0.578434
-0.175923	-0.853338
-0.0981741	-1.03377
0.0315072	-1.10288
0.205747	-1.05915
0.409597	-0.916256
0.621992	-0.700867
0.818422	-0.44846
0.974341	-0.198143
1.06885	0.0131209
1.08812	0.155659
1.02797	0.211064
0.895097	0.174347
0.706663	0.0539551
0.488268	-0.130094
0.270472	-0.34992
0.0843866	-0.574369
-0.0430539	-0.773857
-0.0933873	-0.924798
-0.0597571	-1.01276
0.0515969	-1.034
0.221947	-0.995283
0.422629	-0.911959
0.61925	-0.804776
0.776876	-0.696037
0.865599	-0.605695
0.865345	-0.54803
0.769326	-0.529477
0.58538	-0.547819
0.335207	-0.593043
0.0513463	-0.649319
-0.227595	-0.697875
-0.462754	-0.720194
-0.620882	-0.701129
-0.679464	-0.631377
-0.63021	-0.508915
-0.480464	-0.339341
-0.252226	-0.135054
0.0211252	0.0863883
0.299741	0.304651
0.543132	0.499049
0.716114	0.651017
0.793774	0.745954
0.764951	0.774511
0.633611	0.733125
0.417938	0.624007
0.147473	0.454417
-0.141452	0.235818
-0.410992	-0.0172981
-0.627156	-0.288451
-0.764465	-0.560238
-0.809107	-0.815136
-0.76036	-1.03647
-0.630026	-1.20908
-0.44021	-1.32018
-0.219586	-1.3602
0.00102042	-1.32366
0.193174	-1.20998
0.334832	-1.02404
0.413202	-0.776316
0.426073	-0.48248
0.38155	-0.162435
0.296248	0.161317
0.192341	0.465791
0.0938131	0.729817
0.0225118	0.93638
-0.00519307	1.07455
0.0190346	1.14081
0.0942174	1.1394
0.210344	1.0817
0.349997	0.984672
0.4912	0.868538
0.610965	0.754054
0.689057	0.659763
0.711302	0.599616
0.672114	0.581336
0.575553	0.605668
0.434957	0.666649
0.271084	0.752787
0.109084	0.848936
-0.0254043	0.938593
-0.110193	1.0061
-0.130084	1.03865
-0.0793319	1.02766
0.0372176	0.969506
0.204685	0.86546
0.400185	0.721054
0.59609	0.545093
0.763883	0.348375
0.878228	0.142474
0.920359	-0.0612254
0.880575	-0.252274
0.759226	-0.421407
0.566386	-0.560926
0.319993	-0.66465
0.043115	-0.727977
-0.239335	-0.747894
-0.503538	-0.723134
-0.729598	-0.654414
-0.903196	-0.544758
-1.01648	-0.399655
-1.06784	-0.227196
-1.06076	-0.037358
-1.00257	0.158601
-0.902887	0.349068
-0.772424	0.523321
-0.622138	0.672622
-0.462919	0.791191
-0.305428	0.876851
-0.160204	0.93105
-0.0376472	0.958484
0.0522636	0.966065
0.100766	0.961539
0.101499	0.952031
0.0517896	0.942691
-0.0461237	0.935681
-0.18417	0.929764
-0.348508	0.920434
-0.520383	0.90086
-0.677813	0.863174
-0.798312	0.799994
-0.861939	0.705888
-0.854418	0.578667
-0.769736	0.42002
-0.61156	0.235716
-0.393435	0.0349878
-0.137519	-0.17053
0.12814	-0.3683
0.373199	-0.546442
0.569135	-0.695198
0.693033	-0.807911
0.730703	-0.88154
0.678349	-0.91661
0.542765	-0.91661
0.340131	-0.887044
0.0933334	-0.834432
-0.171426	-0.765336
-0.428326	-0.68548
-0.655396	-0.599372
-0.836972	-0.510368
-0.964948	-0.420964
-1.03895	-0.333155
-1.06537	-0.248973
-1.05534	-0.170789
-1.02221	-0.101385
-0.979341	-0.043726
-0.937873	-0.000584751
-0.905531	0.0261644
-0.886202	0.0361137
-0.880387	0.0307661
-0.885884	0.0135542
-0.899017	-0.0104874
-0.915837	-0.0354184
-0.933095	-0.0555199
-0.948793	-0.0662529
-0.962083	-0.0652897
-0.97305	-0.0530451
-0.981938	-0.0328353
-0.988552	-0.0104738
-0.991834	0.0066739
-0.989856	0.0109327
-0.979975	-0.00429575
-0.959625	-0.043298
-0.927022	-0.107267
-0.882088	-0.193859
-0.82706	-0.297458
-0.766558	-0.410136
-0.707205	-0.522899
-0.656499	-0.62705
-0.621556	-0.71543
-0.607472	-0.783336
-0.61587	-0.828917
-0.644137	-0.853047
-0.685063	-0.858628
-0.72736	-0.849775
-0.7571	-0.830885
-0.75985	-0.805858
-0.722979	-0.777627
-0.637996	-0.748106
-0.502383	-0.71852
-0.320696	-0.690015
-0.104432	-0.664281
0.129003	-0.643933
0.358418	-0.632634
0.561657	-0.634489
0.718696	-0.653217
0.814619	-0.690929
0.841716	-0.746914
0.800791	-0.816804
0.701126	-0.892164
0.559202	-0.960806
0.396278	-1.00809
0.235282	-1.01887
0.097395	-0.979857
-0.00110592	-0.882011
-0.0512308	-0.722519
-0.0525759	-0.50602
-0.0133207	-0.244626
0.0511973	0.0431574
0.12105	0.33467
0.175076	0.605925
0.194345	0.834894
0.165501	1.00449
0.0831531	1.10486
-0.0489443	1.13467
-0.218162	1.101
-0.4047	1.01804
-0.584471	0.904888
-0.732846	0.782531
-0.828548	0.670923
-0.857194	0.586273
-0.813845	0.539097
-0.704214	0.533336
-0.544177	0.566346
-0.357671	0.629936
-0.1733	0.711944
-0.0200945	0.798197
0.0769552	0.874364
0.100815	0.927515
0.0452383	0.947264
-0.0840583	0.926367
-0.26999	0.860856
-0.486567	0.749964
-0.702741	0.5958
-0.886993	0.403178
-1.01223	0.179447
-1.05984	-0.0655417
-1.02269	-0.319592
-0.90604	-0.568336
-0.726713	-0.795989
-0.510434	-0.986177
-0.287944	-1.12329
-0.090129	-1.19423
0.0566111	-1.19002
0.134312	-1.10747
0.135924	-0.950194
0.0661311	-0.728861
-0.0596956	-0.460763
-0.218216	-0.16822
-0.381736	0.123603
-0.522354	0.389494
-0.615969	0.606966
-0.645355	0.75882
-0.601973	0.835124
-0.486399	0.834148
-0.307396	0.762349
-0.0799953	0.633314
0.177095	0.465824
0.44406	0.281416
0.702327	0.101695
0.935917	-0.0541222
1.13228	-0.171108
1.28207	-0.239988
1.37871	-0.257498
1.41787	-0.226049
1.39686	-0.152747
1.31458	-0.0478741
1.1721	0.0768095
0.973487	0.209557
0.72683	0.339961
0.445146	0.459885
0.146604	0.56381
-0.146211	0.648707
-0.408099	0.713618
-0.613843	0.758863
-0.741558	0.785337
-0.775905	0.793706
-0.711065	0.783668
-0.552423	0.75382
-0.316774	0.701636
-0.0307882	0.623997
0.272102	0.517959
0.556082	0.381803
0.787816	0.216101
0.941156	0.0246619
1.00082	-0.184849
0.964506	-0.40074
0.842914	-0.607858
0.657899	-0.788657
0.438747	-0.924953
0.217554	-1.00016
0.024161	-1.00154
-0.118293	-0.922366
-0.196696	-0.763531
-0.209406	-0.534311
-0.165838	-0.252116
-0.0843471	0.0588892
0.0112918	0.370233
0.0960549	0.652319
0.14776	0.878011
0.150431	1.02608
0.0964354	1.08399
-0.01287	1.0496
-0.167971	0.931672
-0.353236	0.748683
-0.549703	0.526474
-0.737941	0.294808
-0.900807	0.0834078
-1.02544	-0.0819499
-1.10421	-0.182689
-1.13501	-0.209575
-1.12041	-0.163303
-1.06654	-0.0539633
-0.98172	0.10106
-0.875057	0.28015
-0.755368	0.460979
-0.630543	0.623821
-0.507224	0.754319
-0.390749	0.845166
-0.285359	0.896542
-0.194353	0.915255
-0.120095	0.912738
-0.0640637	0.902508
-0.0265829	0.897195
-0.00679049	0.906003
-0.00250509	0.932838
-0.0102731	0.975525
-0.0257345	1.02602
-0.0439856	1.07179
-0.0601165	1.09794
-0.0697352	1.08984
-0.0693015	1.03567
-0.0563436	0.928617
-0.029372	0.768321
0.0123789	0.561269
0.0692235	0.320144
0.141269	0.0622983
0.228422	-0.192585
0.33004	-0.425007
0.444385	-0.618251
0.567894	-0.760485
0.694551	-0.846184
0.815573	-0.876648
0.91949	-0.859505
0.993089	-0.80732
1.02288	-0.735617
0.997167	-0.660474
0.90831	-0.596194
0.754858	-0.553346
0.543165	-0.537419
0.287793	-0.548101
0.0108395	-0.579838
-0.260036	-0.622937
-0.494835	-0.665416
-0.665202	-0.695077
-0.748493	-0.701596
-0.731312	-0.678231
-0.612002	-0.622934
-0.401555	-0.53866
-0.122619	-0.433097
0.193077	-0.317408
0.508587	-0.204604
0.786619	-0.107654
0.994263	-0.0376673
1.10729	-0.00241078
1.11294	-0.00534893
1.01126	-0.0455035
0.814503	-0.117669
0.544854	-0.213387
0.231099	-0.322123
-0.095474	-0.432503
-0.405152	-0.533499
-0.673325	-0.615349
-0.882965	-0.670107
-1.02582	-0.691964
-1.10217	-0.677224
-1.11962	-0.624217
-1.0909	-0.533248
-1.03134	-0.406729
-0.956545	-0.249301
-0.880147	-0.0680818
-0.812414	0.127118
-0.759535	0.323898
-0.723482	0.507712
-0.702732	0.662692
-0.693428	0.773208
-0.690499	0.825638
-0.688947	0.810442
-0.684874	0.723966
-0.676219	0.569721
-0.663062	0.35884
-0.647508	0.109658
-0.633329	-0.15393
-0.625155	-0.404949
-0.62741	-0.616617
-0.643249	-0.765685
-0.673564	-0.83547
-0.716196	-0.818197
-0.765566	-0.715898
-0.812759	-0.540116
-0.846424	-0.310308
-0.854093	-0.0512431
-0.824033	0.210561
-0.747209	0.45027
-0.619324	0.647774
-0.442368	0.789993
-0.225392	0.871865
0.0155722	0.896239
0.258918	0.872431
0.479727	0.81412
0.652943	0.736956
0.75681	0.656035
0.776424	0.584057
0.70625	0.529963
0.551662	0.49855
0.328947	0.490718
0.0637035	0.504307
-0.212283	0.535209
-0.46511	0.578365
-0.663325	0.628615
-0.782162	0.681022
-0.806962	0.730957
-0.735067	0.773796
-0.575923	0.804545
-0.34958	0.817711
-0.0835081	0.807338
0.191528	0.767604
0.445855	0.693664
0.65492	0.582795
0.802411	0.435544
0.882006	0.256495
0.897311	0.054802
0.860407	-0.156184
0.789261	-0.360143
0.704475	-0.53949
0.62578	-0.677743
0.56925	-0.761794
0.54524	-0.784011
0.557468	-0.743687
0.603303	-0.647407
0.675058	-0.508592
0.761838	-0.345817
0.851706	-0.180499
0.933493	-0.034048
0.998172	0.0749724
1.03971	0.133325
1.05506	0.134688
1.04372	0.0802127
1.00688	-0.0218686
0.946651	-0.157873
0.865496	-0.310974
0.766001	-0.463837
0.651009	-0.601226
0.52426	-0.712225
0.390823	-0.791505
0.257688	-0.839552
0.133861	-0.862032
0.0298015	-0.868131
-0.0435601	-0.868384
-0.0764532	-0.87219
-0.0620886	-0.885645
0.00161914	-0.909986
0.110871	-0.940947
0.255647	-0.969145
0.420106	-0.981471
0.584307	-0.963405
0.726744	-0.901656
0.827587	-0.78682
0.871691	-0.615737
0.851438	-0.392677
0.76839	-0.129571
0.633588	0.154869
0.466396	0.437456
0.291941	0.693358
0.137431	0.89941
0.0278646	1.03722
-0.0179856	1.09581
0.00911995	1.07299
0.107043	0.975864
0.262228	0.819579
0.451321	0.625425
0.644571	0.41786
0.810204	0.221382
0.919271	0.0575653
0.950051	-0.0573709
0.89149	-0.113918
0.744836	-0.10977
0.523499	-0.0491696
0.251043	0.0584574
-0.0422889	0.200302
-0.324033	0.362148
-0.564114	0.530016
-0.738901	0.691416
-0.834199	0.835827
-0.846555	0.954803
-0.782987	1.04173
-0.659083	1.09137
-0.496043	1.09952
-0.317311	1.06286
-0.145072	0.979232
0.00246484	0.848229
0.112991	0.672002
0.180688	0.455992
0.205839	0.209337
0.193633	-0.0553154
0.152442	-0.322576
0.0921154	-0.575732
0.0224262	-0.798713
-0.0477983	-0.978146
-0.111101	-1.10514
-0.161373	-1.17666
-0.193452	-1.19605
-0.202752	-1.17245
-0.185199	-1.11939
-0.137577	-1.05243
-0.0581056	-0.986528
0.0524662	-0.933482
0.189929	-0.899709
0.346017	-0.885228
0.50822	-0.883637
0.660645	-0.883321
0.78548	-0.8696
0.865212	-0.827566
0.88532	-0.745051
0.836737	-0.615247
0.717875	-0.438459
0.535808	-0.22279
0.306127	0.016528
0.0515018	0.258949
-0.200845	0.481475
-0.422523	0.66191
-0.587624	0.782184
-0.676059	0.831087
-0.676189	0.806074
-0.586301	0.713749
-0.41465	0.569121
-0.178253	0.393584
0.0994487	0.212084
0.391682	0.0497351
0.671537	-0.0715019
0.915015	-0.135579
1.10338	-0.134485
1.22447	-0.0689491
1.27305	0.052075
1.25036	0.212906
1.1629	0.39358
1.02084	0.572781
0.836414	0.730828
0.622545	0.852288
0.391733	0.927964
0.155617	0.955853
-0.0752911	0.940969
-0.291452	0.894209
-0.484247	0.830262
-0.645668	0.765195
-0.768635	0.713847
-0.847157	0.687341
-0.877035	0.691314
-0.856564	0.72483
-0.787015	0.780535
-0.673092	0.846039
-0.522722	0.905464
-0.346749	0.942052
-0.157821	0.940738
0.0307062	0.890461
0.206246	0.785989
0.358341	0.628901
0.479743	0.427522
0.566965	0.195706
0.620299	-0.0490632
0.643055	-0.288112
0.640693	-0.504097
0.619431	-0.683381
0.584895	-0.817744
0.541001	-0.905204
0.489337	-0.949919
0.429097	-0.960932
0.357575	-0.950367
0.271354	-0.931058
0.16763	-0.914231
0.0457093	-0.907407
-0.0918632	-0.913113
-0.238693	-0.928382
-0.384555	-0.945351
-0.516449	-0.952656
-0.620221	-0.937341
-0.682753	-0.887267
-0.69423	-0.793253
-0.650243	-0.650956
-0.553398	-0.462016
-0.413801	-0.234255
-0.248439	0.0189333
-0.0793124	0.279934
0.069302	0.528919
0.174194	0.746131
0.216702	0.914103
0.185768	1.01957
0.0801829	1.05489
-0.0906825	1.01866
-0.307451	0.915758
-0.543002	0.75664
-0.765878	0.556223
-0.944488	0.332303
-1.05134	0.103946
-1.06694	-0.11016
-0.982654	-0.293219
-0.801969	-0.431606
-0.540125	-0.515688
-0.222276	-0.540365
0.119884	-0.505132
0.452115	-0.413955
0.741933	-0.274767
0.96242	-0.0986844
1.09511	0.100919
1.1316	0.309591
1.07374	0.51294
0.932532	0.697768
0.725796	0.852939
0.475439	0.970104
0.204419	1.04397
-0.0659206	1.07222
-0.31792	1.05511
-0.538755	0.994862
-0.720705	0.894967
-0.860689	0.759617
-0.959285	0.593438
-1.01951	0.401439
-1.0458	0.189355
-1.04307	-0.0357228
-1.01623	-0.264802
-0.970281	-0.486354
-0.910344	-0.686476
-0.841885	-0.849604
-0.770804	-0.959918
-0.703431	-1.0033
-0.645942	-0.969879
-0.603677	-0.856295
-0.580289	-0.66769
-0.576909	-0.418674
-0.591548	-0.133006
-0.619016	0.158337
-0.651409	0.420573
-0.679205	0.619552
-0.692623	0.726731
-0.683207	0.723867
-0.64537	0.606557
-0.577622	0.386055
-0.483019	0.0887785
-0.368885	-0.246634
-0.245794	-0.574276
-0.126015	-0.847374
-0.0214837	-1.02509
0.0582102	-1.07892
0.107313	-0.997374
0.12496	-0.788091
0.115301	-0.477262
0.0868174	-0.106149
0.0508898	0.274956
0.0199601	0.614001
0.00545423	0.864988
0.0159389	0.994706
0.0557457	0.987677
0.124381	0.848211
0.216534	0.599544
0.322915	0.279953
0.431522	-0.0631601
0.529243	-0.380406
0.603445	-0.627803
0.643327	-0.772886
0.640915	-0.798943
0.59159	-0.70675
0.494298	-0.513602
0.35136	-0.249899
0.168201	0.045925
-0.0470048	0.333369
-0.283586	0.575532
-0.528788	0.743974
-0.768103	0.821857
-0.985864	0.805154
-1.16592	0.701971
-1.29267	0.53025
-1.35253	0.314466
-1.33553	0.0817474
-1.23674	-0.141669
-1.05775	-0.333421
-0.807265	-0.477161
-0.501124	-0.563442
-0.161315	-0.589632
0.185733	-0.558966
0.511581	-0.479266
0.788753	-0.361201
0.993661	-0.216852
1.10919	-0.058385
1.12631	0.102876
1.04515	0.257126
0.874497	0.396346
0.63053	0.514196
0.334631	0.606038
0.0109018	0.668694
-0.316355	0.700377
-0.624824	0.700408
-0.895898	0.669024
-1.11551	0.607287
-1.27416	0.516972
-1.36662	0.400555
-1.39125	0.261244
-1.34936	0.103158
-1.24471	-0.0684157
-1.08324	-0.246876
-0.873194	-0.424071
-0.625172	-0.59041
-0.352281	-0.735115
-0.0701586	-0.84686
0.203701	-0.914748
0.451027	-0.929492
0.654347	-0.884851
0.799036	-0.778901
0.875193	-0.614735
0.879161	-0.400917
0.814495	-0.15094
0.691851	0.117804
0.527995	0.385891
0.34379	0.633991
0.161302	0.84526
0.000924379	1.00737
-0.12153	1.11416
-0.197117	1.16616
-0.224976	1.17028
-0.21218	1.13856
-0.172465	1.08603
-0.123818	1.02814
-0.0853526	0.978208
-0.0740329	0.945171
-0.101658	0.932073
-0.172743	0.93565
-0.283588	0.946878
-0.422687	0.952557
-0.572421	0.937612
-0.711914	0.887776
-0.820345	0.792217
-0.880393	0.645545
-0.881265	0.449157
-0.82072	0.21164
-0.705612	-0.0522668
-0.551133	-0.323486
-0.378704	-0.581163
-0.212919	-0.805401
-0.0776225	-0.979939
0.00771008	-1.09418
0.0312081	-1.1446
-0.00938715	-1.1351
-0.106153	-1.07619
-0.242135	-0.983446
-0.393784	-0.875067
-0.534749	-0.769338
-0.640128	-0.682271
-0.690575	-0.625555
-0.675689	-0.605198
-0.595846	-0.621198
-0.46246	-0.667855
-0.296311	-0.735357
-0.124332	-0.811647
0.0248342	-0.884307
0.125666	-0.942588
0.160213	-0.97881
0.121467	-0.989303
0.0149053	-0.974458
-0.141958	-0.938234
-0.322166	-0.886819
-0.493377	-0.827125
-0.622808	-0.765322
-0.682651	-0.705621
-0.65461	-0.649536
-0.533031	-0.595884
-0.326046	-0.541199
-0.0546324	-0.480788
0.250289	-0.410189
0.55229	-0.326545
0.814513	-0.22965
1.0047	-0.122506
1.09928	-0.0112438
1.08615	0.0954842
0.965555	0.187763
0.749245	0.255975
0.458128	0.292399
0.119101	0.292559
-0.238579	0.256194
-0.586548	0.187461
-0.899999	0.0944881
-1.1592	-0.0115498
-1.35014	-0.11788
-1.46434	-0.211606
-1.49828	-0.281301
-1.45256	-0.31826
-1.33128	-0.317364
-1.14185	-0.27739
-0.895077	-0.200905
-0.60545	-0.0937102
-0.291212	0.035991
0.0259733	0.178527
0.321901	0.323518
0.571676	0.460641
0.752115	0.580327
0.844673	0.674206
0.838048	0.735524
0.730658	0.759341
0.531581	0.74299
0.260421	0.686131
-0.0544525	0.59098
-0.378859	0.462307
-0.67694	0.307295
-0.915434	0.135101
-1.06775	-0.0437898
-1.11702	-0.218463
-1.05778	-0.378569
-0.896226	-0.515314
-0.648977	-0.622239
-0.340288	-0.695641
0.00132489	-0.734656
0.346611	-0.741003
0.668853	-0.718136
0.946279	-0.670331
1.1635	-0.601648
1.31179	-0.515101
1.38868	-0.412118
1.39684	-0.292707
1.3428	-0.156068
1.23571	-0.00160888
1.08636	0.169888
0.90677	0.354991
0.709819	0.546873
0.509115	0.734946
0.318763	0.90542
0.152724	1.04257
0.0239391	1.13061
-0.0570514	1.15607
-0.0836041	1.11006
-0.0543231	0.990165
0.0259801	0.801612
0.146126	0.557225
0.289278	0.276437
0.434579	-0.016883
0.559703	-0.297393
0.643706	-0.541492
0.670107	-0.730562
0.629294	-0.853364
0.520158	-0.907558
0.350545	-0.899793
0.136215	-0.844351
-0.101259	-0.760727
-0.337557	-0.670442
-0.549137	-0.593465
-0.716569	-0.545188
-0.827349	-0.533927
-0.877413	-0.559917
-0.871521	-0.615479
-0.82219	-0.686563
-0.747422	-0.755472
-0.667681	-0.803975
-0.602424	-0.81675
-0.567018	-0.784095
-0.570169	-0.703886
-0.612598	-0.582148
-0.686962	-0.432305
-0.77905	-0.27314
-0.870267	-0.126076
-0.940578	-0.011847
-0.972088	0.0525305
-0.952131	0.0563519
-0.875661	-0.00322094
-0.746501	-0.120764
-0.577333	-0.283391
-0.38808	-0.472592
-0.203253	-0.666708
-0.0483432	-0.843772
0.0540253	-0.984138
0.0878644	-1.07263
0.0466929	-1.09994
-0.0649202	-1.06312
-0.231451	-0.965322
-0.428242	-0.814731
-0.624765	-0.623295
-0.788766	-0.405086
-0.891201	-0.174875
-0.910626	0.0529698
-0.836728	0.265386
-0.672249	0.4511
-0.433171	0.600811
-0.146585	0.707141
0.15306	0.764757
0.428985	0.770373
0.647586	0.723029
0.783425	0.624409
0.823364	0.479013
0.768469	0.294518
0.633944	0.081461
0.446896	-0.147036
0.241943	-0.376096
0.0557378	-0.590434
-0.0788029	-0.775747
-0.13803	-0.920212
-0.111202	-1.01572
-0.00231126	-1.05892
0.170327	-1.05145
0.376968	-0.999689
0.581023	-0.913716
0.744896	-0.80579
0.835978	-0.688594
0.831848	-0.573318
0.72394	-0.468169
0.519053	-0.377287
0.238443	-0.300557
-0.0850365	-0.233936
-0.411714	-0.170712
-0.700787	-0.10313
-0.915969	-0.0242133
-1.03062	0.0704941
-1.03114	0.181546
-0.918544	0.304859
-0.707769	0.43184
-0.425239	0.550338
-0.104728	0.646337
0.217518	0.706041
0.507818	0.718071
0.739453	0.675481
0.895698	0.577013
0.971528	0.427616
0.973317	0.238191
0.917011	0.0243489
0.824848	-0.195482
0.721539	-0.402611
0.630151	-0.580368
0.568495	-0.716291
0.54651	-0.803531
0.565089	-0.841619
0.616315	-0.836031
0.685206	-0.797249
0.752657	-0.738899
0.798836	-0.675723
0.806913	-0.621379
0.766187	-0.586644
0.67423	-0.578108
0.537786	-0.597577
0.372156	-0.64235
0.19903	-0.705658
0.0432993	-0.777871
-0.0707949	-0.847953
-0.123397	-0.90472
-0.102562	-0.938136
-0.00643541	-0.940117
0.156014	-0.905119
0.365763	-0.830334
0.596074	-0.715692
0.816063	-0.563752
0.994866	-0.379595
1.10581	-0.170692
1.13011	0.0532346
1.05931	0.280396
0.896345	0.497304
0.655021	0.689421
0.358081	0.842097
0.034194	0.941859
-0.285693	0.977813
-0.572097	0.943093
-0.800147	0.836261
-0.952008	0.662086
-1.01817	0.431792
-0.997558	0.162323
-0.896763	-0.125095
-0.7284	-0.407148
-0.509218	-0.660928
-0.258225	-0.86672
0.00522369	-1.01042
0.262696	-1.08537
0.497733	-1.09324
0.696595	-1.0437
0.848548	-0.952903
0.946119	-0.841182
0.985551	-0.730177
0.967048	-0.639748
0.894999	-0.585056
0.778115	-0.574512
0.629083	-0.608532
0.463904	-0.679526
0.30062	-0.77306
0.157592	-0.869938
0.0514055	-0.94905
-0.00521763	-0.990392
-0.00532415	-0.977986
0.0510485	-0.902192
0.156472	-0.761023
0.296841	-0.560632
0.452947	-0.314481
0.602786	-0.0415708
0.724425	0.235999
0.79881	0.495905
0.812277	0.718319
0.758181	0.888418
0.63755	0.997944
0.458534	1.04572
0.23504	1.03729
-0.0153624	0.983678
-0.273784	0.89914
-0.522315	0.798705
-0.745872	0.695585
-0.933319	0.599085
-1.07783	0.513189
-1.17648	0.436245
-1.2295	0.361687
-1.23919	0.279688
-1.2089	0.179573
-1.14244	0.0525145
-1.04373	-0.105926
-0.917038	-0.293791
-0.7675	-0.50182
-0.601578	-0.713827
-0.427317	-0.90831
-0.254323	-1.06129
-0.093309	-1.14985
0.0450444	-1.15581
0.151438	-1.069
0.219641	-0.889609
0.247772	-0.629193
0.23924	-0.309862
0.202692	0.0379976
0.151215	0.379484
0.100676	0.679707
0.0673912	0.908432
0.065525	1.04426
0.104584	1.07748
0.187514	1.0114
0.309747	0.861726
0.459453	0.654236
0.618939	0.420993
0.767188	0.1959
0.883077	0.0100225
0.948657	-0.112467
0.952225	-0.157107
0.890311	-0.120542
0.768568	-0.0101412
0.601059	0.157942
0.408252	0.361709
0.213854	0.576923
0.0410743	0.780727
-0.0910818	0.954516
-0.171019	1.08601
-0.196464	1.16988
-0.174869	1.2074
-0.122239	1.20488
-0.0604096	1.17154
-0.0133704	1.11715
-0.00299743	1.05
-0.045107	0.975359
-0.146272	0.894838
-0.302189	0.806717
-0.497776	0.706943
-0.709017	0.590668
-0.906345	0.453917
-1.05912	0.295197
-1.1404	0.116528
-1.13131	-0.0760504
-1.02442	-0.272786
-0.825272	-0.461078
-0.552154	-0.626988
-0.233935	-0.756956
0.0938112	-0.839483
0.393531	-0.866561
0.630815	-0.834797
0.779104	-0.745712
0.823056	-0.605732
0.760452	-0.425477
0.602101	-0.218618
0.370084	-0.000465828
0.0943497	0.213702
-0.19145	0.41002
-0.454396	0.577511
-0.666474	0.709009
-0.807697	0.801784
-0.867858	0.857556
-0.846841	0.882053
-0.753548	0.884082
-0.60369	0.874091
-0.417029	0.86263
-0.214352	0.858509
-0.0147724	0.86729
0.166325	0.890068
0.318559	0.92295
0.436843	0.957264
0.520936	0.980654
0.57443	0.978851
0.603381	0.938117
0.614882	0.847801
0.615804	0.70278
0.611893	0.505322
0.607252	0.265906
0.604226	0.00289238
0.603445	-0.259242
0.60434	-0.492806
0.605689	-0.670639
0.606168	-0.770041
0.604901	-0.776544
0.601808	-0.686693
0.597771	-0.509284
0.594633	-0.264864
0.594912	0.0164522
0.601401	0.298857
0.616536	0.545656
0.641741	0.724395
0.676741	0.811459
0.718992	0.795538
0.763398	0.679274
0.802417	0.478828
0.826588	0.221475
0.825539	-0.0584668
0.789366	-0.324662
0.710179	-0.54406
0.583767	-0.691573
0.410909	-0.75334
0.19815	-0.728309
-0.0422611	-0.627824
-0.293145	-0.473355
-0.534174	-0.292894
-0.744214	-0.116609
-0.903983	0.0276531
-0.998766	0.118059
-1.02049	0.141384
-0.96901	0.0941932
-0.852409	-0.0175499
-0.685945	-0.180312
-0.490039	-0.37566
-0.287373	-0.583158
-0.0998256	-0.783303
0.0546168	-0.959678
0.164335	-1.10046
0.225338	-1.19888
0.241513	-1.25271
0.223555	-1.26337
0.186797	-1.23437
0.148522	-1.17007
0.124996	-1.07467
0.128853	-0.951607
0.167119	-0.803558
0.240248	-0.632791
0.342301	-0.441822
0.461964	-0.234145
0.584551	-0.0147943
0.69425	0.209444
0.776423	0.430303
0.81958	0.638471
0.81681	0.824561
0.766189	0.980052
0.670609	1.09814
0.536871	1.17446
0.374486	1.20739
0.194185	1.19807
0.0065788	1.15005
-0.17887	1.06866
-0.354604	0.960316
-0.515219	0.831822
-0.657405	0.689834
-0.779571	0.540435
-0.881527	0.389127
-0.963877	0.240813
-1.02768	0.100128
-1.07413	-0.0283595
-1.10439	-0.140053
-1.1196	-0.230259
-1.12073	-0.294325
-1.10878	-0.32798
-1.08472	-0.327904
-1.04973	-0.292351
-1.00524	-0.221887
-0.95306	-0.119785
-0.895545	0.0077081
-0.835671	0.151499
-0.777111	0.300221
-0.724157	0.441077
-0.681327	0.560992
-0.652959	0.648137
-0.642699	0.693384
-0.652747	0.691593
-0.683311	0.642559
-0.732098	0.551446
-0.794264	0.428434
-0.862713	0.287763
-0.928833	0.146171
-0.983538	0.020808
-1.01867	-0.0728838
-1.02835	-0.123234
-1.01001	-0.12396
-0.965154	-0.0749863
-0.899301	0.0174383
-0.821406	0.141754
-0.742515	0.282631
-0.674032	0.423251
-0.625778	0.547754
-0.604278	0.643567
-0.611356	0.703091
-0.643704	0.724684
-0.69313	0.712692
-0.747723	0.676563
-0.793752	0.629132
-0.817848	0.584357
-0.809398	0.554988
-0.762426	0.550426
-0.67683	0.575137
-0.558755	0.627928
-0.419863	0.702093
-0.27587	0.786331
-0.144244	0.866414
-0.0417232	0.927221
0.0182756	0.95473
0.0275972	0.937854
-0.0153095	0.869805
-0.105063	0.748798
-0.230098	0.578095
-0.374167	0.365491
-0.518496	0.122364
-0.644214	-0.137561
-0.734804	-0.399551
-0.778097	-0.649032
-0.767572	-0.872671
-0.702957	-1.05905
-0.59001	-1.19909
-0.439418	-1.28634
-0.26509	-1.31714
-0.0821678	-1.29059
0.0949371	-1.2085
0.254328	-1.07527
0.388013	-0.897645
0.492442	-0.684453
0.568442	-0.446174
0.620604	-0.194401
0.656051	0.0588773
0.682775	0.3019
0.70788	0.523933
0.736081	0.715714
0.768601	0.870002
0.802612	0.981984
0.831462	1.04937
0.845597	1.07225
0.834013	1.05301
0.786209	0.995923
0.694145	0.906921
0.553991	0.793191
0.367407	0.662978
0.142038	0.525227
-0.108854	0.389188
-0.367677	0.264023
-0.614386	0.158427
-0.828774	0.0801336
-0.992967	0.0353242
-1.09356	0.0280263
-1.12327	0.0596368
-1.08183	0.128468
-0.975781	0.229686
-0.81742	0.355617
-0.623076	0.49621
-0.410966	0.639952
-0.198762	0.774857
-0.00166524	0.889779
0.169292	0.975527
0.308145	1.02585
0.414	1.03806
0.490295	1.01311
0.543529	0.955279
0.58175	0.871524
0.612878	0.770352
0.643462	0.660538
0.677748	0.550007
0.717333	0.444818
0.761347	0.348648
0.807147	0.262691
0.851249	0.186092
0.890335	0.116693
0.921952	0.0521335
0.945019	-0.00912231
0.959861	-0.0668417
0.967768	-0.118517
0.970524	-0.159409
0.969645	-0.183039
0.965849	-0.182401
0.958654	-0.151334
0.946491	-0.0859941
0.927207	0.0138476
0.898821	0.143992
0.860467	0.295565
0.813207	0.455631
0.760491	0.608625
0.708079	0.73821
0.663373	0.82959
0.634183	0.871582
0.627168	0.858615
0.646155	0.7917
0.690697	0.678696
0.755378	0.533588
0.829937	0.374723
0.900327	0.222545
0.950766	0.0968825
0.966338	0.0143321
0.935784	-0.0138961
0.853925	0.0166927
0.723372	0.103371
0.554968	0.236702
0.366789	0.401934
0.181771	0.581196
0.0242943	0.755808
-0.0837427	0.908706
-0.126859	1.02638
-0.0990552	1.10022
-0.00540725	1.127
0.138014	1.10867
0.306005	1.05137
0.467856	0.964184
0.59198	0.857544
0.650984	0.74167
0.626216	0.625432
0.51094	0.515479
0.311832	0.415992
0.0484283	0.328832
-0.249563	0.254077
-0.546349	0.190808
-0.805279	0.137974
-0.993934	0.0951523
-1.08872	0.0630949
-1.07785	0.043904
-0.962587	0.0409008
-0.756584	0.0582096
-0.483454	0.0998934
-0.173105	0.169024
0.142538	0.266606
0.433692	0.390615
0.676236	0.535289
0.853943	0.690815
0.959395	0.843584
0.993635	0.977028
0.964645	1.07312
0.885201	1.11449
0.770522	1.0867
0.636073	0.980755
0.49587	0.795352
0.361392	0.538246
0.241102	0.226791
0.140536	-0.112948
0.0626711	-0.448357
0.00835941	-0.743841
-0.0231805	-0.965092
-0.0340814	-1.08379
-0.0276662	-1.08195
-0.00827905	-0.955229
0.018793	-0.714674
0.0476411	-0.386254
0.0721184	-0.00827717
0.0863302	0.373284
0.0852866	0.710712
0.0654901	0.961142
0.0252695	1.09267
-0.0350668	1.08912
-0.113463	0.95258
-0.206412	0.703319
-0.30947	0.376987
-0.417784	0.019469
-0.526536	-0.319775
-0.631072	-0.594945
-0.726895	-0.770466
-0.809366	-0.825912
-0.873431	-0.758593
-0.913359	-0.583284
-0.922879	-0.329406
-0.895638	-0.0359223
-0.826056	0.254925
-0.710565	0.50411
-0.548781	0.681488
-0.344815	0.769712
-0.107846	0.765922
0.147919	0.681043
0.404023	0.536965
0.639404	0.362201
0.832699	0.186966
0.964789	0.0384268
1.02129	-0.0628858
0.994591	-0.105354
0.884961	-0.0867315
0.700711	-0.0131
0.457239	0.103373
0.175261	0.247146
-0.121758	0.402069
-0.410275	0.553515
-0.66915	0.689595
-0.881678	0.801517
-1.03676	0.883103
-1.1292	0.929886
-1.15934	0.938306
-1.13213	0.905055
-1.05588	0.827149
-0.940972	0.702702
-0.798819	0.53207
-0.641141	0.319265
-0.47945	0.0729988
-0.324802	-0.192782
-0.187628	-0.45951
-0.0774708	-0.705573
-0.00256523	-0.908804
0.0308156	-1.04952
0.0191416	-1.11362
-0.0376524	-1.09512
-0.135579	-0.997584
-0.266507	-0.834246
-0.418558	-0.62665
-0.57704	-0.401917
-0.72586	-0.189173
-0.849303	-0.0155834
-0.933782	0.0973397
-0.969425	0.136408
-0.951053	0.0982291
-0.878671	-0.0108474
-0.757137	-0.176155
-0.595328	-0.377228
-0.404777	-0.590934
-0.198217	-0.794551
0.0117973	-0.968469
0.214061	-1.09811
0.399233	-1.17474
0.56035	-1.19539
0.69277	-1.16177
0.793879	-1.07898
0.862894	-0.954125
0.900487	-0.795039
0.908928	-0.609614
0.892031	-0.405497
0.855332	-0.19032
0.806196	0.0278505
0.753552	0.240179
0.707085	0.436915
0.676151	0.607707
0.668422	0.742384
0.688351	0.83207
0.735834	0.870554
0.805309	0.855338
0.885861	0.788323
0.962005	0.675986
1.01567	0.528721
1.02865	0.359638
0.985704	0.182817
0.877452	0.0114963
0.702663	-0.143651
0.469575	-0.275666
0.195665	-0.381837
-0.0938569	-0.463244
-0.368955	-0.523867
-0.598648	-0.568961
-0.755294	-0.603416
-0.818614	-0.630134
-0.778723	-0.649106
-0.637979	-0.656948
-0.41086	-0.64731
-0.1225	-0.612319
0.194588	-0.544262
0.504632	-0.437365
0.773184	-0.289627
0.97153	-0.103968
1.08003	0.111271
1.09023	0.342733
1.00521	0.573217
0.838495	0.783578
0.611714	0.955082
0.351061	1.07141
0.0835855	1.12071
-0.166381	1.09688
-0.380102	1.00011
-0.54614	0.836762
-0.660903	0.618366
-0.72788	0.360303
-0.755984	0.0801358
-0.757267	-0.204052
-0.744353	-0.475088
-0.728125	-0.717748
-0.715922	-0.919507
-0.710529	-1.07082
-0.710019	-1.16522
-0.708582	-1.1992
-0.697919	-1.17211
-0.668917	-1.08601
-0.6135	-0.945811
-0.526174	-0.759304
-0.405113	-0.537223
-0.25272	-0.293045
-0.0755355	-0.042622
0.116485	0.196618
0.311262	0.406939
0.496114	0.571846
0.659249	0.677707
0.791031	0.71543
0.885074	0.681734
0.938576	0.579736
0.952217	0.418939
0.929839	0.214393
0.877559	-0.0150076
0.802829	-0.24877
0.713271	-0.467334
0.615962	-0.654424
0.51677	-0.799109
0.420085	-0.896997
0.328907	-0.950356
0.245043	-0.967288
0.169531	-0.960078
0.103133	-0.942893
0.0466172	-0.929182
0.000986019	-0.929139
-0.0325091	-0.947915
-0.0527323	-0.9845
-0.0588342	-1.03165
-0.0505713	-1.07695
-0.028707	-1.10487
0.00478051	-1.09933
0.0466727	-1.0464
0.09264	-0.936944
0.137684	-0.768316
0.17683	-0.545395
0.205509	-0.280249
0.220211	0.00916943
0.218893	0.301404
0.201347	0.574235
0.169203	0.807788
0.125685	0.987052
0.0753211	1.10407
0.0233068	1.15889
-0.0252204	1.15928
-0.0656421	1.11932
-0.0944065	1.05707
-0.109602	0.991659
-0.111101	0.9401
-0.100588	0.914649
-0.0814415	0.920715
-0.0583434	0.955939
-0.036683	1.01046
-0.0218037	1.0685
-0.0182298	1.11076
-0.0289863	1.11755
-0.0549723	1.07214
-0.0945882	0.963586
-0.143721	0.78884
-0.196	0.553677
-0.243504	0.272293
-0.27775	-0.0344227
-0.290706	-0.341642
-0.276032	-0.623904
-0.229998	-0.85864
-0.152172	-1.02919
-0.0456484	-1.12702
0.0831473	-1.15259
0.225192	-1.11492
0.370003	-1.02993
0.507052	-0.91773
0.627041	-0.79956
0.723056	-0.694503
0.791305	-0.616864
0.831377	-0.574266
0.846018	-0.566975
0.840435	-0.588418
0.821143	-0.626656
0.794859	-0.666603
0.767472	-0.69261
0.743224	-0.690877
0.724393	-0.65138
0.711493	-0.569043
0.70365	-0.444064
0.699436	-0.281473
0.69755	-0.090067
0.697404	0.118957
0.699302	0.333383
0.704218	0.541139
0.713152	0.731122
0.726274	0.893606
0.741957	1.02031
0.756204	1.10434
0.762446	1.14019
0.752096	1.1239
0.715647	1.05349
0.64439	0.929719
0.532393	0.756731
0.378461	0.542839
0.187511	0.300798
-0.029053	0.047423
-0.254035	-0.197404
-0.466251	-0.412306
-0.643304	-0.57681
-0.764974	-0.673757
-0.816729	-0.691825
-0.792533	-0.627233
-0.696692	-0.484683
-0.544012	-0.277298
-0.358191	-0.0252211
-0.16867	0.24657
-0.00631582	0.511537
0.101478	0.744821
0.135379	0.926315
0.0876334	1.04305
-0.0360351	1.0906
-0.216839	1.07313
-0.425463	1.00225
-0.626433	0.895027
-0.783695	0.771168
-0.866495	0.650079
-0.854566	0.548238
-0.741867	0.477129
-0.538119	0.442221
-0.267814	0.442724
0.0332728	0.47237
0.32322	0.520781
0.560309	0.575502
0.709282	0.623853
0.746789	0.654675
0.664969	0.65966
0.472752	0.634064
0.194565	0.576869
-0.133191	0.490494
-0.467309	0.380197
-0.763917	0.253271
-0.98438	0.11829
-1.10031	-0.0155892
-1.09691	-0.139156
-0.974219	-0.243558
-0.746339	-0.320657
-0.43879	-0.36351
-0.0845358	-0.366884
0.280545	-0.32775
0.622166	-0.245959
0.911283	-0.124598
1.12688	0.029617
1.25707	0.206408
1.29907	0.392538
1.25799	0.572699
1.14488	0.731007
0.974509	0.85265
0.763067	0.925701
0.526278	0.942779
0.278208	0.902204
0.0305257	0.808662
-0.207716	0.672741
-0.429761	0.509843
-0.630724	0.338551
-0.806903	0.178282
-0.955166	0.0469524
-1.07266	-0.0412937
-1.15653	-0.077785
-1.20396	-0.0604143
-1.21232	0.00633879
-1.17939	0.112352
-1.1039	0.2434
-0.986004	0.383353
-0.828021	0.516295
-0.634843	0.628793
-0.414402	0.711469
-0.177668	0.76003
0.0617136	0.775387
0.288121	0.762993
0.485275	0.731596
0.637867	0.691709
0.73345	0.653906
0.764509	0.627243
0.729859	0.618207
0.635734	0.630048
0.495596	0.662654
0.329161	0.713023
0.160096	0.775971
0.0129604	0.844978
-0.0902181	0.913037
-0.133526	0.973339
-0.109892	1.01974
-0.0228007	1.04696
0.113642	1.05061
0.276315	1.02715
0.436293	0.973846
0.563202	0.888913
0.630135	0.771832
0.618191	0.623772
0.520113	0.448164
0.342159	0.251084
0.103762	0.0415043
-0.164848	-0.168872
-0.426944	-0.366242
-0.64476	-0.535777
-0.785452	-0.663025
-0.826364	-0.735582
-0.758959	-0.744726
-0.590553	-0.686812
-0.343594	-0.564014
-0.0524847	-0.384502
0.241381	-0.161828
0.495807	0.0862415
0.674031	0.339488
0.750221	0.577432
0.713208	0.781389
0.567942	0.936254
0.334821	1.03189
0.0464116	1.06366
-0.257539	1.03244
-0.535831	0.94397
-0.751702	0.807811
-0.877599	0.635839
-0.898712	0.440934
-0.814135	0.235577
-0.636225	0.0308584
-0.388164	-0.164124
-0.100204	-0.342549
0.194787	-0.499757
0.465547	-0.632998
0.686045	-0.741146
0.837786	-0.824395
0.911052	-0.883893
0.904693	-0.921654
0.82469	-0.940349
0.682439	-0.942967
0.492648	-0.932467
0.271442	-0.911413
0.0349281	-0.881374
-0.201818	-0.84234
-0.425306	-0.792514
-0.62375	-0.728365
-0.78703	-0.645003
-0.906837	-0.537117
-0.977092	-0.400205
-0.994423	-0.232021
-0.958831	-0.0341363
-0.874237	0.186907
-0.748747	0.418893
-0.594245	0.644358
-0.425586	0.842122
-0.259233	0.98955
-0.111196	1.06561
0.00510981	1.05432
0.0806443	0.947845
0.112236	0.74872
0.103186	0.470942
0.0628346	0.139447
0.00521909	-0.21234
-0.0531155	-0.546268
-0.0956955	-0.824152
-0.108641	-1.01314
-0.0829491	-1.09033
-0.0158745	-1.04633
0.0886213	-0.886971
0.220505	-0.632926
0.365346	-0.317139
0.506503	0.0195721
0.627628	0.334004
0.71495	0.586356
0.759154	0.745431
0.756387	0.792623
0.708329	0.723888
0.621536	0.549495
0.506085	0.291948
0.37383	-0.0177719
0.236555	-0.344864
0.104389	-0.65544
-0.0153689	-0.920668
-0.118877	-1.11971
-0.205595	-1.24115
-0.278003	-1.28298
-0.34058	-1.2513
-0.398728	-1.15814
-0.457639	-1.01889
-0.521242	-0.850042
-0.591447	-0.667328
-0.667789	-0.484691
-0.747321	-0.313908
-0.825053	-0.164764
-0.894678	-0.0452847
-0.949394	0.0379009
-0.983019	0.0797223
-0.991021	0.0770758
-0.971516	0.0295998
-0.925927	-0.0594889
-0.859211	-0.182764
-0.779577	-0.328508
-0.697794	-0.481376
-0.625792	-0.62385
-0.575037	-0.738387
-0.554592	-0.809933
-0.569446	-0.828411
-0.619115	-0.790574
-0.697192	-0.700958
-0.791518	-0.571631
-0.885321	-0.420533
-0.959336	-0.269
-0.994516	-0.138536
-0.975026	-0.0476029
-0.89095	-0.00872803
-0.740401	-0.0267075
-0.530512	-0.0981935
-0.277055	-0.212363
-0.00298003	-0.352946
0.264168	-0.500941
0.495874	-0.637345
0.666333	-0.745958
0.755804	-0.815078
0.753292	-0.8384
0.657866	-0.814957
0.478619	-0.748081
0.233393	-0.644009
-0.0536592	-0.510412
-0.355184	-0.355206
-0.643873	-0.185901
-0.895455	-0.00964274
-1.0911	0.166269
-1.21875	0.333698
-1.27323	0.483019
-1.25579	0.603067
-1.17292	0.681863
-1.03477	0.707982
-0.853526	0.672564
-0.642126	0.571687
-0.413276	0.408249
-0.179056	0.193163
0.0493358	-0.0545935
0.261335	-0.309492
0.446818	-0.542228
0.596205	-0.723467
0.700724	-0.828121
0.752952	-0.839441
0.747695	-0.752051
0.682814	-0.573396
0.560104	-0.323401
0.385679	-0.0321561
0.17002	0.264013
-0.0724742	0.527493
-0.324611	0.724543
-0.567732	0.82998
-0.783489	0.830379
-0.9555	0.725686
-1.07086	0.528826
-1.12123	0.263481
-1.10344	-0.0394555
-1.01952	-0.346327
-0.876282	-0.624924
-0.684257	-0.848315
-0.456581	-0.997363
-0.207809	-1.06199
0.0474691	-1.04119
0.295736	-0.941729
0.525247	-0.776117
0.726511	-0.560541
0.892444	-0.312779
1.01827	-0.0505714
1.10121	0.209257
1.14014	0.451274
1.13535	0.66165
1.08824	0.828124
1.00122	0.940167
0.877601	0.9896
0.721938	0.971326
0.54	0.884329
0.339033	0.732844
0.127655	0.527091
-0.0844604	0.283161
-0.287151	0.0222507
-0.47048	-0.230918
-0.625615	-0.45085
-0.745699	-0.614163
-0.826636	-0.702837
-0.867759	-0.706676
-0.871968	-0.625134
-0.845532	-0.467566
-0.797255	-0.252106
-0.737393	-0.00329102
-0.6763	0.25122
-0.623121	0.484557
-0.584739	0.67433
-0.565029	0.805626
-0.564601	0.872748
-0.581167	0.879579
-0.610229	0.838297
-0.646153	0.766953
-0.683272	0.686022
-0.716902	0.614888
-0.743961	0.568431
-0.763162	0.554685
-0.774782	0.573599
-0.780146	0.617297
-0.780817	0.67159
-0.777965	0.718584
-0.771936	0.739853
-0.762278	0.719598
-0.748077	0.647457
-0.728692	0.520298
-0.704478	0.342958
-0.677506	0.127701
-0.651893	-0.107383
-0.633442	-0.340889
-0.628755	-0.550957
-0.643912	-0.718083
-0.682676	-0.827641
-0.744942	-0.871594
-0.825455	-0.849356
-0.913484	-0.767439
-0.993596	-0.638417
-1.0474	-0.479024
-1.05618	-0.307977
-1.00404	-0.143693
-0.881075	-0.00206046
-0.685883	0.105179
-0.42697	0.171429
-0.122783	0.195532
0.199983	0.181305
0.509595	0.136445
0.773344	0.0709479
0.962137	-0.0046737
1.0546	-0.0810409
1.04033	-0.151358
0.921434	-0.212291
0.71233	-0.264286
0.43776	-0.311055
0.129251	-0.358546
-0.179384	-0.413411
-0.456699	-0.48116
-0.677791	-0.564386
-0.827332	-0.661536
-0.900918	-0.766195
-0.904908	-0.867235
-0.854521	-0.949891
-0.770725	-0.997728
-0.676473	-0.995308
[truncated: 34,002 more rows]
