# Supplementary material for: Broadband multi-beam lens-assisted mmID enabling multi-gigabit backscatter data rates for next-generation wireless networks
Source: Nat Commun. 2026 Mar 10;17:3765. doi: 10.1038/s41467-026-70454-8 (PMC13106750; doi:10.1038/s41467-026-70454-8)
Supplement: Supplementary file 3 — Source Data [file 41467_2026_70454_MOESM3_ESM.zip › Public Dataset Submission/29GHzGainAngle.xlsx]

## Sheet: Sheet1
Angle of Incidence	Antenna 1	Antenna 2	Antenna 3	Antenna 4	Antenna 5	Antenna 6	Antenna 7		Measurement for Fig. 5d
-70	6.46818	-1.53494	-7.02068	-1.14421	-1.64506	1.92897	5.41608
-69	7.22702	-1.81282	-7.83647	-1.18444	-2.03631	1.93199	5.46815
-68	8.08186	-2.56987	-8.47821	-1.29465	-2.38525	1.90703	5.57216
-67	8.9367	-3.32693	-9.11995	-1.40486	-2.73418	1.88207	5.67617
-66	9.79221	-4.0884	-9.39864	-1.56124	-2.99371	1.77622	5.8191
-65	10.6477	-4.84986	-9.67733	-1.71762	-3.25324	1.67037	5.96204
-64	11.4171	-5.2271	-9.48894	-1.88563	-3.44506	1.48548	6.12469
-63	12.1865	-5.60434	-9.30055	-2.05363	-3.63688	1.3006	6.28733
-62	12.778	-5.43824	-8.65044	-2.25182	-3.85758	1.06999	6.38656
-61	13.3696	-5.27215	-8.00034	-2.45	-4.07828	0.839386	6.48578
-60	13.7678	-4.53047	-7.02416	-2.79858	-4.46114	0.619075	6.44995
-59	14.1661	-3.78879	-6.04799	-3.14715	-4.84401	0.398765	6.41411
-58	14.4263	-2.51868	-4.97969	-3.74317	-5.45873	0.246658	6.24329
-57	14.6866	-1.24857	-3.9114	-4.3392	-6.07346	0.0945511	6.07247
-56	14.8809	0.347316	-3.00093	-5.14182	-6.8527	0.027817	5.81514
-55	15.0753	1.9432	-2.09045	-5.94445	-7.63194	-0.0389171	5.55781
-54	15.2592	3.49697	-1.52605	-6.79368	-8.40112	-0.117573	5.27488
-53	15.4431	5.05074	-0.961646	-7.64291	-9.17031	-0.19623	4.99196
-52	15.6318	6.25133	-0.853229	-8.34385	-9.74929	-0.479409	4.75677
-51	15.8205	7.45192	-0.744812	-9.0448	-10.3283	-0.762588	4.52158
-50	16.0005	8.28708	-1.10634	-9.50864	-10.6093	-1.33718	4.36577
-49	16.1805	9.12223	-1.46786	-9.97247	-10.8904	-1.91178	4.20995
-48	16.3285	9.83838	-2.17327	-10.2679	-10.9343	-2.66581	4.15769
-47	16.4765	10.5545	-2.87867	-10.5633	-10.9782	-3.41984	4.10542
-46	16.57	11.3073	-3.66218	-10.7772	-10.9724	-4.15463	4.13456
-45	16.6635	12.0601	-4.4457	-10.9911	-10.9666	-4.88942	4.1637
-44	16.6887	12.809	-5.00987	-11.0857	-11.0344	-5.40917	4.20508
-43	16.7139	13.5579	-5.57403	-11.1803	-11.1023	-5.92891	4.24645
-42	16.6691	14.2508	-5.68655	-11.0666	-11.2195	-6.09258	4.23469
-41	16.6242	14.9437	-5.79907	-10.9529	-11.3367	-6.25624	4.22294
-40	16.518	15.5356	-5.32059	-10.5809	-11.4112	-6.00253	4.11692
-39	16.4118	16.1274	-4.84211	-10.2089	-11.4857	-5.74883	4.0109
-38	16.2312	16.5804	-3.76385	-9.58238	-11.4155	-5.16837	3.79942
-37	16.0505	17.0333	-2.68559	-8.95582	-11.3453	-4.58791	3.58794
-36	15.6142	17.3352	-1.09754	-8.06501	-11.0155	-3.94092	3.33446
-35	15.1779	17.6372	0.490514	-7.17421	-10.6858	-3.29393	3.08098
-34	14.2634	17.7747	2.39952	-5.97372	-9.98836	-2.93782	2.84375
-33	13.3489	17.9121	4.30852	-4.77323	-9.29097	-2.58171	2.60652
-32	11.9496	17.8695	6.24711	-3.32103	-8.23444	-2.76423	2.4144
-31	10.5504	17.8269	8.1857	-1.86882	-7.17791	-2.94674	2.22229
-30	8.94426	17.6283	9.88224	-0.373756	-5.94666	-3.62695	2.10355
-29	7.33809	17.4297	11.5788	1.12131	-4.71541	-4.30716	1.98481
-28	5.87926	17.122	12.8838	2.40262	-3.56561	-5.1505	1.93558
-27	4.42042	16.8143	14.1889	3.68394	-2.41582	-5.99384	1.88634
-26	3.36848	16.3785	15.1062	4.58018	-1.55185	-6.58225	1.85599
-25	2.31653	15.9427	16.0236	5.47642	-0.687892	-7.17067	1.82564
-24	1.78284	15.2809	16.6617	6.04387	-0.127798	-7.3056	1.75369
-23	1.24915	14.6191	17.2998	6.61133	0.432297	-7.44052	1.68174
-22	1.22221	13.6738	17.7223	7.09573	0.843631	-7.22659	1.51166
-21	1.19526	12.7285	18.1449	7.58013	1.25497	-7.01266	1.34157
-20	1.53828	11.6001	18.3702	8.17053	1.71396	-6.67272	1.07761
-19	1.88129	10.4716	18.5955	8.76093	2.17295	-6.33277	0.813645
-18	2.29998	9.37112	18.661	9.50595	2.71665	-6.02306	0.526019
-17	2.71866	8.27065	18.7266	10.251	3.26036	-5.71335	0.238394
-16	2.85038	7.38547	18.6478	11.1362	3.78825	-5.47065	-0.0146128
-15	2.98209	6.50029	18.5691	12.0215	4.31614	-5.22794	-0.267619
-14	2.58494	5.93834	18.312	12.9693	4.72959	-5.01297	-0.441586
-13	2.18779	5.3764	18.0549	13.9172	5.14304	-4.798	-0.615553
-12	1.30855	5.17263	17.5674	14.8247	5.4362	-4.50404	-0.723425
-11	0.429314	4.96886	17.0799	15.7321	5.72936	-4.21009	-0.831298
-10	-0.572881	5.05969	16.3062	16.5143	5.95387	-3.68447	-0.988013
-9	-1.57508	5.15052	15.5326	17.2964	6.17839	-3.15886	-1.14473
-8	-2.30056	5.29154	14.5178	17.8863	6.41774	-2.3033	-1.43266
-7	-3.02604	5.43256	13.503	18.4761	6.65708	-1.44773	-1.7206
-6	-3.33276	5.29321	12.4026	18.8402	7.00183	-0.332926	-2.10921
-5	-3.63949	5.15387	11.3023	19.2043	7.34657	0.781878	-2.49783
-4	-3.60141	4.53933	10.3059	19.3434	7.89708	1.91138	-2.86938
-3	-3.56333	3.92479	9.30954	19.4826	8.44759	3.04088	-3.24094
-2	-3.3057	2.89221	8.55399	19.5107	9.2567	3.88014	-3.42579
-1	-3.04808	1.85963	7.79844	20.1388	10.0658	4.71941	-3.61065
0	-2.69559	0.680997	7.31519	19.5612	11.0801	5.07592	-3.46602
1	-2.3431	-0.497636	6.83194	18.7836	12.0944	5.43242	-3.3214
2	-2.01574	-1.50101	6.53972	18.2789	13.1693	5.36362	-2.78901
3	-1.68839	-2.50438	6.2475	17.7742	14.2441	5.29483	-2.25661
4	-1.45313	-3.16589	6.05219	17.0462	15.2079	5.09948	-1.3671
5	-1.21788	-3.82739	5.85688	16.3182	16.1716	4.90413	-0.477596
6	-1.0543	-4.21077	5.65377	15.4257	16.8994	4.923	0.512097
7	-0.890722	-4.59415	5.45066	14.5332	17.6273	4.94187	1.50179
8	-0.715464	-4.86055	5.1404	13.5728	18.0631	5.34429	2.17281
9	-0.540206	-5.12695	4.83015	12.6124	18.4989	5.7467	2.84383
10	-0.28745	-5.37585	4.38698	11.6916	18.6869	6.53795	2.96623
11	-0.0346936	-5.62476	3.94381	10.7708	18.8748	7.32921	3.08862
12	0.269044	-5.89692	3.4227	9.99811	18.8645	8.40171	2.7603
13	0.572781	-6.16909	2.90159	9.22537	18.8543	9.47421	2.43198
14	0.859412	-6.49355	2.39936	8.64748	18.6512	10.659	1.96827
15	1.14604	-6.81801	1.89713	8.0696	18.4481	11.8438	1.50456
16	1.35974	-7.12146	1.46783	7.67858	18.0491	12.9328	1.2822
17	1.57343	-7.4249	1.03852	7.28756	17.6501	14.0218	1.05984
18	1.68985	-7.48769	0.560457	7.01588	17.0663	14.8653	1.32832
19	1.80627	-7.55048	0.0823897	6.7442	16.4825	15.7088	1.5968
20	1.84662	-7.16258	-0.651337	6.39827	15.6768	16.2619	2.41076
21	1.88698	-6.77469	-1.38506	6.05234	14.8711	16.815	3.22473
22	1.92677	-5.98111	-2.44037	5.38625	13.757	17.1414	4.50902
23	1.96656	-5.18752	-3.49567	4.72016	12.6429	17.4678	5.7933
24	2.05906	-4.35746	-4.74949	3.62749	11.1529	17.6306	7.33819
25	2.15155	-3.52739	-6.00331	2.53483	9.66291	17.7934	8.88308
26	2.31212	-3.09419	-7.22243	1.13719	7.87353	17.8163	10.3692
27	2.47269	-2.66098	-8.44155	-0.260438	6.08416	17.8392	11.8552
28	2.68804	-2.81951	-9.40247	-1.69572	4.19055	17.7223	12.9859
29	2.90338	-2.97805	-10.3634	-3.131	2.29693	17.6054	14.1166
30	3.13558	-3.58274	-10.9486	-4.36605	0.542195	17.3578	14.7631
31	3.36778	-4.18744	-11.5338	-5.60111	-1.21254	17.1102	15.4097
32	3.56356	-4.87385	-11.751	-6.56845	-2.57322	16.7482	15.6765
33	3.75935	-5.56026	-11.9683	-7.5358	-3.9339	16.3863	15.9433
34	3.87869	-5.99864	-11.9134	-8.33817	-4.70706	15.9176	16.0751
35	3.99802	-6.43703	-11.8586	-9.14053	-5.48021	15.4488	16.2069
36	4.02789	-6.49393	-11.6821	-9.84135	-5.60403	14.8733	16.3047
37	4.05776	-6.55082	-11.5057	-10.5422	-5.72785	14.2979	16.4025
38	4.03346	-6.22122	-11.3218	-11.0827	-5.28818	13.6368	16.4483
39	4.00916	-5.89162	-11.1379	-11.6233	-4.84851	12.9757	16.4941
40	3.99915	-5.24336	-11.0109	-11.9338	-4.06403	12.2673	16.4868
41	3.98914	-4.59511	-10.8838	-12.2444	-3.27955	11.5588	16.4796
42	4.03053	-3.78882	-10.7725	-12.3145	-2.46965	10.8458	16.4234
43	4.07192	-2.98253	-10.6612	-12.3846	-1.65976	10.1327	16.3673
44	4.17423	-2.24692	-10.4203	-12.2248	-1.1046	9.37475	16.2449
45	4.27653	-1.5113	-10.1795	-12.065	-0.549432	8.61676	16.1224
46	4.43191	-1.05128	-9.69792	-11.6247	-0.419103	7.59106	15.959
47	4.58729	-0.591249	-9.21635	-11.1843	-0.288775	6.56537	15.7956
48	4.78343	-0.444665	-8.54362	-10.412	-0.636076	5.17153	15.6337
49	4.97956	-0.29808	-7.87088	-9.63972	-0.983378	3.77769	15.4717
50	5.19868	-0.282561	-7.1495	-8.62375	-1.76928	2.18508	15.3162
51	5.41779	-0.267041	-6.42813	-7.60777	-2.55518	0.592462	15.1606
52	5.61323	-0.188365	-5.79384	-6.57315	-3.62805	-0.875814	14.9534
53	5.80867	-0.109688	-5.15954	-5.53854	-4.70091	-2.34409	14.7463
54	5.92823	0.0858412	-4.7023	-4.73799	-5.80184	-3.4167	14.3857
55	6.04778	0.28137	-4.24506	-3.93744	-6.90277	-4.48931	14.0251
56	6.06388	0.532766	-3.96974	-3.47537	-7.75358	-5.02254	13.4543
57	6.07998	0.784162	-3.69442	-3.01331	-8.6044	-5.55578	12.8835
58	6.00682	1.0084	-3.51564	-2.79272	-9.01124	-5.52256	12.1512
59	5.93365	1.23264	-3.33687	-2.57212	-9.41808	-5.48933	11.419
60	5.83502	1.3871	-3.12094	-2.40232	-9.31994	-4.9331	10.6111
61	5.73639	1.54155	-2.90501	-2.23253	-9.2218	-4.37687	9.80324
62	5.67269	1.64384	-2.58602	-2.00792	-8.70275	-3.55304	8.99121
63	5.60899	1.74614	-2.26702	-1.78332	-8.18369	-2.72921	8.17917
64	5.57854	1.81396	-1.88121	-1.52161	-7.40944	-2.11606	7.42546
65	5.54809	1.88177	-1.49541	-1.25989	-6.6352	-1.50291	6.67175
66	5.51447	1.92835	-1.12062	-1.0024	-5.83285	-1.55337	6.02439
67	5.48086	1.97492	-0.745832	-0.744909	-5.0305	-1.60383	5.37704
68	5.4111	2.00335	-0.44366	-0.546526	-4.44011	-2.43344	4.90104
69	5.34134	2.03179	-0.141488	-0.348142	-3.84971	-3.26305	4.42504
70	5.2171	2.03728	0.04376	-0.259891	-3.64975	-4.57357	4.17363
