# Supplementary material for: Broadband multi-beam lens-assisted mmID enabling multi-gigabit backscatter data rates for next-generation wireless networks
Source: Nat Commun. 2026 Mar 10;17:3765. doi: 10.1038/s41467-026-70454-8 (PMC13106750; doi:10.1038/s41467-026-70454-8)
Supplement: Supplementary file 3 — Source Data [file 41467_2026_70454_MOESM3_ESM.zip › Public Dataset Submission/32QAMMeasConstellation.xlsx]

## Sheet: 32QAMMeasConstellation
Real	Imaginary		Complex Data from 32 QAM Constellation, Fig 8a
-0.473649	-0.726531
-0.493365	-0.61456
-0.481292	-0.47122
-0.441606	-0.305229
-0.381853	-0.127599
-0.311643	0.0493874
-0.241185	0.213463
-0.179886	0.35376
-0.13523	0.462114
-0.112073	0.534071
-0.112398	0.569452
-0.135489	0.572341
-0.17842	0.55049
-0.236704	0.514196
-0.304971	0.474796
-0.377543	0.443008
-0.448846	0.427361
-0.513643	0.432956
-0.56713	0.460767
-0.604954	0.507582
-0.623254	0.566623
-0.618784	0.628726
-0.589159	0.683926
-0.533215	0.723167
-0.451422	0.739884
-0.346259	0.731173
-0.222435	0.698364
-0.0868608	0.64688
0.0517006	0.585407
0.183305	0.524481
0.297775	0.474742
0.385805	0.445122
0.440089	0.441275
0.456285	0.464514
0.433677	0.511415
0.375408	0.57417
0.288231	0.641632
0.181797	0.700872
0.0675617	0.739031
-0.0425269	0.745161
-0.137384	0.711791
-0.207981	0.635982
-0.248221	0.519749
-0.255378	0.369786
-0.230061	0.196592
-0.175762	0.0131417
-0.0980643	-0.166659
-0.00368341	-0.329517
0.100499	-0.464054
0.208259	-0.561753
0.314584	-0.617449
0.4159	-0.629404
0.509967	-0.59904
0.595497	-0.53045
0.671599	-0.429812
0.737199	-0.304816
0.790558	-0.164153
0.829027	-0.0170895
0.849094	0.126914
0.846768	0.258584
0.818227	0.369279
0.760632	0.451524
0.67297	0.499635
0.556756	0.510374
0.41644	0.483525
0.259434	0.422287
0.0956852	0.333333
-0.0631547	0.226465
-0.2049	0.113826
-0.31818	0.00871421
-0.393784	-0.0758695
-0.425824	-0.128765
-0.412532	-0.142061
-0.356562	-0.112159
-0.26475	-0.0403267
-0.147344	0.0673679
-0.01681	0.20073
0.113634	0.346638
0.231537	0.490597
0.326595	0.618422
0.391706	0.717811
0.423578	0.779613
0.422839	0.798645
0.393664	0.773976
0.343022	0.70873
0.279655	0.609463
0.212966	0.48528
0.151954	0.346822
0.104334	0.205268
0.0759064	0.0714469
0.0702303	-0.0448789
0.0885496	-0.135569
0.12993	-0.194515
0.191518	-0.217945
0.268852	-0.204677
0.356166	-0.156304
0.446681	-0.0772909
0.532905	0.0250735
0.606986	0.140958
0.661164	0.258574
0.688367	0.365086
0.682928	0.447829
0.641371	0.495726
0.563165	0.500734
0.45128	0.459114
0.312424	0.372314
0.156812	0.247266
-0.00259184	0.0959864
-0.151345	-0.0655263
-0.275188	-0.21903
-0.3619	-0.346195
-0.403072	-0.430923
-0.395508	-0.461476
-0.341994	-0.432137
-0.251243	-0.344112
-0.136981	-0.20553
-0.0162217	-0.0305192
0.0930293	0.162533
0.174323	0.35329
0.215187	0.522017
0.209022	0.652016
0.156169	0.731592
0.0639357	0.755299
-0.0544396	0.724297
-0.18175	0.645819
-0.299418	0.531851
-0.39032	0.397262
-0.4414	0.257674
-0.445648	0.127407
-0.403144	0.0177747
-0.320994	-0.0640346
-0.212183	-0.115383
-0.0935343	-0.137918
0.0169078	-0.136725
0.102632	-0.119082
0.151136	-0.0930611
0.155723	-0.0662032
0.116359	-0.0444594
0.0394803	-0.0315378
-0.0631988	-0.0286963
-0.176642	-0.034955
-0.284886	-0.0476306
-0.373474	-0.0630587
-0.431552	-0.0773543
-0.45332	-0.0870773
-0.438641	-0.0897083
-0.392774	-0.0838849
-0.325313	-0.0693998
-0.248536	-0.0470069
-0.175476	-0.0181038
-0.118003	0.0156244
-0.0852165	0.0525281
-0.082385	0.0912279
-0.110524	0.130732
-0.166641	0.170442
-0.244523	0.210067
-0.335914	0.249481
-0.431827	0.288569
-0.523801	0.327083
-0.604915	0.364539
-0.67043	0.400157
-0.718035	0.432838
-0.747703	0.461192
-0.761265	0.483598
-0.761797	0.498312
-0.752972	0.503618
-0.738479	0.498032
-0.721598	0.480543
-0.704964	0.450876
-0.690517	0.40974
-0.679571	0.359004
-0.672953	0.301757
-0.671131	0.242205
-0.674287	0.185365
-0.682315	0.13658
-0.694749	0.100879
-0.710656	0.0822874
-0.728537	0.0831744
-0.746273	0.103789
-0.761159	0.142078
-0.77004	0.193873
-0.769548	0.253447
-0.756423	0.314391
-0.727871	0.370666
-0.681915	0.417667
-0.617687	0.453085
-0.535605	0.477386
-0.437421	0.493787
-0.326127	0.50767
-0.20574	0.525499
-0.0810058	0.553409
0.0429471	0.595668
0.160953	0.653338
0.26813	0.723373
0.360148	0.798409
0.433446	0.867334
0.485383	0.916648
0.514331	0.932435
0.519729	0.902674
0.502089	0.819509
0.462969	0.681103
0.404915	0.492712
0.331362	0.266763
0.246488	0.0218301
0.155023	-0.219374
0.0619948	-0.432752
-0.0275526	-0.595916
-0.108856	-0.691183
-0.17771	-0.708001
-0.230686	-0.644443
-0.265275	-0.507529
-0.27994	-0.312334
-0.274085	-0.0799979
-0.247973	0.165045
-0.202605	0.39821
-0.139603	0.597816
-0.061122	0.747621
0.0302088	0.838486
0.131305	0.868986
0.238624	0.844925
0.348164	0.777897
0.455495	0.683152
0.555846	0.577126
0.644287	0.475018
0.715982	0.388761
0.76653	0.325655
0.792324	0.287811
0.790896	0.272425
0.761177	0.272771
0.703619	0.279693
0.620155	0.283351
0.513999	0.274916
0.389316	0.247977
0.250825	0.199481
0.10341	0.130093
-0.0481805	0.0439878
-0.199506	-0.0518634
-0.346436	-0.14875
-0.485013	-0.237464
-0.611216	-0.309516
-0.720721	-0.358183
-0.808753	-0.379226
-0.870125	-0.371231
-0.899539	-0.335536
-0.892156	-0.275802
-0.844404	-0.197313
-0.754908	-0.106131
-0.625383	-0.00824887
-0.461295	0.091121
-0.27212	0.188033
-0.0710408	0.279994
0.125949	0.365849
0.301521	0.445401
0.438901	0.51886
0.523936	0.586226
0.54706	0.646739
0.504824	0.698492
0.400735	0.738318
0.245227	0.761969
0.0546641	0.764592
-0.150501	0.741444
-0.348236	0.688735
-0.517743	0.604464
-0.642198	0.489111
-0.710996	0.346039
-0.721153	0.181535
-0.677637	0.00443057
-0.592561	-0.174649
-0.483321	-0.344326
-0.369966	-0.493657
-0.272169	-0.6133
-0.206268	-0.696505
-0.182804	-0.739779
-0.20494	-0.743141
-0.268	-0.709964
-0.360186	-0.646418
-0.46436	-0.560642
-0.560629	-0.461763
-0.629312	-0.358924
-0.653855	-0.26044
-0.623269	-0.173194
-0.533718	-0.102297
-0.389068	-0.0510169
-0.200346	-0.0209014
0.0157852	-0.0120236
0.239277	-0.0232499
0.44932	-0.0524577
0.626968	-0.0966641
0.757383	-0.152069
0.831416	-0.214058
0.846329	-0.277247
0.805625	-0.335641
0.718049	-0.382982
0.595979	-0.413306
0.453486	-0.421661
0.304365	-0.404908
0.160449	-0.362447
0.0304152	-0.296719
-0.0807707	-0.213339
-0.171749	-0.120775
-0.244083	-0.0295518
-0.301171	0.0489534
-0.346963	0.10396
-0.384739	0.126786
-0.416155	0.112152
-0.440736	0.0590838
-0.455887	-0.0287841
-0.457418	-0.143565
-0.440476	-0.274129
-0.400723	-0.40763
-0.335522	-0.53131
-0.244932	-0.634314
-0.132308	-0.709196
-0.00438358	-0.752878
0.129199	-0.766905
0.256875	-0.756953
0.366513	-0.731681
0.446959	-0.701131
0.489531	-0.674948
0.489242	-0.660708
0.445558	-0.662631
0.362593	-0.68088
0.248688	-0.71154
0.115461	-0.747278
-0.0235369	-0.778555
-0.154351	-0.795191
-0.264132	-0.788013
-0.342414	-0.750332
-0.382025	-0.679007
-0.379547	-0.57495
-0.335336	-0.443023
-0.253154	-0.29136
-0.139544	-0.130275
-0.00306984	0.0290741
0.146462	0.176029
0.298699	0.301601
0.443332	0.399315
0.570564	0.465635
0.671518	0.499973
0.738623	0.504333
0.766027	0.482687
0.750042	0.440218
0.689605	0.382572
0.586673	0.315216
0.446448	0.243003
0.277347	0.169951
0.090602	0.0992336
-0.100513	0.0333226
-0.281826	-0.0258009
-0.439665	-0.0764361
-0.562335	-0.117027
-0.641491	-0.14613
-0.673168	-0.162503
-0.658322	-0.165264
-0.602759	-0.154115
-0.516451	-0.129532
-0.412327	-0.092907
-0.304705	-0.0465839
-0.207597	0.00622209
-0.133131	0.0616254
-0.0903003	0.115371
-0.0841985	0.163201
-0.1158	0.201257
-0.182267	0.226456
-0.277656	0.236828
-0.393871	0.231754
-0.521659	0.212096
-0.651499	0.180199
-0.774267	0.139753
-0.881652	0.0955244
-0.96636	0.0529659
-1.0222	0.0177382
-1.04416	-0.0048271
-1.02858	-0.0102681
-0.973479	0.00451553
-0.878964	0.0408764
-0.747719	0.0981893
-0.585395	0.173812
-0.400763	0.263251
-0.205517	0.360528
-0.0136144	0.458705
0.159818	0.55051
0.299958	0.629002
0.393947	0.688177
0.432523	0.72346
0.411336	0.732011
0.331745	0.712829
0.200901	0.666652
0.0310711	0.595695
-0.161717	0.503282
-0.359539	0.393452
-0.544665	0.270601
-0.701558	0.1392
-0.818505	0.00362648
-0.888637	-0.131929
-0.910218	-0.263492
-0.886224	-0.387325
-0.823305	-0.499986
-0.730356	-0.598443
-0.616966	-0.680258
-0.492006	-0.743813
-0.362576	-0.788532
-0.233468	-0.815047
-0.107161	-0.825228
0.0157153	-0.822046
0.135591	-0.809229
0.253053	-0.790758
0.368015	-0.770234
0.479133	-0.750244
0.583571	-0.731832
0.677121	-0.714199
0.754649	-0.694709
0.810743	-0.669243
0.840443	-0.632876
0.83992	-0.580787
0.806983	-0.509269
0.741372	-0.416663
0.644809	-0.304067
0.520851	-0.175661
0.3746	-0.0385666
0.212349	0.0977826
0.0412375	0.222688
-0.131066	0.325525
-0.296626	0.397174
-0.447495	0.43131
-0.575978	0.425366
-0.674974	0.380967
-0.738391	0.30379
-0.761637	0.202816
-0.742127	0.0891083
-0.679748	-0.02573
-0.577155	-0.131163
-0.439852	-0.219158
-0.275969	-0.285215
-0.0957421	-0.328812
0.0892838	-0.353204
0.267235	-0.364575
0.426956	-0.370694
0.558995	-0.379297
0.656389	-0.396457
0.715172	-0.425237
0.734533	-0.464873
0.716646	-0.510638
0.666216	-0.554444
0.589833	-0.586109
0.495265	-0.595099
0.39077	-0.572474
0.284531	-0.512717
0.18424	-0.41512
0.0968214	-0.28447
0.0282493	-0.130868
-0.0166003	0.0313468
-0.0341337	0.185438
-0.0222869	0.314627
0.0191696	0.404596
0.0883199	0.445751
0.180867	0.434868
0.290074	0.37583
0.40697	0.279318
0.520879	0.161466
0.62027	0.0416436
0.693882	-0.0603013
0.732002	-0.126943
0.727725	-0.145883
0.678018	-0.111648
0.584395	-0.0266001
0.453067	0.0993019
0.294501	0.249846
0.12239	0.404804
-0.0478346	0.542719
-0.200777	0.643808
-0.322886	0.692556
-0.404059	0.679627
-0.438809	0.602868
-0.426844	0.467287
-0.372982	0.284115
-0.286427	0.0691314
-0.179529	-0.159432
-0.0661986	-0.383069
0.0397843	-0.584939
0.126354	-0.751333
0.184425	-0.872519
0.208719	-0.942968
0.198071	-0.961061
0.155243	-0.928459
0.0863169	-0.849353
-0.000211523	-0.729781
-0.0944916	-0.577133
-0.186388	-0.399887
-0.266442	-0.207498
-0.326642	-0.0103442
-0.360957	0.180462
-0.365623	0.353492
-0.33922	0.497752
-0.282572	0.603714
-0.198527	0.664534
-0.0916558	0.677221
0.0320948	0.643522
0.16579	0.570274
0.301935	0.469036
0.432933	0.354951
0.551585	0.244895
0.651587	0.155169
0.72801	0.0990434
0.777679	0.0845783
0.799438	0.113105
0.79422	0.17868
0.764919	0.268675
0.716045	0.365488
0.653205	0.449147
0.582444	0.500439
0.509547	0.504053
0.439369	0.45123
0.375312	0.341455
0.319027	0.182881
0.270381	-0.00861208
0.227727	-0.211611
0.188422	-0.402261
0.14952	-0.55778
0.108518	-0.659844
0.0640227	-0.697286
0.0162161	-0.667731
-0.0329829	-0.577885
-0.0801107	-0.44248
-0.120696	-0.282058
-0.150078	-0.119945
-0.164377	0.0210922
-0.16147	0.121988
-0.141769	0.16986
-0.10866	0.159472
-0.0684547	0.0935241
-0.0298173	-0.0182286
-0.00268431	-0.160793
0.00319054	-0.316372
-0.020135	-0.466985
-0.0772417	-0.596884
-0.168141	-0.694413
-0.28764	-0.753102
-0.425445	-0.771922
-0.567035	-0.75474
-0.69527	-0.709181
-0.792527	-0.645112
-0.843088	-0.573037
-0.835456	-0.502649
-0.764233	-0.441731
-0.631275	-0.395518
-0.445902	-0.366528
-0.224094	-0.354808
0.013247	-0.358465
0.242753	-0.374336
0.441429	-0.398655
0.589481	-0.427602
0.672727	-0.457673
0.684274	-0.485862
0.625222	-0.509688
0.504333	-0.527119
0.336721	-0.536464
0.141794	-0.536294
-0.0592606	-0.52542
-0.246063	-0.502949
-0.401368	-0.468393
-0.512807	-0.421794
-0.573868	-0.363833
-0.584016	-0.295856
-0.548036	-0.219823
-0.474746	-0.138141
-0.375349	-0.0534185
-0.261686	0.0318229
-0.144675	0.115443
-0.0331304	0.195912
0.0669074	0.272443
0.152307	0.344979
0.22251	0.414048
0.278854	0.480472
0.323735	0.544996
0.359771	0.60788
0.389138	0.668532
0.413173	0.72525
0.432299	0.775152
0.446238	0.814314
0.454444	0.838154
0.456641	0.841999
0.453328	0.821801
0.446126	0.774891
0.437901	0.70065
0.432589	0.601002
0.434761	0.480609
0.448981	0.346703
0.479037	0.20854
0.527186	0.0764983
0.593498	-0.0390822
0.67544	-0.129176
0.767743	-0.187294
0.862635	-0.210453
0.950414	-0.19974
1.02035	-0.160346
1.06181	-0.101027
1.06549	-0.033042
1.02465	0.0313081
0.936122	0.0803417
0.800977	0.104623
0.624788	0.0983189
0.417336	0.0600655
0.191824	-0.00677906
-0.0363633	-0.0945614
-0.251216	-0.192379
-0.437785	-0.287604
-0.583798	-0.367651
-0.680976	-0.42173
-0.725881	-0.442307
-0.720164	-0.426057
-0.670164	-0.374154
-0.585917	-0.291883
-0.479704	-0.187633
-0.364355	-0.0714563
-0.251565	0.0465653
-0.150466	0.157872
-0.0666834	0.256634
-0.00200159	0.340426
0.0453152	0.41024
0.0796356	0.469859
0.106666	0.524688
0.131995	0.580266
0.159743	0.640728
0.191561	0.707505
0.226156	0.778515
0.259434	0.84801
0.285236	0.907144
0.296518	0.945186
0.28678	0.9512
0.25147	0.915923
0.189116	0.833551
0.10197	0.703119
-0.00393899	0.529251
-0.119377	0.322128
-0.232996	0.0966421
-0.332772	-0.129157
-0.407541	-0.336117
-0.448405	-0.506249
-0.449781	-0.624873
-0.409969	-0.682347
-0.33117	-0.675133
-0.219002	-0.606088
-0.081645	-0.483961
0.0712364	-0.322213
0.229594	-0.137362
0.383959	0.0529016
0.526154	0.231562
0.649692	0.383868
0.749877	0.498504
0.823657	0.568244
0.869344	0.590115
0.88629	0.565119
0.874611	0.497665
0.835029	0.394834
0.768835	0.265616
0.677949	0.120208
0.565028	-0.0306008
0.433554	-0.175962
0.287838	-0.30548
0.132917	-0.409747
-0.0256705	-0.480926
-0.18219	-0.513384
-0.331051	-0.504305
-0.467122	-0.454182
-0.585976	-0.36708
-0.684034	-0.250551
-0.758614	-0.115133
-0.807915	0.0265861
-0.830973	0.161273
-0.827638	0.276393
-0.798612	0.361774
-0.745531	0.410975
-0.671093	0.422204
-0.579157	0.398615
-0.474751	0.347889
-0.363927	0.281113
-0.253405	0.211127
-0.150008	0.150552
-0.0599284	0.109849
0.0120708	0.095684
0.0633942	0.109909
0.094129	0.149299
0.107207	0.206114
0.108116	0.2694
0.104152	0.326812
0.103277	0.366671
0.112742	0.379922
0.137695	0.36167
0.180028	0.312041
0.23769	0.236236
0.304639	0.143778
0.371499	0.0470639
0.426873	-0.0405105
0.459138	-0.106574
0.458448	-0.141612
0.418625	-0.140351
0.338607	-0.102478
0.223167	-0.0326427
0.082742	0.0602427
-0.0676761	0.164254
-0.210449	0.266047
-0.327758	0.352548
-0.40424	0.412487
-0.42939	0.437602
-0.399318	0.423365
-0.317567	0.369201
-0.194807	0.278224
-0.0474382	0.156603
0.104715	0.0126815
0.241275	-0.143989
0.344304	-0.303571
0.400953	-0.456719
0.405355	-0.59514
0.359449	-0.711944
0.272619	-0.801789
0.160179	-0.860883
0.0409637	-0.886893
-0.0656137	-0.878823
-0.142558	-0.836906
-0.177866	-0.762535
-0.166287	-0.658235
-0.109978	-0.527662
-0.017992	-0.375612
0.0953062	-0.207985
0.212615	-0.031694
0.316454	0.145525
0.39186	0.31541
0.428583	0.469568
0.422457	0.599963
0.375753	0.699447
0.296509	0.762285
0.196981	0.784631
0.0915204	0.764875
-0.00575261	0.70385
-0.0830855	0.604836
-0.132697	0.47337
-0.151618	0.31688
-0.141679	0.144168
-0.108715	-0.0351955
-0.0611804	-0.211508
-0.00845767	-0.375531
0.0408231	-0.518995
0.0801695	-0.634993
0.106105	-0.718214
0.118442	-0.765077
0.119955	-0.773761
0.115586	-0.744184
0.111353	-0.677985
0.113208	-0.578506
0.126021	-0.4508
0.152869	-0.30162
0.194715	-0.139342
0.250452	0.0262302
0.317262	0.184254
0.391166	0.323448
0.467616	0.432913
0.542018	0.503105
0.610102	0.526878
0.668114	0.500443
0.712859	0.424099
0.741654	0.302592
0.752289	0.14499
0.743048	-0.035945
0.71285	-0.224881
0.661493	-0.405397
0.589958	-0.561658
0.500687	-0.680075
0.397737	-0.750727
0.286746	-0.768362
0.174645	-0.732862
0.0691502	-0.64912
-0.0219344	-0.526376
-0.0914888	-0.377116
-0.133817	-0.215706
-0.145242	-0.0569322
-0.124469	0.0853619
-0.0726728	0.199426
0.0066796	0.276438
0.108228	0.311005
0.225252	0.301333
0.35024	0.249133
0.475406	0.159309
0.593099	0.0394916
0.696084	-0.10054
0.77772	-0.249528
0.832103	-0.39548
0.854231	-0.526487
0.840267	-0.631594
0.787915	-0.701669
0.696876	-0.730224
0.569336	-0.714084
0.410335	-0.653815
0.22792	-0.553828
0.0329582	-0.422095
-0.161472	-0.269483
-0.34109	-0.10874
-0.491765	0.0467479
-0.601049	0.184285
-0.659683	0.293105
-0.662838	0.365367
-0.610883	0.396773
-0.509526	0.386757
-0.369265	0.338244
-0.204205	0.257057
-0.030396	0.151102
0.136062	0.0294642
0.280878	-0.0984435
0.393119	-0.223581
0.466241	-0.33779
0.498475	-0.434108
0.492549	-0.506947
0.454832	-0.552206
0.39408	-0.567379
0.319993	-0.551707
0.241835	-0.506386
0.167305	-0.434756
0.101824	-0.342423
0.0482687	-0.237185
0.00713958	-0.128673
-0.022953	-0.0276697
-0.0446319	0.054908
-0.0610815	0.109251
-0.0754952	0.127979
-0.0907129	0.107317
-0.109066	0.0479178
-0.132384	-0.0448699
-0.162082	-0.161386
-0.199239	-0.28871
-0.244585	-0.412265
-0.298378	-0.517756
-0.360163	-0.593154
-0.428495	-0.630429
-0.500707	-0.626728
-0.572826	-0.58481
-0.639722	-0.512656
-0.695531	-0.422284
-0.734329	-0.327963
-0.750983	-0.244106
-0.742035	-0.183167
-0.706468	-0.153882
-0.646189	-0.160112
-0.566105	-0.200465
-0.473733	-0.268703
-0.378363	-0.354843
-0.289884	-0.446743
-0.217442	-0.531884
-0.168145	-0.599066
-0.146025	-0.639779
-0.151436	-0.649056
-0.180978	-0.625764
-0.227961	-0.572345
-0.283329	-0.49414
-0.33688	-0.398458
-0.378604	-0.293587
-0.399913	-0.187914
-0.394624	-0.0892482
-0.359548	-0.00440267
-0.294675	0.0610037
-0.202968	0.102604
-0.0898495	0.117298
0.0374833	0.103316
0.170798	0.0603708
0.301515	-0.0101075
0.421272	-0.10472
0.522355	-0.217931
0.59802	-0.342099
0.642751	-0.467784
0.65252	-0.584389
0.625079	-0.681095
0.560283	-0.748011
0.460393	-0.777373
0.330286	-0.764628
0.177467	-0.70921
0.0118031	-0.614853
-0.155075	-0.489359
-0.3107	-0.343828
-0.442939	-0.191414
-0.541286	-0.045806
-0.598095	0.0803692
-0.609556	0.176977
-0.57627	0.23743
-0.503283	0.259225
-0.399589	0.24392
-0.277115	0.196567
-0.149374	0.124747
-0.029931	0.037375
0.0690639	-0.0565196
0.138108	-0.148855
0.171178	-0.233247
0.166095	-0.305379
0.124418	-0.362985
0.0509516	-0.405499
-0.047017	-0.433504
-0.160588	-0.448095
-0.280104	-0.450318
-0.395883	-0.440775
-0.498798	-0.419452
-0.580717	-0.385803
-0.634865	-0.339008
-0.656172	-0.278361
-0.641653	-0.203674
-0.590837	-0.115623
-0.50617	-0.0159644
-0.393302	0.0924039
-0.261124	0.205549
-0.121426	0.318746
0.0119045	0.426811
0.124147	0.524498
0.201398	0.606878
0.232417	0.669703
0.210419	0.709687
0.134514	0.724727
0.0105086	0.714026
-0.149152	0.678149
-0.326402	0.618979
-0.499477	0.539606
-0.645548	0.444112
-0.743709	0.337285
-0.777885	0.224243
-0.739244	0.110021
-0.627692	-0.000854092
-0.452224	-0.104735
-0.230037	-0.199107
0.0154958	-0.282677
0.257708	-0.355268
0.469968	-0.417532
0.628979	-0.470522
0.717596	-0.515192
0.726745	-0.551939
0.656238	-0.580263
0.514383	-0.598631
0.316531	-0.604586
0.082816	-0.595101
-0.164538	-0.567124
-0.403915	-0.518228
-0.616659	-0.447249
-0.788764	-0.354794
-0.911766	-0.243514
-0.982801	-0.118081
-1.00395	0.0151556
-0.981078	0.148779
-0.922377	0.2751
-0.836966	0.387008
-0.733672	0.478752
-0.620194	0.546514
-0.502685	0.588719
-0.385736	0.606014
-0.272643	0.600964
-0.165833	0.577518
-0.0672957	0.540355
0.0210973	0.494211
0.0974574	0.443312
0.159934	0.390974
0.206928	0.339419
0.237381	0.289801
0.251048	0.242411
0.248673	0.196997
0.232021	0.153128
0.203731	0.110531
0.167036	0.0693529
0.12539	0.0303038
0.0820819	-0.00532485
0.0399028	-0.0357633
0.000916407	-0.0589664
-0.0336244	-0.0728795
-0.0632273	-0.0757355
-0.0879949	-0.06634
-0.108393	-0.0443123
-0.125005	-0.0102483
-0.138328	0.0342211
-0.14865	0.086492
-0.156028	0.143182
-0.160366	0.200442
-0.16156	0.254371
-0.159663	0.301482
-0.155024	0.339164
-0.148356	0.366068
-0.140708	0.382355
-0.133341	0.38974
-0.12754	0.391302
-0.124408	0.39107
-0.12467	0.393419
-0.128559	0.402356
-0.135783	0.420818
-0.145588	0.450085
-0.156904	0.489434
-0.168546	0.536101
-0.179414	0.585589
-0.188671	0.632285
-0.195851	0.67031
-0.200882	0.694448
-0.20402	0.701034
-0.205724	0.688613
-0.206506	0.658283
-0.206802	0.613636
-0.206914	0.5603
-0.207035	0.505164
-0.20737	0.455402
-0.208302	0.417449
-0.210576	0.396127
-0.215413	0.394017
-0.224511	0.411208
-0.23988	0.445406
-0.263523	0.49238
-0.296967	0.546621
-0.340737	0.602095
-0.393855	0.652958
-0.453478	0.694126
-0.514788	0.721654
-0.571188	0.732909
-0.614849	0.726577
-0.637556	0.70256
-0.631764	0.661838
-0.591717	0.606334
-0.514454	0.538841
-0.400559	0.462975
-0.254488	0.383146
-0.0844297	0.30447
0.09833	0.232571
0.28047	0.173227
0.447992	0.131827
0.587704	0.112704
0.688628	0.118413
0.743146	0.149078
0.747744	0.201971
0.703247	0.271423
0.614538	0.349163
0.489831	0.425083
0.339603	0.48836
0.175363	0.528789
0.00842713	0.538131
-0.151136	0.511272
-0.295269	0.446992
-0.41834	0.348226
-0.517192	0.221745
-0.590878	0.0773143
-0.64018	-0.0735681
-0.667007	-0.21914
-0.6738	-0.348839
-0.66303	-0.454546
-0.636867	-0.531413
-0.597041	-0.578209
-0.544904	-0.597132
-0.481634	-0.593188
-0.408545	-0.573258
-0.327399	-0.545025
-0.240661	-0.515939
-0.151642	-0.492372
-0.0644534	-0.479047
0.0161922	-0.478778
0.0853554	-0.492495
0.138346	-0.519476
0.171243	-0.557695
0.181382	-0.604187
0.167731	-0.655349
0.131098	-0.707166
0.0741354	-0.755346
0.00112839	-0.795425
-0.0824149	-0.822884
-0.170321	-0.833339
-0.256395	-0.822827
-0.335058	-0.788179
-0.401913	-0.727445
-0.454134	-0.640278
-0.490646	-0.52822
-0.512065	-0.394798
-0.520397	-0.24539
-0.518561	-0.0868623
-0.509804	0.0729956
-0.49709	0.226154
-0.482573	0.365052
-0.467227	0.483238
-0.450683	0.57585
-0.431308	0.639901
-0.406508	0.674354
-0.373204	0.68001
-0.328407	0.659276
-0.269803	0.615874
-0.196257	0.554537
-0.108147	0.48074
-0.00749529	0.400452
0.102133	0.319902
0.215941	0.245286
0.328374	0.182404
0.433677	0.136179
0.526476	0.110088
0.602291	0.105563
0.657942	0.121473
0.691792	0.15381
0.70383	0.195725
0.695594	0.237992
0.669978	0.269944
0.630933	0.280816
0.583133	0.261349
0.531602	0.205421
0.481341	0.111453
0.436964	-0.0167167
0.402334	-0.169672
0.380227	-0.333114
0.372027	-0.489391
0.377496	-0.619695
0.394647	-0.706649
0.419763	-0.736885
0.447608	-0.703232
0.47183	-0.606127
0.485574	-0.453998
0.482234	-0.262518
0.456305	-0.052797
0.404209	0.151247
0.325004	0.325954
0.220832	0.450987
0.0970396	0.511954
-0.0381089	0.502189
-0.174113	0.423484
-0.299264	0.285657
-0.401902	0.105085
-0.471743	-0.0975514
-0.501099	-0.299958
-0.485832	-0.480935
-0.425883	-0.622726
-0.325315	-0.712733
-0.191847	-0.744405
-0.0359382	-0.717323
0.130436	-0.63655
0.295165	-0.511477
0.447326	-0.354406
0.578284	-0.179096
0.682423	0.00052254
0.757407	0.171369
0.803993	0.321929
0.825424	0.442715
0.826538	0.52654
0.812736	0.568707
0.788987	0.567162
0.759021	0.522652
0.724813	0.438838
0.686435	0.322306
0.642272	0.182379
0.589543	0.0306311
0.525025	-0.119921
0.44585	-0.255944
0.350251	-0.365145
0.238134	-0.437686
0.111396	-0.467455
-0.0260382	-0.452988
-0.168465	-0.397838
-0.308887	-0.310304
-0.439671	-0.202505
-0.553283	-0.0888996
-0.64302	0.0155477
-0.703663	0.0972814
-0.731962	0.145874
-0.726931	0.155292
-0.689925	0.124523
-0.62448	0.05749
-0.535977	-0.0377208
-0.431136	-0.150172
-0.317417	-0.267707
-0.202383	-0.378645
-0.0930888	-0.473265
0.0044505	-0.544873
0.0856606	-0.590314
0.147646	-0.609887
0.189253	-0.606744
0.210954	-0.585906
0.21459	-0.553124
0.202997	-0.513766
0.17957	-0.47195
0.147839	-0.430023
0.111091	-0.388442
0.0720956	-0.346036
0.0329683	-0.300551
-0.00483614	-0.249336
-0.0404084	-0.190044
-0.0731924	-0.121197
-0.102768	-0.042527
-0.128669	0.0449332
-0.150274	0.139021
-0.166816	0.236784
-0.177488	0.334916
-0.181646	0.430171
-0.179044	0.519681
-0.170052	0.601117
-0.155809	0.6727
-0.13825	0.733077
-0.119995	0.78115
-0.104114	0.815916
-0.0937639	0.836404
-0.0917957	0.841748
-0.100351	0.8314
-0.120542	0.805464
-0.15225	0.76506
-0.194085	0.712632
-0.243498	0.652086
-0.297039	0.58868
-0.350711	0.528621
-0.400364	0.478385
-0.44208	0.443837
-0.472496	0.429296
-0.489038	0.436701
-0.490049	0.465037
-0.474819	0.510179
-0.44354	0.565202
-0.397204	0.621178
-0.337488	0.668368
-0.266636	0.69765
-0.18734	0.701975
-0.102632	0.677606
-0.015754	0.624922
0.0699942	0.548608
0.151455	0.45716
0.225847	0.361736
0.291016	0.27451
0.345668	0.206774
0.389551	0.167097
0.423521	0.159845
0.449479	0.184331
0.470148	0.234738
0.488699	0.300861
0.508253	0.369565
0.531326	0.426738
0.559275	0.459449
0.591856	0.457959
0.626959	0.417294
0.660608	0.33811
0.687248	0.22672
0.700323	0.0942881
0.693088	-0.0446973
0.659564	-0.174417
0.595503	-0.279878
0.499243	-0.348915
0.37229	-0.373731
0.219563	-0.351801
0.0492005	-0.286022
-0.128041	-0.184161
-0.299779	-0.0577262
-0.453254	0.07954
-0.576701	0.213289
-0.660669	0.330104
-0.699099	0.418761
-0.690025	0.471109
-0.635782	0.482525
-0.542686	0.451997
-0.420232	0.381898
-0.279906	0.277563
-0.133786	0.146752
0.00686725	-0.00093234
0.132834	-0.154641
0.2378	-0.3029
0.318743	-0.43427
0.375808	-0.538076
0.411711	-0.605198
0.430793	-0.62891
0.437904	-0.605674
0.437307	-0.535799
0.431817	-0.423835
0.4223	-0.278575
0.407643	-0.112595
0.385185	0.0587108
0.351534	0.218537
0.303609	0.350387
0.239725	0.439914
0.160499	0.476645
0.069392	0.455353
-0.0272378	0.376868
-0.12063	0.248198
-0.200606	0.0819117
-0.256921	-0.105155
-0.280768	-0.293713
-0.266209	-0.464133
-0.211286	-0.598582
-0.118638	-0.682917
0.0045176	-0.708101
0.147027	-0.670995
0.29502	-0.574443
0.433524	-0.426692
0.548266	-0.240263
0.627405	-0.0304345
0.662962	0.186423
0.65176	0.39448
0.595743	0.579836
0.501662	0.731547
0.380173	0.842201
0.244497	0.908044
0.108835	0.928701
-0.0132433	0.906612
-0.11022	0.846292
-0.173695	0.753567
-0.198998	0.634893
-0.185295	0.496848
-0.135257	0.34582
-0.0543719	0.187901
0.049951	0.0289146
0.169342	-0.125467
0.295349	-0.269609
0.420136	-0.397875
0.536931	-0.504707
0.640227	-0.584866
0.725768	-0.633811
0.790393	-0.648173
0.831836	-0.626274
0.848563	-0.568568
0.839695	-0.477947
0.805066	-0.359813
0.745365	-0.221875
0.662327	-0.0736741
0.558895	0.074147
0.439259	0.210736
0.308745	0.325995
0.173496	0.411495
0.039993	0.461226
-0.0855406	0.472097
-0.197755	0.444115
-0.292707	0.380241
-0.368197	0.285932
-0.423863	0.168466
-0.460965	0.0361269
-0.481916	-0.102634
-0.489629	-0.239944
-0.486801	-0.369094
-0.475288	-0.48491
-0.455708	-0.583886
-0.427362	-0.664111
-0.388518	-0.725035
-0.337001	-0.767129
-0.271006	-0.791524
-0.189939	-0.799677
-0.0951438	-0.793135
0.00968861	-0.7734
0.118507	-0.741913
0.223358	-0.700124
0.315268	-0.649608
0.38542	-0.592178
0.42647	-0.529949
0.433755	-0.465331
0.406209	-0.400935
0.346793	-0.339408
0.262361	-0.283207
0.162949	-0.234368
0.060585	-0.194275
-0.0321965	-0.16348
-0.103914	-0.141584
-0.145535	-0.127216
-0.15151	-0.118101
-0.120297	-0.111246
-0.0543329	-0.103232
0.0405068	-0.090591
0.155856	-0.0702592
0.282034	-0.0400497
0.409254	0.000901494
0.528699	0.0517789
0.633313	0.109886
0.718241	0.170661
0.780906	0.227946
0.820784	0.274543
0.838979	0.303016
0.837715	0.306687
0.819865	0.280713
0.788579	0.223093
0.747072	0.135438
0.698534	0.0233447
0.646137	-0.103745
0.59306	-0.233265
0.542459	-0.350792
0.497353	-0.441727
0.460389	-0.493193
0.433534	-0.495879
0.417725	-0.445547
0.412582	-0.343946
0.416256	-0.198957
0.425483	-0.0239077
0.435872	0.163907
0.442424	0.345293
0.440205	0.50156
0.42507	0.616896
0.394332	0.6804
0.347227	0.687447
0.285106	0.640212
0.211289	0.547257
0.1306	0.422269
0.0486412	0.282135
-0.0290652	0.144655
-0.0979424	0.0262341
-0.155066	-0.0601068
-0.199598	-0.106137
-0.23285	-0.109071
-0.257971	-0.0714275
-0.27928	-0.000196396
-0.301354	0.0945192
-0.328031	0.201114
-0.361476	0.308092
-0.401496	0.405432
-0.445221	0.485557
-0.487245	0.543819
-0.520216	0.578515
-0.53583	0.590531
-0.526087	0.58275
-0.484638	0.55937
-0.408021	0.525257
-0.296595	0.485433
-0.155012	0.444714
0.00786532	0.407492
0.179638	0.377596
0.345563	0.358169
0.49015	0.351508
0.598961	0.358834
0.6604	0.380012
0.667244	0.413279
0.617708	0.45505
0.515894	0.49992
0.371513	0.540913
0.198916	0.570031
0.0155101	0.579087
-0.160229	0.560721
-0.310923	0.509484
-0.422321	0.422808
-0.484963	0.301693
-0.495218	0.150981
-0.455588	-0.0208755
-0.374217	-0.202543
-0.263704	-0.380952
-0.139356	-0.542708
-0.0171607	-0.675583
0.0882623	-0.769861
0.165434	-0.819363
0.207273	-0.822003
0.211682	-0.779811
0.181389	-0.698424
0.123123	-0.586155
0.046259	-0.452776
-0.0388129	-0.308223
-0.122337	-0.161411
-0.196583	-0.0193526
-0.25678	0.113322
-0.301456	0.234385
-0.332168	0.343613
-0.352715	0.442074
-0.367983	0.531256
-0.382672	0.612207
-0.400127	0.68487
-0.421498	0.747717
-0.445365	0.797777
-0.467895	0.83105
-0.483491	0.843236
-0.485798	0.83067
-0.468901	0.791282
-0.428475	0.725418
-0.362719	0.636355
-0.272904	0.530389
-0.16346	0.416454
-0.0416005	0.305276
0.0834393	0.20818
0.201425	0.135681
0.30224	0.096069
0.376943	0.0941957
0.418624	0.130627
0.422983	0.20132
0.388599	0.297876
0.316919	0.408377
0.212025	0.518696
0.0802661	0.61413
-0.070178	0.68115
-0.229749	0.709026
-0.387973	0.691109
-0.533939	0.625622
-0.656844	0.515829
-0.746618	0.369595
-0.794652	0.198391
-0.794606	0.015897
-0.743225	-0.163608
-0.641053	-0.326857
-0.492924	-0.463005
-0.308086	-0.564656
-0.0998394	-0.628408
0.115347	-0.654854
0.319243	-0.648087
0.493651	-0.614792
0.622409	-0.563091
0.693325	-0.501311
0.699763	-0.436874
0.641634	-0.375449
0.525586	-0.320473
0.364329	-0.273087
0.17514	-0.232438
-0.0222839	-0.196287
-0.208326	-0.161778
-0.365978	-0.126247
-0.483009	-0.0879098
-0.553471	-0.0463389
-0.578286	-0.00263326
-0.564819	0.0407299
-0.525492	0.0803366
-0.475632	0.112491
-0.430886	0.133963
-0.404617	0.142696
-0.405675	0.138352
-0.436922	0.122579
-0.494738	0.0989734
-0.569606	0.0727154
-0.647678	0.0499412
-0.713096	0.0369346
-0.7507	0.0392599
-0.748695	0.0609551
-0.700854	0.103907
-0.607881	0.1675
-0.477706	0.248589
-0.324621	0.341818
-0.167381	0.440234
-0.0265149	0.536116
0.0787202	0.621905
0.133291	0.691095
0.128778	0.738968
0.0648352	0.763062
-0.0505223	0.763322
-0.201849	0.741909
-0.36828	0.702716
-0.526333	0.650648
-0.653087	0.590795
-0.729262	0.527606
-0.741785	0.464213
-0.685458	0.401988
-0.563528	0.340433
-0.387102	0.277404
-0.173535	0.209654
0.0559425	0.133609
0.278984	0.0462567
0.474859	-0.05399
0.626779	-0.166595
0.723524	-0.28849
0.760197	-0.41404
0.738089	-0.535415
0.663774	-0.643355
0.54766	-0.728248
0.402264	-0.781378
0.24053	-0.796185
0.0744045	-0.769343
-0.0861332	-0.701477
-0.233538	-0.597395
-0.362685	-0.46577
-0.470499	-0.318287
-0.555386	-0.168361
-0.616653	-0.0295845
-0.654064	0.0858704
-0.667624	0.168683
-0.657617	0.213437
-0.624834	0.219139
-0.570894	0.189137
-0.49851	0.130437
-0.411588	0.0525311
-0.315067	-0.0340733
-0.214494	-0.119401
-0.11538	-0.195377
-0.0224739	-0.256797
0.0609104	-0.301767
0.133334	-0.331537
0.195328	-0.349787
0.249084	-0.361506
0.297767	-0.371657
0.344559	-0.383896
0.391637	-0.399543
0.439269	-0.41703
0.485273	-0.431918
0.524968	-0.43752
0.551703	-0.426022
0.557907	-0.389952
0.53652	-0.323737
0.482559	-0.225101
0.394522	-0.0960412
0.275356	0.0567844
0.132756	0.222378
-0.0213267	0.386402
-0.17195	0.53276
-0.303066	0.64554
-0.399752	0.711068
-0.450434	0.719771
-0.448734	0.667581
-0.394622	0.556674
-0.294648	0.395408
-0.16119	0.197473
-0.0108197	-0.0196484
0.137991	-0.236689
0.267446	-0.434807
0.362902	-0.597695
0.414851	-0.7133
0.420114	-0.77495
0.382082	-0.781765
0.309998	-0.738309
0.217423	-0.653591
0.120162	-0.539561
0.0339877	-0.409348
-0.0274822	-0.275497
-0.0544467	-0.148447
-0.0419168	-0.0354721
0.0100434	0.059808
0.0967867	0.137297
0.210107	0.199748
0.339594	0.251693
0.474064	0.298164
0.602835	0.343448
0.716684	0.390067
0.808395	0.43815
0.872926	0.485293
0.907268	0.526918
0.910133	0.557059
0.881622	0.569445
0.822966	0.558709
0.736433	0.521499
0.625363	0.45734
0.494301	0.369084
0.349109	0.26289
0.196969	0.147718
0.0461719	0.0344145
-0.09434	-0.0654857
-0.215672	-0.141093
-0.309836	-0.183452
-0.37066	-0.186614
-0.394583	-0.148386
-0.381214	-0.070632
-0.333508	0.0408772
-0.257539	0.17705
-0.161847	0.326426
-0.0564733	0.476352
0.0481921	0.614273
0.142568	0.728956
0.218879	0.811548
0.271853	0.856333
0.299039	0.861147
0.300739	0.827399
0.279607	0.759721
0.240013	0.665296
0.187314	0.552959
0.127152	0.432176
0.0648824	0.312036
0.00519657	0.200387
-0.0480537	0.103204
-0.0918593	0.0242618
-0.123951	-0.0348741
-0.142666	-0.0745597
-0.146845	-0.0965706
-0.135815	-0.103478
-0.109445	-0.0980215
-0.068279	-0.0825887
-0.0136723	-0.0588994
0.0521047	-0.0279424
0.125858	0.00982101
0.203589	0.0540357
0.280748	0.103907
0.35261	0.157657
0.414716	0.212125
0.463331	0.262623
0.495837	0.303141
0.510993	0.326906
0.50903	0.327262
0.49155	0.298742
0.461258	0.238176
0.421569	0.145635
0.37616	0.0250251
0.328545	-0.115831
0.281729	-0.265701
0.237989	-0.411035
0.198791	-0.537537
0.164835	-0.632001
0.136206	-0.684152
0.112576	-0.688204
0.0934432	-0.64386
0.0783581	-0.556575
0.0671105	-0.437003
0.0598697	-0.299658
0.0572577	-0.160987
0.0603581	-0.0370976
0.0706568	0.0585004
0.0899178	0.116805
0.119993	0.134575
0.162572	0.114714
0.218869	0.0657168
0.28928	0.000265335
0.373022	-0.066823
0.467818	-0.120945
0.569682	-0.14999
0.672878	-0.146183
0.770097	-0.10721
0.852892	-0.0364666
0.912356	0.0575889
0.940003	0.162828
0.928757	0.265363
0.873929	0.351642
0.774044	0.410407
0.631404	0.434216
0.452253	0.420312
0.246508	0.370777
0.027035	0.291979
-0.191466	0.193479
-0.393833	0.0866302
-0.565922	-0.016895
-0.695992	-0.1064
-0.775816	-0.17313
-0.801397	-0.210827
-0.773186	-0.215899
-0.695825	-0.187295
-0.577456	-0.126219
-0.428735	-0.0358145
-0.26169	0.0790834
-0.0885806	0.212092
0.0791031	0.355349
0.231405	0.499597
0.360393	0.634388
0.460359	0.748534
0.527803	0.830852
0.561242	0.871207
0.560957	0.861755
0.528723	0.798217
0.467585	0.680969
0.381682	0.515713
0.276103	0.313542
0.156743	0.090293
0.0300973	-0.134801
-0.0970248	-0.341053
-0.217882	-0.508601
-0.326264	-0.620736
-0.416977	-0.665931
-0.486292	-0.639274
-0.532276	-0.543077
-0.554935	-0.386558
-0.556145	-0.184638
-0.539358	0.0439648
-0.509112	0.279055
-0.470435	0.501355
-0.428199	0.694624
-0.386538	0.847209
-0.348397	0.952871
-0.315271	1.01081
-0.287152	1.02499
-0.262672	1.0029
-0.239409	0.954091
-0.214289	0.888604
-0.184035	0.815652
-0.145581	0.74266
-0.096439	0.674747
-0.0349733	0.614672
0.0394064	0.563136
0.126123	0.519335
0.223367	0.481591
0.328088	0.447938
0.436035	0.416558
0.541878	0.386022
0.639439	0.355346
0.722047	0.323918
0.783021	0.291356
0.816274	0.257392
0.816961	0.221819
0.782113	0.18453
0.71115	0.145629
0.606191	0.105583
0.472091	0.0653386
0.316139	0.0263732
0.147459	-0.00938034
-0.0238678	-0.0397245
-0.187844	-0.0624922
-0.335631	-0.0758923
-0.460497	-0.0788399
-0.558497	-0.0712041
-0.628771	-0.0539175
-0.673398	-0.0289204
-0.696824	0.00106114
-0.70495	0.0328625
-0.704035	0.0632982
-0.69959	0.0895717
-0.69544	0.10961
-0.693145	0.122264
-0.691824	0.127359
-0.688471	0.125578
-0.678646	0.118239
-0.65747	0.106995
-0.620716	0.0935401
-0.56582	0.0793676
-0.492621	0.0656217
-0.403701	0.0530634
-0.304246	0.0421356
-0.201454	0.0330916
-0.103567	0.0261428
-0.0186973	0.0215716
0.0463624	0.0197729
0.0871477	0.021203
0.102183	0.0262438
0.0931865	0.0350142
0.064781	0.0471761
0.0237681	0.0617969
-0.0219289	0.0773136
-0.0644756	0.0916327
-0.0973034	0.102367
-0.116068	0.107178
-0.119238	0.104171
-0.108235	0.092258
-0.0870942	0.0714292
-0.0617299	0.0428512
-0.0389074	0.00877617
-0.0251039	-0.0277437
-0.0254343	-0.0632915
-0.0428095	-0.0945966
-0.0774507	-0.119035
-0.126827	-0.13502
-0.186018	-0.14222
-0.248432	-0.141553
-0.306776	-0.134956
-0.35412	-0.124979
-0.384911	-0.114269
-0.395789	-0.105047
-0.386083	-0.0986852
-0.357938	-0.0954579
-0.316044	-0.0945342
-0.267024	-0.0942058
-0.218547	-0.0923162
-0.178321	-0.0868051
-0.15308	-0.0762604
-0.14771	-0.0603678
-0.16463	-0.0401654
-0.203496	-0.0180482
-0.261265	0.00247977
-0.332603	0.0172694
-0.410578	0.0221191
-0.487546	0.0133987
-0.556116	-0.0114012
-0.610062	-0.0532819
-0.645076	-0.111565
-0.659248	-0.183951
-0.653232	-0.266783
-0.63005	-0.355463
-0.594597	-0.444931
-0.552889	-0.53015
-0.511185	-0.606504
-0.475093	-0.670092
-0.448795	-0.717896
-0.434499	-0.747836
-0.432196	-0.758767
-0.439743	-0.750433
-0.453273	-0.723443
-0.467845	-0.679252
-0.478248	-0.620172
-0.479827	-0.54936
-0.469205	-0.470765
-0.444793	-0.388995
-0.407016	-0.309083
-0.358217	-0.236169
-0.30227	-0.175115
-0.243956	-0.13011
-0.188198	-0.104317
-0.139278	-0.0996125
-0.100149	-0.116466
-0.071949	-0.153943
-0.0538049	-0.209844
-0.0429425	-0.28091
-0.0351097	-0.363064
-0.0252387	-0.451637
-0.00824916	-0.541537
0.0201348	-0.627365
0.0626826	-0.703499
0.120177	-0.764197
0.19123	-0.803767
0.272418	-0.816869
0.358709	-0.79897
0.444123	-0.746936
0.522521	-0.659707
0.588412	-0.538937
0.637665	-0.389461
0.668018	-0.219447
0.679311	-0.0401175
0.673401	0.135025
0.653769	0.291427
0.624877	0.415069
0.591362	0.4942
0.557213	0.520978
0.525056	0.492755
0.495664	0.412779
0.467798	0.290155
0.438408	0.139028
0.403165	-0.0229657
0.357269	-0.176772
0.296402	-0.304261
0.217667	-0.390501
0.120372	-0.425649
0.00651653	-0.406173
-0.119123	-0.335236
-0.249344	-0.222178
-0.375276	-0.0811967
-0.487442	0.0705905
-0.576996	0.215391
-0.63692	0.336973
-0.663034	0.422579
-0.654626	0.464263
-0.614627	0.45951
-0.549288	0.4111
-0.4674	0.326299
-0.379186	0.215548
-0.295027	0.0908736
-0.22421	-0.035729
-0.17387	-0.153714
-0.14828	-0.255034
-0.148544	-0.334719
-0.172703	-0.390974
-0.216201	-0.424842
-0.272594	-0.439559
-0.334384	-0.439735
-0.393836	-0.430498
-0.443703	-0.416756
-0.477782	-0.402633
-0.49129	-0.391153
-0.481081	-0.384162
-0.445749	-0.382453
-0.385652	-0.386043
-0.302897	-0.394505
-0.201304	-0.407305
-0.0863029	-0.424049
0.0352519	-0.444632
0.155419	-0.469242
0.26569	-0.498256
0.357696	-0.532047
0.424055	-0.570742
0.459274	-0.613985
0.460563	-0.660743
0.428417	-0.709188
0.366844	-0.756684
0.283133	-0.799882
0.187174	-0.834932
0.0903692	-0.857789
0.00429089	-0.86458
-0.0607438	-0.851995
-0.0969608	-0.817647
-0.1001	-0.760365
-0.0699229	-0.68037
-0.0102059	-0.579332
0.0717823	-0.460295
0.166204	-0.3275
0.261836	-0.186127
0.347328	-0.0419908
0.412369	0.0987802
0.448616	0.230057
0.450329	0.346007
0.414662	0.441366
0.341691	0.511692
0.234229	0.5536
0.0975343	0.564981
-0.0610314	0.545208
-0.232343	0.495297
-0.405877	0.418015
-0.570144	0.317888
-0.71325	0.201069
-0.82366	0.0750473
-0.891152	-0.0518267
-0.907921	-0.170976
-0.869715	-0.274346
-0.776821	-0.355196
-0.634695	-0.40881
-0.454062	-0.433057
-0.250345	-0.428656
-0.0424003	-0.399134
0.149358	-0.350405
0.30525	-0.290052
0.408749	-0.226356
0.448684	-0.16723
0.420885	-0.119184
0.328995	-0.0864772
0.184274	-0.0705753
0.00436811	-0.0699879
-0.188805	-0.0805139
-0.371796	-0.0958536
-0.522586	-0.108505
-0.623364	-0.110817
-0.662702	-0.0960554
-0.636842	-0.0593453
-0.549916	0.00163909
-0.413108	0.0863112
-0.242905	0.191172
-0.0587336	0.310155
0.119671	0.435264
0.274761	0.557404
0.393211	0.667304
0.467237	0.756426
0.495058	0.817774
0.480518	0.846518
0.431971	0.840402
0.360682	0.799902
0.278991	0.728151
0.198542	0.63064
0.128818	0.514731
0.076162	0.38904
0.0433646	0.262738
0.0298061	0.144818
0.0320624	0.0434025
0.0448203	-0.0348825
0.0619244	-0.085398
0.0773824	-0.105828
0.0861843	-0.0963245
0.0848444	-0.0594509
0.0716287	6.92442e-05
0.0464867	0.0757773
0.0107498	0.160035
-0.0333089	0.244654
-0.0829559	0.321543
[truncated: 38,002 more rows]
