# Supplementary material for: Broadband multi-beam lens-assisted mmID enabling multi-gigabit backscatter data rates for next-generation wireless networks
Source: Nat Commun. 2026 Mar 10;17:3765. doi: 10.1038/s41467-026-70454-8 (PMC13106750; doi:10.1038/s41467-026-70454-8)
Supplement: Supplementary file 3 — Source Data [file 41467_2026_70454_MOESM3_ESM.zip › Public Dataset Submission/8PSKSpectrum.xlsx]

## Sheet: Sheet1
Frequency (GHz)	Power Reading (dBm)		Measurement for Fig. 8c
1	-88.4602
1.0004	-88.8722
1.0008	-89.2841
1.0012	-89.6961
1.0016	-90.1081
1.002	-90.52
1.0024	-90.932
1.0028	-91.3439
1.0032	-91.7559
1.0036	-92.1678
1.004	-92.5798
1.0044	-92.1818
1.0048	-91.7837
1.0052	-91.3857
1.0056	-90.9876
1.006	-90.5895
1.0064	-90.1915
1.0068	-89.7934
1.0072	-89.3954
1.0076	-88.9973
1.008	-88.5993
1.0084	-88.3425
1.0088	-88.0856
1.0092	-87.8288
1.0096	-87.572
1.01	-87.3151
1.0104	-87.0583
1.0108	-86.8015
1.0112	-86.5447
1.0116	-86.2878
1.012	-86.031
1.0124	-86.0681
1.0128	-86.1052
1.0132	-86.1423
1.0136	-86.1794
1.014	-86.2165
1.0144	-86.2535
1.0148	-86.2906
1.0152	-86.3277
1.0156	-86.3648
1.016	-86.4019
1.0164	-86.474
1.0168	-86.5461
1.0172	-86.6182
1.0176	-86.6902
1.018	-86.7623
1.0184	-86.8344
1.0188	-86.9065
1.0192	-86.9785
1.0196	-87.0506
1.02	-87.1227
1.0204	-86.9518
1.0208	-86.7809
1.0212	-86.61
1.0216	-86.4391
1.022	-86.2682
1.0224	-86.0974
1.0228	-85.9265
1.0232	-85.7556
1.0236	-85.5847
1.024	-85.4138
1.0244	-85.1786
1.0248	-84.9434
1.0252	-84.7082
1.0256	-84.473
1.026	-84.2378
1.0264	-84.0026
1.0268	-83.7674
1.0272	-83.5321
1.0276	-83.2969
1.028	-83.0617
1.0284	-82.8426
1.0288	-82.6234
1.0292	-82.4043
1.0296	-82.1852
1.03	-81.966
1.0304	-81.7469
1.0308	-81.5277
1.0312	-81.3086
1.0316	-81.0894
1.032	-80.8703
1.0324	-81.2518
1.0328	-81.6334
1.0332	-82.0149
1.0336	-82.3965
1.034	-82.778
1.0344	-83.1596
1.0348	-83.5411
1.0352	-83.9227
1.0356	-84.3042
1.036	-84.6858
1.0364	-84.7168
1.0368	-84.7479
1.0372	-84.7789
1.0376	-84.8099
1.038	-84.8409
1.0384	-84.872
1.0388	-84.903
1.0392	-84.934
1.0396	-84.9651
1.04	-84.9961
1.0404	-85.5718
1.0408	-86.1476
1.0412	-86.7234
1.0416	-87.2991
1.042	-87.8749
1.0424	-88.4506
1.0428	-89.0264
1.0432	-89.6022
1.0436	-90.1779
1.044	-90.7537
1.0444	-90.6276
1.0448	-90.5015
1.0452	-90.3754
1.0456	-90.2493
1.046	-90.1232
1.0464	-89.9971
1.0468	-89.871
1.0472	-89.7449
1.0476	-89.6188
1.048	-89.4927
1.0484	-88.8603
1.0488	-88.2279
1.0492	-87.5955
1.0496	-86.9632
1.05	-86.3308
1.0504	-85.6984
1.0508	-85.0661
1.0512	-84.4337
1.0516	-83.8013
1.052	-83.1689
1.0524	-83.5151
1.0528	-83.8612
1.0532	-84.2074
1.0536	-84.5536
1.054	-84.8997
1.0544	-85.2459
1.0548	-85.592
1.0552	-85.9382
1.0556	-86.2843
1.056	-86.6305
1.0564	-86.469
1.0568	-86.3076
1.0572	-86.1461
1.0576	-85.9846
1.058	-85.8232
1.0584	-85.6617
1.0588	-85.5002
1.0592	-85.3388
1.0596	-85.1773
1.06	-85.0159
1.0604	-85.3149
1.0608	-85.6139
1.0612	-85.913
1.0616	-86.212
1.062	-86.5111
1.0624	-86.8101
1.0628	-87.1091
1.0632	-87.4082
1.0636	-87.7072
1.064	-88.0062
1.0644	-88.2977
1.0648	-88.5892
1.0652	-88.8807
1.0656	-89.1722
1.066	-89.4636
1.0664	-89.7551
1.0668	-90.0466
1.0672	-90.3381
1.0676	-90.6295
1.068	-90.921
1.0684	-90.4283
1.0688	-89.9356
1.0692	-89.4428
1.0696	-88.9501
1.07	-88.4574
1.0704	-87.9647
1.0708	-87.4719
1.0712	-86.9792
1.0716	-86.4865
1.072	-85.9938
1.0724	-85.6414
1.0728	-85.289
1.0732	-84.9366
1.0736	-84.5842
1.074	-84.2319
1.0744	-83.8795
1.0748	-83.5271
1.0752	-83.1747
1.0756	-82.8223
1.076	-82.4699
1.0764	-82.4231
1.0768	-82.3763
1.0772	-82.3294
1.0776	-82.2826
1.078	-82.2358
1.0784	-82.1889
1.0788	-82.1421
1.0792	-82.0953
1.0796	-82.0485
1.08	-82.0016
1.0804	-82.3478
1.0808	-82.6939
1.0812	-83.04
1.0816	-83.3861
1.082	-83.7323
1.0824	-84.0784
1.0828	-84.4245
1.0832	-84.7706
1.0836	-85.1168
1.084	-85.4629
1.0844	-85.3896
1.0848	-85.3164
1.0852	-85.2431
1.0856	-85.1698
1.086	-85.0966
1.0864	-85.0233
1.0868	-84.9501
1.0872	-84.8768
1.0876	-84.8035
1.088	-84.7303
1.0884	-84.9061
1.0888	-85.0819
1.0892	-85.2578
1.0896	-85.4336
1.09	-85.6094
1.0904	-85.7852
1.0908	-85.9611
1.0912	-86.1369
1.0916	-86.3127
1.092	-86.4885
1.0924	-86.2935
1.0928	-86.0984
1.0932	-85.9033
1.0936	-85.7082
1.094	-85.5131
1.0944	-85.318
1.0948	-85.1229
1.0952	-84.9279
1.0956	-84.7328
1.096	-84.5377
1.0964	-84.4386
1.0968	-84.3396
1.0972	-84.2405
1.0976	-84.1415
1.098	-84.0424
1.0984	-83.9433
1.0988	-83.8443
1.0992	-83.7452
1.0996	-83.6462
1.1	-83.5471
1.1004	-83.7775
1.1008	-84.0079
1.1012	-84.2384
1.1016	-84.4688
1.102	-84.6992
1.1024	-84.9297
1.1028	-85.1601
1.1032	-85.3905
1.1036	-85.6209
1.104	-85.8514
1.1044	-86.0803
1.1048	-86.3093
1.1052	-86.5382
1.1056	-86.7672
1.106	-86.9962
1.1064	-87.2251
1.1068	-87.4541
1.1072	-87.6831
1.1076	-87.912
1.108	-88.141
1.1084	-87.592
1.1088	-87.043
1.1092	-86.494
1.1096	-85.945
1.11	-85.3961
1.1104	-84.8471
1.1108	-84.2981
1.1112	-83.7491
1.1116	-83.2001
1.112	-82.6511
1.1124	-82.2158
1.1128	-81.7805
1.1132	-81.3452
1.1136	-80.9098
1.114	-80.4745
1.1144	-80.0392
1.1148	-79.6039
1.1152	-79.1686
1.1156	-78.7332
1.116	-78.2979
1.1164	-79.6788
1.1168	-81.0596
1.1172	-82.4405
1.1176	-83.8213
1.118	-85.2022
1.1184	-86.5831
1.1188	-87.9639
1.1192	-89.3448
1.1196	-90.7256
1.12	-92.1065
1.1204	-92.3095
1.1208	-92.5126
1.1212	-92.7156
1.1216	-92.9186
1.122	-93.1217
1.1224	-93.3247
1.1228	-93.5277
1.1232	-93.7307
1.1236	-93.9338
1.124	-94.1368
1.1244	-93.0419
1.1248	-91.947
1.1252	-90.8521
1.1256	-89.7572
1.126	-88.6624
1.1264	-87.5675
1.1268	-86.4726
1.1272	-85.3777
1.1276	-84.2828
1.128	-83.1879
1.1284	-83.1711
1.1288	-83.1543
1.1292	-83.1375
1.1296	-83.1207
1.13	-83.1039
1.1304	-83.0871
1.1308	-83.0703
1.1312	-83.0535
1.1316	-83.0367
1.132	-83.0199
1.1324	-83.2033
1.1328	-83.3868
1.1332	-83.5703
1.1336	-83.7537
1.134	-83.9372
1.1344	-84.1207
1.1348	-84.3041
1.1352	-84.4876
1.1356	-84.671
1.136	-84.8545
1.1364	-85.2288
1.1368	-85.6031
1.1372	-85.9774
1.1376	-86.3517
1.138	-86.7261
1.1384	-87.1004
1.1388	-87.4747
1.1392	-87.849
1.1396	-88.2233
1.14	-88.5976
1.1404	-88.5406
1.1408	-88.4837
1.1412	-88.4267
1.1416	-88.3697
1.142	-88.3128
1.1424	-88.2558
1.1428	-88.1988
1.1432	-88.1419
1.1436	-88.0849
1.144	-88.0279
1.1444	-87.7564
1.1448	-87.4848
1.1452	-87.2132
1.1456	-86.9417
1.146	-86.6701
1.1464	-86.3985
1.1468	-86.127
1.1472	-85.8554
1.1476	-85.5838
1.148	-85.3122
1.1484	-85.4667
1.1488	-85.6211
1.1492	-85.7755
1.1496	-85.93
1.15	-86.0844
1.1504	-86.2388
1.1508	-86.3932
1.1512	-86.5477
1.1516	-86.7021
1.152	-86.8565
1.1524	-86.7575
1.1528	-86.6584
1.1532	-86.5594
1.1536	-86.4604
1.154	-86.3613
1.1544	-86.2623
1.1548	-86.1632
1.1552	-86.0642
1.1556	-85.9651
1.156	-85.8661
1.1564	-85.8106
1.1568	-85.7552
1.1572	-85.6997
1.1576	-85.6443
1.158	-85.5888
1.1584	-85.5334
1.1588	-85.4779
1.1592	-85.4225
1.1596	-85.3671
1.16	-85.3116
1.1604	-85.4444
1.1608	-85.5771
1.1612	-85.7099
1.1616	-85.8427
1.162	-85.9754
1.1624	-86.1082
1.1628	-86.241
1.1632	-86.3737
1.1636	-86.5065
1.164	-86.6393
1.1644	-86.582
1.1648	-86.5248
1.1652	-86.4675
1.1656	-86.4103
1.166	-86.353
1.1664	-86.2957
1.1668	-86.2385
1.1672	-86.1812
1.1676	-86.124
1.168	-86.0667
1.1684	-85.5757
1.1688	-85.0848
1.1692	-84.5938
1.1696	-84.1029
1.17	-83.6119
1.1704	-83.1209
1.1708	-82.63
1.1712	-82.139
1.1716	-81.648
1.172	-81.1571
1.1724	-81.419
1.1728	-81.681
1.1732	-81.9429
1.1736	-82.2048
1.174	-82.4668
1.1744	-82.7287
1.1748	-82.9907
1.1752	-83.2526
1.1756	-83.5146
1.176	-83.7765
1.1764	-84.0426
1.1768	-84.3087
1.1772	-84.5748
1.1776	-84.8409
1.178	-85.107
1.1784	-85.3731
1.1788	-85.6392
1.1792	-85.9053
1.1796	-86.1714
1.18	-86.4375
1.1804	-86.4287
1.1808	-86.4199
1.1812	-86.4111
1.1816	-86.4023
1.182	-86.3935
1.1824	-86.3847
1.1828	-86.3759
1.1832	-86.3671
1.1836	-86.3583
1.184	-86.3495
1.1844	-86.403
1.1848	-86.4564
1.1852	-86.5098
1.1856	-86.5633
1.186	-86.6167
1.1864	-86.6701
1.1868	-86.7236
1.1872	-86.777
1.1876	-86.8304
1.188	-86.8839
1.1884	-87.0131
1.1888	-87.1423
1.1892	-87.2714
1.1896	-87.4006
1.19	-87.5298
1.1904	-87.659
1.1908	-87.7882
1.1912	-87.9174
1.1916	-88.0466
1.192	-88.1758
1.1924	-87.7308
1.1928	-87.2857
1.1932	-86.8407
1.1936	-86.3957
1.194	-85.9507
1.1944	-85.5057
1.1948	-85.0607
1.1952	-84.6157
1.1956	-84.1707
1.196	-83.7256
1.1964	-83.6369
1.1968	-83.5482
1.1972	-83.4594
1.1976	-83.3707
1.198	-83.2819
1.1984	-83.1932
1.1988	-83.1045
1.1992	-83.0157
1.1996	-82.927
1.2	-82.8382
1.2004	-82.6045
1.2008	-82.3707
1.2012	-82.137
1.2016	-81.9032
1.202	-81.6695
1.2024	-81.4357
1.2028	-81.202
1.2032	-80.9682
1.2036	-80.7345
1.204	-80.5007
1.2044	-81.2193
1.2048	-81.9379
1.2052	-82.6566
1.2056	-83.3752
1.206	-84.0938
1.2064	-84.8124
1.2068	-85.531
1.2072	-86.2496
1.2076	-86.9682
1.208	-87.6868
1.2084	-87.3576
1.2088	-87.0284
1.2092	-86.6992
1.2096	-86.3701
1.21	-86.0409
1.2104	-85.7117
1.2108	-85.3825
1.2112	-85.0533
1.2116	-84.7242
1.212	-84.395
1.2124	-84.5389
1.2128	-84.6828
1.2132	-84.8267
1.2136	-84.9706
1.214	-85.1145
1.2144	-85.2583
1.2148	-85.4022
1.2152	-85.5461
1.2156	-85.69
1.216	-85.8339
1.2164	-85.5555
1.2168	-85.277
1.2172	-84.9985
1.2176	-84.72
1.218	-84.4416
1.2184	-84.1631
1.2188	-83.8846
1.2192	-83.6062
1.2196	-83.3277
1.22	-83.0492
1.2204	-82.8199
1.2208	-82.5905
1.2212	-82.3612
1.2216	-82.1318
1.222	-81.9025
1.2224	-81.6731
1.2228	-81.4437
1.2232	-81.2144
1.2236	-80.985
1.224	-80.7557
1.2244	-81.3155
1.2248	-81.8754
1.2252	-82.4353
1.2256	-82.9951
1.226	-83.555
1.2264	-84.1149
1.2268	-84.6747
1.2272	-85.2346
1.2276	-85.7945
1.228	-86.3543
1.2284	-86.4707
1.2288	-86.5871
1.2292	-86.7035
1.2296	-86.8199
1.23	-86.9363
1.2304	-87.0527
1.2308	-87.1691
1.2312	-87.2855
1.2316	-87.4019
1.232	-87.5183
1.2324	-87.0744
1.2328	-86.6304
1.2332	-86.1864
1.2336	-85.7425
1.234	-85.2985
1.2344	-84.8546
1.2348	-84.4106
1.2352	-83.9666
1.2356	-83.5227
1.236	-83.0787
1.2364	-83.1616
1.2368	-83.2445
1.2372	-83.3275
1.2376	-83.4104
1.238	-83.4933
1.2384	-83.5762
1.2388	-83.6592
1.2392	-83.7421
1.2396	-83.825
1.24	-83.9079
1.2404	-83.3888
1.2408	-82.8697
1.2412	-82.3505
1.2416	-81.8314
1.242	-81.3122
1.2424	-80.7931
1.2428	-80.2739
1.2432	-79.7548
1.2436	-79.2356
1.244	-78.7165
1.2444	-78.8789
1.2448	-79.0413
1.2452	-79.2038
1.2456	-79.3662
1.246	-79.5286
1.2464	-79.691
1.2468	-79.8534
1.2472	-80.0158
1.2476	-80.1783
1.248	-80.3407
1.2484	-80.7391
1.2488	-81.1374
1.2492	-81.5358
1.2496	-81.9342
1.25	-82.3326
1.2504	-82.7309
1.2508	-83.1293
1.2512	-83.5277
1.2516	-83.926
1.252	-84.3244
1.2524	-84.0503
1.2528	-83.7762
1.2532	-83.5021
1.2536	-83.228
1.254	-82.9539
1.2544	-82.6798
1.2548	-82.4057
1.2552	-82.1316
1.2556	-81.8575
1.256	-81.5835
1.2564	-81.8164
1.2568	-82.0494
1.2572	-82.2824
1.2576	-82.5154
1.258	-82.7484
1.2584	-82.9813
1.2588	-83.2143
1.2592	-83.4473
1.2596	-83.6803
1.26	-83.9133
1.2604	-83.9578
1.2608	-84.0023
1.2612	-84.0468
1.2616	-84.0913
1.262	-84.1358
1.2624	-84.1804
1.2628	-84.2249
1.2632	-84.2694
1.2636	-84.3139
1.264	-84.3584
1.2644	-84.5385
1.2648	-84.7185
1.2652	-84.8986
1.2656	-85.0787
1.266	-85.2587
1.2664	-85.4388
1.2668	-85.6188
1.2672	-85.7989
1.2676	-85.979
1.268	-86.159
1.2684	-86.3214
1.2688	-86.4837
1.2692	-86.646
1.2696	-86.8084
1.27	-86.9707
1.2704	-87.1331
1.2708	-87.2954
1.2712	-87.4577
1.2716	-87.6201
1.272	-87.7824
1.2724	-87.3373
1.2728	-86.8922
1.2732	-86.447
1.2736	-86.0019
1.274	-85.5568
1.2744	-85.1117
1.2748	-84.6665
1.2752	-84.2214
1.2756	-83.7763
1.276	-83.3312
1.2764	-83.0587
1.2768	-82.7863
1.2772	-82.5138
1.2776	-82.2414
1.278	-81.969
1.2784	-81.6965
1.2788	-81.4241
1.2792	-81.1516
1.2796	-80.8792
1.28	-80.6068
1.2804	-81.0749
1.2808	-81.5431
1.2812	-82.0113
1.2816	-82.4795
1.282	-82.9476
1.2824	-83.4158
1.2828	-83.884
1.2832	-84.3522
1.2836	-84.8203
1.284	-85.2885
1.2844	-85.1425
1.2848	-84.9964
1.2852	-84.8504
1.2856	-84.7043
1.286	-84.5583
1.2864	-84.4122
1.2868	-84.2662
1.2872	-84.1201
1.2876	-83.9741
1.288	-83.8281
1.2884	-84.5243
1.2888	-85.2205
1.2892	-85.9167
1.2896	-86.6129
1.29	-87.3091
1.2904	-88.0054
1.2908	-88.7016
1.2912	-89.3978
1.2916	-90.094
1.292	-90.7902
1.2924	-90.0849
1.2928	-89.3796
1.2932	-88.6742
1.2936	-87.9689
1.294	-87.2635
1.2944	-86.5582
1.2948	-85.8528
1.2952	-85.1475
1.2956	-84.4422
1.296	-83.7368
1.2964	-83.4857
1.2968	-83.2345
1.2972	-82.9834
1.2976	-82.7322
1.298	-82.481
1.2984	-82.2299
1.2988	-81.9787
1.2992	-81.7276
1.2996	-81.4764
1.3	-81.2252
1.3004	-81.5947
1.3008	-81.9642
1.3012	-82.3337
1.3016	-82.7032
1.302	-83.0726
1.3024	-83.4421
1.3028	-83.8116
1.3032	-84.1811
1.3036	-84.5505
1.304	-84.92
1.3044	-84.6317
1.3048	-84.3433
1.3052	-84.055
1.3056	-83.7666
1.306	-83.4783
1.3064	-83.1899
1.3068	-82.9016
1.3072	-82.6133
1.3076	-82.3249
1.308	-82.0366
1.3084	-81.831
1.3088	-81.6255
1.3092	-81.4199
1.3096	-81.2143
1.31	-81.0088
1.3104	-80.8032
1.3108	-80.5977
1.3112	-80.3921
1.3116	-80.1865
1.312	-79.981
1.3124	-80.2742
1.3128	-80.5674
1.3132	-80.8606
1.3136	-81.1538
1.314	-81.447
1.3144	-81.7402
1.3148	-82.0335
1.3152	-82.3267
1.3156	-82.6199
1.316	-82.9131
1.3164	-83.0591
1.3168	-83.2052
1.3172	-83.3512
1.3176	-83.4972
1.318	-83.6433
1.3184	-83.7893
1.3188	-83.9353
1.3192	-84.0814
1.3196	-84.2274
1.32	-84.3734
1.3204	-84.3765
1.3208	-84.3796
1.3212	-84.3827
1.3216	-84.3858
1.322	-84.3889
1.3224	-84.3919
1.3228	-84.395
1.3232	-84.3981
1.3236	-84.4012
1.324	-84.4043
1.3244	-84.3922
1.3248	-84.3802
1.3252	-84.3682
1.3256	-84.3561
1.326	-84.3441
1.3264	-84.3321
1.3268	-84.32
1.3272	-84.308
1.3276	-84.296
1.328	-84.2839
1.3284	-84.7778
1.3288	-85.2716
1.3292	-85.7655
1.3296	-86.2593
1.33	-86.7531
1.3304	-87.247
1.3308	-87.7408
1.3312	-88.2347
1.3316	-88.7285
1.332	-89.2223
1.3324	-89.1221
1.3328	-89.0219
1.3332	-88.9217
1.3336	-88.8215
1.334	-88.7213
1.3344	-88.6211
1.3348	-88.5209
1.3352	-88.4207
1.3356	-88.3205
1.336	-88.2203
1.3364	-87.9856
1.3368	-87.7509
1.3372	-87.5163
1.3376	-87.2816
1.338	-87.0469
1.3384	-86.8123
1.3388	-86.5776
1.3392	-86.3429
1.3396	-86.1083
1.34	-85.8736
1.3404	-85.3424
1.3408	-84.8111
1.3412	-84.2799
1.3416	-83.7487
1.342	-83.2175
1.3424	-82.6862
1.3428	-82.155
1.3432	-81.6238
1.3436	-81.0925
1.344	-80.5613
1.3444	-81.0775
1.3448	-81.5937
1.3452	-82.11
1.3456	-82.6262
1.346	-83.1424
1.3464	-83.6586
1.3468	-84.1748
1.3472	-84.6911
1.3476	-85.2073
1.348	-85.7235
1.3484	-86.4616
1.3488	-87.1997
1.3492	-87.9378
1.3496	-88.6759
1.35	-89.414
1.3504	-90.1521
1.3508	-90.8902
1.3512	-91.6283
1.3516	-92.3664
1.352	-93.1045
1.3524	-92.4685
1.3528	-91.8324
1.3532	-91.1964
1.3536	-90.5604
1.354	-89.9244
1.3544	-89.2884
1.3548	-88.6524
1.3552	-88.0164
1.3556	-87.3803
1.356	-86.7443
1.3564	-86.3956
1.3568	-86.0469
1.3572	-85.6983
1.3576	-85.3496
1.358	-85.0009
1.3584	-84.6522
1.3588	-84.3035
1.3592	-83.9548
1.3596	-83.6061
1.36	-83.2574
1.3604	-83.2711
1.3608	-83.2848
1.3612	-83.2985
1.3616	-83.3122
1.362	-83.3259
1.3624	-83.3396
1.3628	-83.3533
1.3632	-83.367
1.3636	-83.3807
1.364	-83.3944
1.3644	-84.004
1.3648	-84.6136
1.3652	-85.2232
1.3656	-85.8328
1.366	-86.4424
1.3664	-87.052
1.3668	-87.6616
1.3672	-88.2712
1.3676	-88.8808
1.368	-89.4904
1.3684	-88.4581
1.3688	-87.4257
1.3692	-86.3933
1.3696	-85.3609
1.37	-84.3285
1.3704	-83.2961
1.3708	-82.2637
1.3712	-81.2313
1.3716	-80.1989
1.372	-79.1665
1.3724	-79.3091
1.3728	-79.4516
1.3732	-79.5941
1.3736	-79.7366
1.374	-79.8791
1.3744	-80.0217
1.3748	-80.1642
1.3752	-80.3067
1.3756	-80.4492
1.376	-80.5917
1.3764	-80.8218
1.3768	-81.0518
1.3772	-81.2818
1.3776	-81.5118
1.378	-81.7419
1.3784	-81.9719
1.3788	-82.2019
1.3792	-82.4319
1.3796	-82.662
1.38	-82.892
1.3804	-83.0819
1.3808	-83.2718
1.3812	-83.4616
1.3816	-83.6515
1.382	-83.8414
1.3824	-84.0313
1.3828	-84.2211
1.3832	-84.411
1.3836	-84.6009
1.384	-84.7908
1.3844	-85.0219
1.3848	-85.253
1.3852	-85.4841
1.3856	-85.7153
1.386	-85.9464
1.3864	-86.1775
1.3868	-86.4086
1.3872	-86.6397
1.3876	-86.8709
1.388	-87.102
1.3884	-86.5973
1.3888	-86.0927
1.3892	-85.5881
1.3896	-85.0834
1.39	-84.5788
1.3904	-84.0742
1.3908	-83.5695
1.3912	-83.0649
1.3916	-82.5603
1.392	-82.0557
1.3924	-82.0042
1.3928	-81.9527
1.3932	-81.9012
1.3936	-81.8498
1.394	-81.7983
1.3944	-81.7468
1.3948	-81.6954
1.3952	-81.6439
1.3956	-81.5924
1.396	-81.541
1.3964	-81.3851
1.3968	-81.2292
1.3972	-81.0733
1.3976	-80.9174
1.398	-80.7615
1.3984	-80.6057
1.3988	-80.4498
1.3992	-80.2939
1.3996	-80.138
1.4	-79.9821
1.4004	-80.5697
1.4008	-81.1572
1.4012	-81.7448
1.4016	-82.3323
1.402	-82.9199
1.4024	-83.5074
1.4028	-84.0949
1.4032	-84.6825
1.4036	-85.27
1.404	-85.8576
1.4044	-85.3557
1.4048	-84.8538
1.4052	-84.3518
1.4056	-83.8499
1.406	-83.348
1.4064	-82.8461
1.4068	-82.3442
1.4072	-81.8423
1.4076	-81.3404
1.408	-80.8384
1.4084	-81.1321
1.4088	-81.4258
1.4092	-81.7194
1.4096	-82.0131
1.41	-82.3068
1.4104	-82.6004
1.4108	-82.8941
1.4112	-83.1877
1.4116	-83.4814
1.412	-83.7751
1.4124	-83.7309
1.4128	-83.6868
1.4132	-83.6427
1.4136	-83.5985
1.414	-83.5544
1.4144	-83.5102
1.4148	-83.4661
1.4152	-83.422
1.4156	-83.3778
1.416	-83.3337
1.4164	-83.2113
1.4168	-83.0889
1.4172	-82.9665
1.4176	-82.8441
1.418	-82.7217
1.4184	-82.5993
1.4188	-82.4769
1.4192	-82.3545
1.4196	-82.2321
1.42	-82.1098
1.4204	-82.128
1.4208	-82.1463
1.4212	-82.1646
1.4216	-82.1829
1.422	-82.2012
1.4224	-82.2195
1.4228	-82.2378
1.4232	-82.256
1.4236	-82.2743
1.424	-82.2926
1.4244	-83.2917
1.4248	-84.2909
1.4252	-85.29
1.4256	-86.2891
1.426	-87.2883
1.4264	-88.2874
1.4268	-89.2866
1.4272	-90.2857
1.4276	-91.2848
1.428	-92.284
1.4284	-91.5132
1.4288	-90.7425
1.4292	-89.9718
1.4296	-89.2011
1.43	-88.4304
1.4304	-87.6597
1.4308	-86.889
1.4312	-86.1183
1.4316	-85.3476
1.432	-84.5768
1.4324	-85.0232
1.4328	-85.4696
1.4332	-85.916
1.4336	-86.3623
1.434	-86.8087
1.4344	-87.2551
1.4348	-87.7015
1.4352	-88.1478
1.4356	-88.5942
1.436	-89.0406
1.4364	-89.0439
1.4368	-89.0472
1.4372	-89.0505
1.4376	-89.0538
1.438	-89.0571
1.4384	-89.0604
1.4388	-89.0637
1.4392	-89.0669
1.4396	-89.0702
1.44	-89.0735
1.4404	-88.6498
1.4408	-88.2262
1.4412	-87.8025
1.4416	-87.3788
1.442	-86.9551
1.4424	-86.5314
1.4428	-86.1077
1.4432	-85.684
1.4436	-85.2603
1.444	-84.8366
1.4444	-84.6448
1.4448	-84.4529
1.4452	-84.261
1.4456	-84.0691
1.446	-83.8772
1.4464	-83.6854
1.4468	-83.4935
1.4472	-83.3016
1.4476	-83.1097
1.448	-82.9179
1.4484	-83.4063
1.4488	-83.8948
1.4492	-84.3832
1.4496	-84.8717
1.45	-85.3601
1.4504	-85.8486
1.4508	-86.3371
1.4512	-86.8255
1.4516	-87.314
1.452	-87.8024
1.4524	-87.5374
1.4528	-87.2724
1.4532	-87.0074
1.4536	-86.7423
1.454	-86.4773
1.4544	-86.2123
1.4548	-85.9472
1.4552	-85.6822
1.4556	-85.4172
1.456	-85.1522
1.4564	-85.1441
1.4568	-85.1361
1.4572	-85.1281
1.4576	-85.1201
1.458	-85.1121
1.4584	-85.1041
1.4588	-85.0961
1.4592	-85.0881
1.4596	-85.0801
1.46	-85.0721
1.4604	-84.8694
1.4608	-84.6667
1.4612	-84.4639
1.4616	-84.2612
1.462	-84.0585
1.4624	-83.8558
1.4628	-83.6531
1.4632	-83.4504
1.4636	-83.2477
1.464	-83.0449
1.4644	-83.2009
1.4648	-83.3568
1.4652	-83.5127
1.4656	-83.6686
1.466	-83.8245
1.4664	-83.9805
1.4668	-84.1364
1.4672	-84.2923
1.4676	-84.4482
1.468	-84.6041
1.4684	-84.701
1.4688	-84.7978
1.4692	-84.8947
1.4696	-84.9916
1.47	-85.0884
1.4704	-85.1853
1.4708	-85.2821
1.4712	-85.379
1.4716	-85.4759
1.472	-85.5727
1.4724	-85.4662
1.4728	-85.3597
1.4732	-85.2532
1.4736	-85.1468
1.474	-85.0403
1.4744	-84.9338
1.4748	-84.8273
1.4752	-84.7208
1.4756	-84.6143
1.476	-84.5078
1.4764	-84.5124
1.4768	-84.5169
1.4772	-84.5215
1.4776	-84.526
1.478	-84.5306
1.4784	-84.5352
1.4788	-84.5397
1.4792	-84.5443
1.4796	-84.5488
1.48	-84.5534
1.4804	-83.9786
1.4808	-83.4039
1.4812	-82.8292
1.4816	-82.2544
1.482	-81.6797
1.4824	-81.1049
1.4828	-80.5302
1.4832	-79.9555
1.4836	-79.3807
1.484	-78.806
1.4844	-78.8243
1.4848	-78.8426
1.4852	-78.8609
1.4856	-78.8792
1.486	-78.8975
1.4864	-78.9158
1.4868	-78.9341
1.4872	-78.9524
1.4876	-78.9707
1.488	-78.989
1.4884	-79.3072
1.4888	-79.6254
1.4892	-79.9437
1.4896	-80.2619
1.49	-80.5801
1.4904	-80.8984
1.4908	-81.2166
1.4912	-81.5348
1.4916	-81.8531
1.492	-82.1713
1.4924	-81.4416
1.4928	-80.7119
1.4932	-79.9822
1.4936	-79.2525
1.494	-78.5227
1.4944	-77.793
1.4948	-77.0633
1.4952	-76.3336
1.4956	-75.6039
1.496	-74.8742
1.4964	-74.763
1.4968	-74.6519
1.4972	-74.5407
1.4976	-74.4295
1.498	-74.3184
1.4984	-74.2072
1.4988	-74.096
1.4992	-73.9849
1.4996	-73.8737
1.5	-73.7625
1.5004	-73.8163
1.5008	-73.8701
1.5012	-73.9239
1.5016	-73.9777
1.502	-74.0315
1.5024	-74.0852
1.5028	-74.139
1.5032	-74.1928
1.5036	-74.2466
1.504	-74.3004
1.5044	-73.9695
1.5048	-73.6386
1.5052	-73.3077
1.5056	-72.9768
1.506	-72.6459
1.5064	-72.3151
1.5068	-71.9842
1.5072	-71.6533
1.5076	-71.3224
1.508	-70.9915
1.5084	-70.662
1.5088	-70.3324
1.5092	-70.0028
1.5096	-69.6732
1.51	-69.3437
1.5104	-69.0141
1.5108	-68.6845
1.5112	-68.3549
1.5116	-68.0253
1.512	-67.6958
1.5124	-68.171
1.5128	-68.6463
1.5132	-69.1216
1.5136	-69.5969
1.514	-70.0722
1.5144	-70.5474
1.5148	-71.0227
1.5152	-71.498
1.5156	-71.9733
1.516	-72.4485
1.5164	-72.3938
1.5168	-72.3391
1.5172	-72.2844
1.5176	-72.2296
1.518	-72.1749
1.5184	-72.1202
1.5188	-72.0655
1.5192	-72.0108
1.5196	-71.956
1.52	-71.9013
1.5204	-71.6798
1.5208	-71.4583
1.5212	-71.2368
1.5216	-71.0153
1.522	-70.7938
1.5224	-70.5722
1.5228	-70.3507
1.5232	-70.1292
1.5236	-69.9077
1.524	-69.6862
1.5244	-69.8111
1.5248	-69.936
1.5252	-70.0609
1.5256	-70.1858
1.526	-70.3107
1.5264	-70.4356
1.5268	-70.5605
1.5272	-70.6854
1.5276	-70.8103
1.528	-70.9352
1.5284	-71.3138
1.5288	-71.6924
1.5292	-72.0711
1.5296	-72.4497
1.53	-72.8283
1.5304	-73.2069
1.5308	-73.5856
1.5312	-73.9642
1.5316	-74.3428
1.532	-74.7214
1.5324	-74.1583
1.5328	-73.5951
1.5332	-73.032
1.5336	-72.4688
1.534	-71.9056
1.5344	-71.3425
1.5348	-70.7793
1.5352	-70.2162
1.5356	-69.653
1.536	-69.0899
1.5364	-69.3228
1.5368	-69.5558
1.5372	-69.7888
1.5376	-70.0218
1.538	-70.2548
1.5384	-70.4877
1.5388	-70.7207
1.5392	-70.9537
1.5396	-71.1867
1.54	-71.4197
1.5404	-71.1055
1.5408	-70.7914
1.5412	-70.4772
1.5416	-70.163
1.542	-69.8489
1.5424	-69.5347
1.5428	-69.2206
1.5432	-68.9064
1.5436	-68.5923
1.544	-68.2781
1.5444	-67.9305
1.5448	-67.5829
1.5452	-67.2353
1.5456	-66.8877
1.546	-66.5401
1.5464	-66.1925
1.5468	-65.8449
1.5472	-65.4973
1.5476	-65.1497
1.548	-64.8021
1.5484	-64.7493
1.5488	-64.6964
1.5492	-64.6436
1.5496	-64.5907
1.55	-64.5379
1.5504	-64.485
1.5508	-64.4322
1.5512	-64.3793
1.5516	-64.3265
1.552	-64.2736
1.5524	-64.4588
1.5528	-64.644
1.5532	-64.8292
1.5536	-65.0144
1.554	-65.1996
1.5544	-65.3849
1.5548	-65.5701
1.5552	-65.7553
1.5556	-65.9405
1.556	-66.1257
1.5564	-65.4659
1.5568	-64.806
1.5572	-64.1462
1.5576	-63.4864
1.558	-62.8266
1.5584	-62.1668
1.5588	-61.507
1.5592	-60.8471
1.5596	-60.1873
1.56	-59.5275
1.5604	-59.6178
1.5608	-59.7081
1.5612	-59.7984
1.5616	-59.8887
1.562	-59.9791
1.5624	-60.0694
1.5628	-60.1597
1.5632	-60.25
1.5636	-60.3403
1.564	-60.4306
1.5644	-61.3259
1.5648	-62.2212
1.5652	-63.1166
1.5656	-64.0119
1.566	-64.9072
1.5664	-65.8025
1.5668	-66.6978
1.5672	-67.5932
1.5676	-68.4885
1.568	-69.3838
1.5684	-68.8257
1.5688	-68.2676
1.5692	-67.7095
1.5696	-67.1514
1.57	-66.5933
1.5704	-66.0352
1.5708	-65.4771
1.5712	-64.9191
1.5716	-64.361
1.572	-63.8029
1.5724	-63.669
1.5728	-63.5351
1.5732	-63.4012
1.5736	-63.2674
1.574	-63.1335
1.5744	-62.9996
1.5748	-62.8657
1.5752	-62.7318
1.5756	-62.598
1.576	-62.4641
1.5764	-62.4868
1.5768	-62.5096
1.5772	-62.5323
1.5776	-62.5551
1.578	-62.5778
1.5784	-62.6006
1.5788	-62.6233
1.5792	-62.6461
1.5796	-62.6688
1.58	-62.6916
1.5804	-62.7224
1.5808	-62.7532
1.5812	-62.7841
1.5816	-62.8149
1.582	-62.8457
1.5824	-62.8765
1.5828	-62.9074
1.5832	-62.9382
1.5836	-62.969
1.584	-62.9998
1.5844	-62.5396
1.5848	-62.0794
1.5852	-61.6191
1.5856	-61.1589
1.586	-60.6987
1.5864	-60.2385
1.5868	-59.7782
1.5872	-59.318
1.5876	-58.8578
1.588	-58.3976
1.5884	-59.0833
1.5888	-59.7691
1.5892	-60.4548
1.5896	-61.1406
1.59	-61.8263
1.5904	-62.5121
1.5908	-63.1978
1.5912	-63.8836
1.5916	-64.5694
1.592	-65.2551
1.5924	-65.1048
1.5928	-64.9546
1.5932	-64.8043
1.5936	-64.654
1.594	-64.5037
1.5944	-64.3535
1.5948	-64.2032
1.5952	-64.0529
1.5956	-63.9026
1.596	-63.7523
1.5964	-63.5553
1.5968	-63.3583
1.5972	-63.1614
1.5976	-62.9644
1.598	-62.7674
1.5984	-62.5704
1.5988	-62.3734
1.5992	-62.1764
1.5996	-61.9794
1.6	-61.7824
1.6004	-61.9774
1.6008	-62.1724
1.6012	-62.3675
1.6016	-62.5625
1.602	-62.7575
1.6024	-62.9525
1.6028	-63.1476
1.6032	-63.3426
1.6036	-63.5376
1.604	-63.7327
1.6044	-63.754
1.6048	-63.7753
1.6052	-63.7965
1.6056	-63.8178
1.606	-63.8391
1.6064	-63.8604
1.6068	-63.8817
1.6072	-63.903
1.6076	-63.9243
1.608	-63.9456
1.6084	-63.3135
1.6088	-62.6815
1.6092	-62.0494
1.6096	-61.4174
1.61	-60.7853
1.6104	-60.1533
1.6108	-59.5213
1.6112	-58.8892
1.6116	-58.2572
1.612	-57.6251
1.6124	-58.1045
1.6128	-58.584
1.6132	-59.0634
1.6136	-59.5428
1.614	-60.0222
1.6144	-60.5016
1.6148	-60.9811
1.6152	-61.4605
1.6156	-61.9399
1.616	-62.4193
1.6164	-62.1038
1.6168	-61.7883
1.6172	-61.4727
1.6176	-61.1572
1.618	-60.8417
1.6184	-60.5262
1.6188	-60.2106
1.6192	-59.8951
1.6196	-59.5796
1.62	-59.2641
1.6204	-58.989
1.6208	-58.7139
1.6212	-58.4388
1.6216	-58.1637
1.622	-57.8887
1.6224	-57.6136
1.6228	-57.3385
1.6232	-57.0634
1.6236	-56.7883
1.624	-56.5133
1.6244	-56.932
1.6248	-57.3507
1.6252	-57.7694
1.6256	-58.1882
1.626	-58.6069
1.6264	-59.0256
1.6268	-59.4443
1.6272	-59.863
1.6276	-60.2818
1.628	-60.7005
1.6284	-61.3025
1.6288	-61.9045
1.6292	-62.5065
1.6296	-63.1085
1.63	-63.7105
1.6304	-64.3125
1.6308	-64.9145
1.6312	-65.5165
1.6316	-66.1186
1.632	-66.7206
1.6324	-65.8605
1.6328	-65.0005
1.6332	-64.1404
1.6336	-63.2804
1.634	-62.4204
1.6344	-61.5603
1.6348	-60.7003
1.6352	-59.8403
1.6356	-58.9802
1.636	-58.1202
1.6364	-58.7393
1.6368	-59.3584
1.6372	-59.9775
1.6376	-60.5966
1.638	-61.2157
1.6384	-61.8348
1.6388	-62.4539
1.6392	-63.073
1.6396	-63.6921
1.64	-64.3112
1.6404	-63.9692
1.6408	-63.6272
1.6412	-63.2852
1.6416	-62.9433
1.642	-62.6013
1.6424	-62.2593
1.6428	-61.9174
1.6432	-61.5754
1.6436	-61.2334
1.644	-60.8914
1.6444	-60.6186
1.6448	-60.3458
1.6452	-60.073
1.6456	-59.8002
1.646	-59.5274
1.6464	-59.2546
1.6468	-58.9818
1.6472	-58.709
1.6476	-58.4362
1.648	-58.1634
1.6484	-58.4957
1.6488	-58.828
1.6492	-59.1603
1.6496	-59.4926
1.65	-59.8249
1.6504	-60.1572
1.6508	-60.4895
1.6512	-60.8218
1.6516	-61.1541
1.652	-61.4864
1.6524	-61.5762
1.6528	-61.6659
1.6532	-61.7556
1.6536	-61.8453
1.654	-61.9351
1.6544	-62.0248
1.6548	-62.1145
1.6552	-62.2043
1.6556	-62.294
1.656	-62.3837
1.6564	-61.562
1.6568	-60.7403
1.6572	-59.9186
1.6576	-59.0969
1.658	-58.2752
1.6584	-57.4535
1.6588	-56.6318
1.6592	-55.8101
1.6596	-54.9884
1.66	-54.1667
1.6604	-54.4541
1.6608	-54.7415
1.6612	-55.0288
1.6616	-55.3162
1.662	-55.6036
1.6624	-55.891
1.6628	-56.1784
1.6632	-56.4657
1.6636	-56.7531
1.664	-57.0405
1.6644	-57.5044
1.6648	-57.9682
1.6652	-58.4321
1.6656	-58.8959
1.666	-59.3598
1.6664	-59.8236
1.6668	-60.2875
1.6672	-60.7513
1.6676	-61.2152
1.668	-61.6791
1.6684	-61.4614
1.6688	-61.2438
1.6692	-61.0262
1.6696	-60.8086
1.67	-60.591
1.6704	-60.3734
1.6708	-60.1558
1.6712	-59.9381
1.6716	-59.7205
1.672	-59.5029
1.6724	-60.0551
1.6728	-60.6073
1.6732	-61.1595
1.6736	-61.7117
1.674	-62.2639
1.6744	-62.8161
1.6748	-63.3683
1.6752	-63.9205
1.6756	-64.4727
1.676	-65.0249
1.6764	-64.582
1.6768	-64.1391
1.6772	-63.6961
1.6776	-63.2532
1.678	-62.8103
1.6784	-62.3673
1.6788	-61.9244
1.6792	-61.4815
1.6796	-61.0385
1.68	-60.5956
1.6804	-60.1655
1.6808	-59.7355
1.6812	-59.3054
1.6816	-58.8753
1.682	-58.4453
1.6824	-58.0152
1.6828	-57.5852
1.6832	-57.1551
1.6836	-56.725
1.684	-56.295
1.6844	-56.1903
1.6848	-56.0856
1.6852	-55.981
1.6856	-55.8763
1.686	-55.7716
1.6864	-55.667
1.6868	-55.5623
1.6872	-55.4576
1.6876	-55.353
1.688	-55.2483
1.6884	-55.926
1.6888	-56.6036
1.6892	-57.2813
1.6896	-57.959
1.69	-58.6367
1.6904	-59.3143
1.6908	-59.992
1.6912	-60.6697
1.6916	-61.3473
1.692	-62.025
1.6924	-61.7112
1.6928	-61.3975
1.6932	-61.0837
1.6936	-60.77
1.694	-60.4562
1.6944	-60.1425
1.6948	-59.8287
1.6952	-59.515
1.6956	-59.2012
1.696	-58.8875
1.6964	-58.8803
1.6968	-58.8731
1.6972	-58.8658
1.6976	-58.8586
1.698	-58.8514
1.6984	-58.8442
1.6988	-58.837
1.6992	-58.8298
1.6996	-58.8225
1.7	-58.8153
1.7004	-59.1568
1.7008	-59.4982
1.7012	-59.8397
1.7016	-60.1811
1.702	-60.5226
1.7024	-60.8641
1.7028	-61.2055
1.7032	-61.547
1.7036	-61.8884
1.704	-62.2299
1.7044	-62.4975
1.7048	-62.7652
1.7052	-63.0328
1.7056	-63.3004
1.706	-63.568
1.7064	-63.8357
1.7068	-64.1033
1.7072	-64.3709
1.7076	-64.6386
1.708	-64.9062
1.7084	-64.3269
1.7088	-63.7477
1.7092	-63.1684
1.7096	-62.5891
1.71	-62.0099
1.7104	-61.4306
1.7108	-60.8513
1.7112	-60.2721
1.7116	-59.6928
1.712	-59.1136
1.7124	-59.2723
1.7128	-59.4311
1.7132	-59.5899
1.7136	-59.7487
1.714	-59.9075
1.7144	-60.0662
1.7148	-60.225
1.7152	-60.3838
1.7156	-60.5426
1.716	-60.7014
1.7164	-60.4427
1.7168	-60.1839
1.7172	-59.9252
1.7176	-59.6665
1.718	-59.4078
1.7184	-59.1491
1.7188	-58.8903
1.7192	-58.6316
1.7196	-58.3729
1.72	-58.1142
1.7204	-57.8297
1.7208	-57.5452
1.7212	-57.2607
1.7216	-56.9761
1.722	-56.6916
1.7224	-56.4071
1.7228	-56.1226
1.7232	-55.8381
1.7236	-55.5536
1.724	-55.2691
1.7244	-55.9223
1.7248	-56.5755
1.7252	-57.2287
1.7256	-57.8819
1.726	-58.5351
1.7264	-59.1883
1.7268	-59.8415
1.7272	-60.4947
1.7276	-61.1479
1.728	-61.8011
1.7284	-61.8559
1.7288	-61.9108
1.7292	-61.9656
1.7296	-62.0204
1.73	-62.0752
1.7304	-62.1301
1.7308	-62.1849
1.7312	-62.2397
1.7316	-62.2945
1.732	-62.3493
1.7324	-62.0745
1.7328	-61.7996
1.7332	-61.5247
1.7336	-61.2498
1.734	-60.9749
1.7344	-60.7
1.7348	-60.4251
1.7352	-60.1503
1.7356	-59.8754
1.736	-59.6005
1.7364	-60.1354
1.7368	-60.6704
1.7372	-61.2053
1.7376	-61.7402
1.738	-62.2751
1.7384	-62.8101
1.7388	-63.345
1.7392	-63.8799
1.7396	-64.4149
1.74	-64.9498
1.7404	-64.6348
1.7408	-64.3199
1.7412	-64.0049
1.7416	-63.69
1.742	-63.375
1.7424	-63.06
1.7428	-62.7451
1.7432	-62.4301
1.7436	-62.1152
1.744	-61.8002
1.7444	-61.4006
1.7448	-61.0009
1.7452	-60.6013
1.7456	-60.2016
1.746	-59.802
1.7464	-59.4023
1.7468	-59.0027
1.7472	-58.603
1.7476	-58.2034
1.748	-57.8037
1.7484	-58.195
1.7488	-58.5862
1.7492	-58.9774
1.7496	-59.3686
1.75	-59.7599
1.7504	-60.1511
1.7508	-60.5423
1.7512	-60.9336
1.7516	-61.3248
1.752	-61.716
1.7524	-61.4315
1.7528	-61.147
1.7532	-60.8625
1.7536	-60.578
1.754	-60.2935
1.7544	-60.009
1.7548	-59.7245
1.7552	-59.4399
1.7556	-59.1554
1.756	-58.8709
1.7564	-58.8497
1.7568	-58.8286
1.7572	-58.8074
1.7576	-58.7862
1.758	-58.765
1.7584	-58.7438
1.7588	-58.7227
1.7592	-58.7015
1.7596	-58.6803
1.76	-58.6591
1.7604	-58.5648
1.7608	-58.4704
1.7612	-58.3761
1.7616	-58.2817
1.762	-58.1874
1.7624	-58.093
1.7628	-57.9987
1.7632	-57.9043
1.7636	-57.81
1.764	-57.7156
1.7644	-57.8972
1.7648	-58.0788
1.7652	-58.2604
1.7656	-58.442
1.766	-58.6237
1.7664	-58.8053
1.7668	-58.9869
1.7672	-59.1685
1.7676	-59.3501
1.768	-59.5317
1.7684	-59.5245
1.7688	-59.5173
1.7692	-59.5101
1.7696	-59.5029
1.77	-59.4957
1.7704	-59.4885
1.7708	-59.4813
1.7712	-59.4741
1.7716	-59.4669
1.772	-59.4597
1.7724	-60.0852
1.7728	-60.7107
1.7732	-61.3362
1.7736	-61.9617
1.774	-62.5872
1.7744	-63.2127
1.7748	-63.8382
1.7752	-64.4637
1.7756	-65.0892
1.776	-65.7147
1.7764	-65.2779
1.7768	-64.8412
1.7772	-64.4044
1.7776	-63.9677
1.778	-63.5309
1.7784	-63.0942
1.7788	-62.6574
1.7792	-62.2207
1.7796	-61.7839
1.78	-61.3472
1.7804	-61.2094
1.7808	-61.0715
1.7812	-60.9337
1.7816	-60.7959
1.782	-60.6581
1.7824	-60.5202
1.7828	-60.3824
1.7832	-60.2446
1.7836	-60.1068
1.784	-59.9689
1.7844	-59.8764
1.7848	-59.7839
1.7852	-59.6914
1.7856	-59.5989
1.786	-59.5064
1.7864	-59.4139
1.7868	-59.3214
1.7872	-59.229
1.7876	-59.1365
1.788	-59.044
1.7884	-59.4558
1.7888	-59.8676
1.7892	-60.2793
1.7896	-60.6911
1.79	-61.1029
1.7904	-61.5147
1.7908	-61.9265
1.7912	-62.3383
1.7916	-62.7501
1.792	-63.1619
1.7924	-62.5709
1.7928	-61.98
1.7932	-61.389
1.7936	-60.798
1.794	-60.207
1.7944	-59.616
1.7948	-59.025
1.7952	-58.434
1.7956	-57.8431
1.796	-57.2521
1.7964	-57.1735
1.7968	-57.0949
1.7972	-57.0163
1.7976	-56.9377
1.798	-56.859
1.7984	-56.7804
1.7988	-56.7018
1.7992	-56.6232
[truncated: 3,002 more rows]
