# Supplementary material for: Broadband multi-beam lens-assisted mmID enabling multi-gigabit backscatter data rates for next-generation wireless networks
Source: Nat Commun. 2026 Mar 10;17:3765. doi: 10.1038/s41467-026-70454-8 (PMC13106750; doi:10.1038/s41467-026-70454-8)
Supplement: Supplementary file 3 — Source Data [file 41467_2026_70454_MOESM3_ESM.zip › Public Dataset Submission/26GHzGainAngle.xlsx]

## Sheet: Sheet1
Angle of Incidence	Antenna 1	Antenna 2	Antenna 3	Antenna 4	Antenna 5	Antenna 6	Antenna 7			Measurement for Fig. 5b
-70	4.79069	-4.62365	-4.41592	-2.08729	-0.780508	2.40502	2.30655
-69	4.83501	-4.05232	-4.61162	-2.63486	-0.973875	2.34442	2.15611
-68	5.17516	-3.82587	-4.77516	-3.43692	-1.18409	2.26319	2.07435
-67	5.5153	-3.59943	-4.93871	-4.23897	-1.39431	2.18197	1.99259
-66	6.20295	-3.99684	-5.14759	-5.37079	-1.63972	2.10549	2.01944
-65	6.8906	-4.39426	-5.35648	-6.5026	-1.88514	2.02902	2.04629
-64	7.87237	-5.29842	-5.64616	-7.85941	-2.20936	1.96921	2.17074
-63	8.85414	-6.20259	-5.93583	-9.21622	-2.53359	1.9094	2.2952
-62	9.96457	-7.1953	-6.25022	-10.5394	-2.93813	1.85548	2.45345
-61	11.075	-8.18802	-6.5646	-11.8626	-3.34267	1.80157	2.61171
-60	12.0786	-8.77747	-6.79613	-12.8487	-3.82862	1.75576	2.71293
-59	13.0823	-9.36692	-7.02766	-13.8347	-4.31457	1.70996	2.81415
-58	13.8178	-9.26547	-7.07403	-14.2622	-4.87936	1.70115	2.75792
-57	14.5534	-9.16401	-7.1204	-14.6896	-5.44416	1.69235	2.70168
-56	15.025	-8.31319	-6.92847	-14.5821	-6.08842	1.62068	2.47876
-55	15.4965	-7.46236	-6.73654	-14.4745	-6.73267	1.54902	2.25585
-54	15.7991	-5.91814	-6.3561	-14.1541	-7.46896	1.1705	1.96057
-53	16.1016	-4.37392	-5.97565	-13.8336	-8.20526	0.79198	1.66528
-52	16.2989	-2.3433	-5.50383	-13.5816	-8.99401	0.0181272	1.41413
-51	16.4962	-0.312675	-5.03201	-13.3296	-9.78277	-0.755726	1.16297
-50	16.6128	1.83105	-4.54444	-13.234	-10.4854	-1.74736	1.06069
-49	16.7293	3.97478	-4.05687	-13.1385	-11.188	-2.739	0.958412
-48	16.7786	5.835	-3.61885	-13.1971	-11.6915	-3.66385	1.05798
-47	16.828	7.69522	-3.18083	-13.2558	-12.195	-4.58869	1.15754
-46	16.8478	9.05375	-2.85935	-13.573	-12.5495	-5.21793	1.38276
-45	16.8676	10.4123	-2.53788	-13.8901	-12.9041	-5.84716	1.60799
-44	16.8721	11.3363	-2.32631	-14.4654	-13.2547	-6.05517	1.81673
-43	16.8765	12.2603	-2.11474	-15.0407	-13.6053	-6.26318	2.02546
-42	16.8315	12.9884	-1.90816	-15.5895	-13.9872	-6.00475	2.13401
-41	16.7866	13.7165	-1.70158	-16.1384	-14.3692	-5.74632	2.24256
-40	16.6671	14.3781	-1.34943	-16.2331	-14.6355	-5.08896	2.22483
-39	16.5475	15.0396	-0.997273	-16.3279	-14.9019	-4.4316	2.20709
-38	16.281	15.6084	-0.407837	-15.713	-14.8505	-3.62463	2.1064
-37	16.0145	16.1772	0.1816	-15.098	-14.7992	-2.81765	2.0057
-36	15.3952	16.6079	0.996257	-13.8354	-14.3341	-2.20173	1.9126
-35	14.776	17.0386	1.81091	-12.5729	-13.869	-1.5858	1.81951
-34	13.664	17.3206	2.76047	-10.9465	-13.0025	-1.4176	1.76252
-33	12.552	17.6027	3.71004	-9.32021	-12.136	-1.24939	1.70553
-32	11.0322	17.7548	4.72965	-7.60124	-11.0499	-1.55963	1.60606
-31	9.51248	17.9069	5.74926	-5.88228	-9.96389	-1.86988	1.50659
-30	7.89131	17.9484	6.81877	-4.15377	-9.01904	-2.41743	1.29518
-29	6.27013	17.9899	7.88828	-2.42527	-8.07419	-2.96498	1.08378
-28	4.91667	17.883	8.98486	-0.694882	-7.47866	-3.49999	0.78364
-27	3.56321	17.7761	10.0814	1.03551	-6.88314	-4.03501	0.483504
-26	2.73941	17.2838	11.1512	2.56484	-6.60867	-4.50205	0.186236
-25	1.91562	16.7914	12.2209	4.09417	-6.33421	-4.9691	-0.111032
-24	1.7158	15.692	13.1815	5.1349	-6.26554	-5.32963	-0.341148
-23	1.51598	14.5926	14.1421	6.17564	-6.19687	-5.69016	-0.571265
-22	1.81201	12.9558	14.9351	6.71666	-6.17184	-5.82157	-0.770511
-21	2.10804	11.3189	15.7281	7.25769	-6.14681	-5.95298	-0.969756
-20	2.50565	9.48557	16.3414	7.57596	-5.92039	-5.76654	-1.26848
-19	2.90326	7.65222	16.9547	7.89424	-5.69396	-5.58009	-1.5672
-18	3.02667	6.02444	17.3917	8.27053	-5.00844	-5.1133	-1.98887
-17	3.15009	4.39666	17.8286	8.64683	-4.32291	-4.64652	-2.41053
-16	2.84076	3.25458	18.0713	9.14703	-3.10199	-4.03297	-2.83626
-15	2.53142	2.11249	18.3141	9.64723	-1.88106	-3.41942	-3.26199
-14	1.85046	1.53046	18.3046	10.2924	-0.32147	-2.80738	-3.5594
-13	1.1695	0.948429	18.295	10.9375	1.23812	-2.19534	-3.85681
-12	0.360437	0.817034	17.934	11.7269	2.71145	-1.68885	-3.97731
-11	-0.448624	0.685638	17.5729	12.5162	4.18478	-1.18237	-4.09782
-10	-1.01692	0.818874	16.8225	13.4103	5.16604	-0.82428	-4.05844
-9	-1.58521	0.952109	16.072	14.3044	6.14731	-0.466191	-4.01905
-8	-1.66619	1.16176	15.0283	15.1835	6.48979	-0.278229	-3.75168
-7	-1.74716	1.37141	13.9846	16.0627	6.83227	-0.0902667	-3.4843
-6	-1.39037	1.45973	12.8163	16.7996	6.79061	-0.0624947	-2.89671
-5	-1.03358	1.54805	11.6481	17.5365	6.74895	-0.0347227	-2.30912
-4	-0.569452	1.38583	10.5267	18.036	6.78682	-0.0710708	-1.61376
-3	-0.105324	1.2236	9.40517	18.5356	6.82469	-0.107419	-0.918401
-2	0.105732	0.865412	8.50909	18.7723	7.19064	0.00850714	-0.478235
-1	0.316789	0.507219	7.61301	20.1091	7.55658	0.124433	-0.0380694
0	0.0824912	0.235582	7.06434	18.9917	8.24089	0.453583	-0.0440804
1	-0.151806	-0.0360537	6.51566	18.9743	8.92519	0.782733	-0.0500914
2	-0.784048	-0.0442932	6.3528	18.6927	9.87769	1.04992	-0.44737
3	-1.41629	-0.0525327	6.18993	18.4111	10.8302	1.3171	-0.844649
4	-2.14879	0.0364666	6.31161	17.82	11.961	1.33647	-1.33462
5	-2.88129	0.125466	6.43329	17.2288	13.0918	1.35584	-1.8246
6	-3.35809	0.0959185	6.4085	16.331	14.2124	1.18469	-1.98589
7	-3.83489	0.0663711	6.3837	15.4333	15.333	1.01354	-2.14719
8	-3.98488	-0.174957	5.79456	14.3373	16.228	0.811798	-1.76949
9	-4.13487	-0.416286	5.20543	13.2413	17.1229	0.610061	-1.39179
10	-4.07318	-0.867587	4.00641	12.0999	17.6545	0.555302	-0.609796
11	-4.0115	-1.31889	2.8074	10.9585	18.186	0.500543	0.172194
12	-3.78665	-1.91182	1.30003	9.89222	18.3521	0.816543	1.00204
13	-3.5618	-2.50476	-0.207342	8.82596	18.5181	1.13254	1.83188
14	-3.19996	-3.14305	-1.60818	7.9149	18.4058	1.99231	2.38671
15	-2.83811	-3.78135	-3.00903	7.00385	18.2935	2.85208	2.94154
16	-2.42773	-4.33775	-4.00025	6.31912	17.9684	4.2608	3.06858
17	-2.01734	-4.89414	-4.99147	5.63439	17.6434	5.66952	3.19562
18	-1.6693	-5.23728	-5.46989	5.22234	17.1353	7.42795	2.9581
19	-1.32125	-5.58042	-5.94831	4.81028	16.6272	9.18638	2.72058
20	-1.08902	-5.62031	-6.06248	4.48533	15.9337	10.9561	2.3834
21	-0.856794	-5.66019	-6.17664	4.16037	15.2401	12.7259	2.04622
22	-0.651912	-5.39788	-6.20442	3.51601	14.3523	14.1364	2.00465
23	-0.44703	-5.13556	-6.2322	2.87164	13.4644	15.547	1.96308
24	-0.166773	-4.68843	-6.39779	1.7125	12.4157	16.3601	2.46141
25	0.113484	-4.24131	-6.56338	0.553358	11.3669	17.1732	2.95974
26	0.446107	-3.70909	-7.00784	-0.959285	10.2343	17.465	4.00808
27	0.77873	-3.17686	-7.45231	-2.47193	9.10169	17.7568	5.05642
28	1.08039	-2.62129	-8.23324	-3.96319	7.9736	17.812	6.51737
29	1.38206	-2.06571	-9.01416	-5.45446	6.8455	17.8673	7.97832
30	1.58157	-1.64287	-10.0422	-6.75876	5.75381	17.8063	9.56098
31	1.78108	-1.22002	-11.0702	-8.06306	4.66212	17.7454	11.1436
32	1.88461	-1.16874	-12.0419	-9.33578	3.61948	17.5395	12.4823
33	1.98813	-1.11746	-13.0135	-10.6085	2.57683	17.3336	13.821
34	2.06096	-1.53426	-13.6507	-11.8722	1.63732	16.9868	14.6698
35	2.13378	-1.95106	-14.2878	-13.1359	0.697811	16.6401	15.5185
36	2.21421	-2.70233	-14.5234	-14.1163	-0.0538238	16.1694	15.9154
37	2.29465	-3.45359	-14.759	-15.0967	-0.805458	15.6987	16.3122
38	2.33757	-4.24318	-14.6354	-15.5373	-1.30487	15.1144	16.4795
39	2.3805	-5.03277	-14.5118	-15.9779	-1.80428	14.5301	16.6467
40	2.3264	-5.55391	-14.1744	-15.9055	-2.07791	13.8535	16.7315
41	2.27231	-6.07506	-13.837	-15.8331	-2.35153	13.1769	16.8164
42	2.09608	-6.1478	-13.4711	-15.5374	-2.52205	12.369	16.834
43	1.91986	-6.22054	-13.1053	-15.2418	-2.69257	11.5611	16.8516
44	1.66337	-5.81553	-12.7942	-15.0178	-2.90993	10.419	16.8048
45	1.40689	-5.41052	-12.4832	-14.7939	-3.12729	9.27682	16.7579
46	1.20125	-4.61617	-12.0958	-14.7047	-3.46125	7.63441	16.6545
47	0.995611	-3.82182	-11.7085	-14.6155	-3.79522	5.992	16.5511
48	0.97636	-2.83807	-11.0989	-14.5485	-4.21479	3.93713	16.3994
49	0.95711	-1.85433	-10.4893	-14.4814	-4.63436	1.88225	16.2476
50	1.14939	-0.939457	-9.72733	-14.4785	-5.07661	-0.24391	16.0582
51	1.34168	-0.0245891	-8.96532	-14.4755	-5.51885	-2.37007	15.8689
52	1.66797	0.579556	-8.18899	-14.6516	-5.92102	-4.17141	15.6457
53	1.99426	1.1837	-7.41266	-14.8277	-6.3232	-5.97275	15.4224
54	2.32752	1.41334	-6.70451	-15.1337	-6.62957	-7.17007	15.1034
55	2.66078	1.64298	-5.99636	-15.4397	-6.93595	-8.3674	14.7843
56	2.87342	1.67136	-5.37107	-15.5732	-7.0762	-8.81422	14.258
57	3.08605	1.69974	-4.74577	-15.7066	-7.21645	-9.26105	13.7318
58	3.11532	1.72392	-4.20415	-15.2985	-7.13691	-8.95368	12.9321
59	3.1446	1.74811	-3.66252	-14.8904	-7.05738	-8.64631	12.1323
60	3.03665	1.82258	-3.20636	-13.9138	-6.79339	-7.76626	11.1328
61	2.92871	1.89704	-2.75021	-12.9373	-6.52941	-6.88622	10.1333
62	2.76592	2.00183	-2.37182	-11.6228	-6.17885	-5.87067	9.10135
63	2.60313	2.10662	-1.99344	-10.3083	-5.82829	-4.85513	8.0694
64	2.44482	2.21367	-1.68133	-8.91853	-5.48692	-4.20005	7.19108
65	2.28651	2.32071	-1.36923	-7.52878	-5.14555	-3.54498	6.31277
66	2.19745	2.41278	-1.11581	-6.30259	-4.86672	-3.52031	5.70976
67	2.10839	2.50484	-0.862384	-5.0764	-4.58789	-3.49565	5.10676
68	2.11836	2.56236	-0.674781	-4.16622	-4.35374	-3.99454	4.82388
69	2.12832	2.61989	-0.487179	-3.25603	-4.11959	-4.49343	4.54101
70	2.22838	2.62518	-0.361718	-2.64783	-3.86954	-5.11039	4.55663
