# Supplementary material for: Broadband multi-beam lens-assisted mmID enabling multi-gigabit backscatter data rates for next-generation wireless networks
Source: Nat Commun. 2026 Mar 10;17:3765. doi: 10.1038/s41467-026-70454-8 (PMC13106750; doi:10.1038/s41467-026-70454-8)
Supplement: Supplementary file 3 — Source Data [file 41467_2026_70454_MOESM3_ESM.zip › Public Dataset Submission/QPSK0Deg20mConstellation.xlsx]

## Sheet: QPSK0Deg20mConstellation
Real	Imaginary		Complex Data from QPSK Constellation, Fig 9c
0.633771	-0.814253
0.748428	-0.848119
0.826394	-0.823894
0.870496	-0.751157
0.887475	-0.644588
0.886804	-0.52212
0.879066	-0.402649
0.874104	-0.30358
0.879233	-0.238504
0.897805	-0.21535
0.928364	-0.235255
0.964575	-0.292354
0.995976	-0.37457
1.00951	-0.465316
0.991605	-0.545899
0.930611	-0.598286
0.819072	-0.607809
0.655636	-0.565408
0.446146	-0.469054
0.203737	-0.324136
-0.052192	-0.142754
-0.298045	0.0579792
-0.508918	0.258369
-0.661927	0.438915
-0.739507	0.583022
-0.732165	0.679212
-0.640271	0.722529
-0.474525	0.714926
-0.255016	0.664638
-0.00892047	0.584698
0.232846	0.49086
0.43957	0.399328
0.584727	0.324628
0.649429	0.277948
0.624849	0.266123
0.513251	0.291345
0.327472	0.351496
0.0889503	0.44096
-0.175432	0.551666
-0.43718	0.674141
-0.670117	0.798398
-0.853823	0.914576
-0.976072	1.01333
-1.03392	1.08608
-1.03336	1.1252
-0.987601	1.12435
-0.914349	1.0789
-0.832529	0.98664
-0.75899	0.848444
-0.705723	0.668961
-0.678032	0.456993
-0.673922	0.225439
-0.684748	-0.00935326
-0.697006	-0.228867
-0.69491	-0.414245
-0.663311	-0.548481
-0.590474	-0.618662
-0.470258	-0.617929
-0.303357	-0.546797
-0.0974337	-0.413586
0.133839	-0.23382
0.37265	-0.0286339
0.599496	0.177638
0.795805	0.360341
0.946305	0.497459
1.04082	0.57223
1.07518	0.575059
1.05132	0.504478
0.976378	0.367049
0.861243	0.176275
0.718714	-0.0493051
0.561593	-0.288528
0.401054	-0.520168
0.245515	-0.725312
0.100142	-0.889259
-0.0330019	-1.00274
-0.154268	-1.06241
-0.265385	-1.07059
-0.368319	-1.0345
-0.464259	-0.964973
-0.552908	-0.875078
-0.632197	-0.778588
-0.698425	-0.68862
-0.746768	-0.616449
-0.772025	-0.570589
-0.769463	-0.556152
-0.735602	-0.574495
-0.668809	-0.623134
-0.569641	-0.695916
-0.440892	-0.783445
-0.287382	-0.873771
-0.115564	-0.953335
0.0669646	-1.00816
0.251944	-1.02522
0.430855	-0.993899
0.595215	-0.907385
0.736796	-0.763798
0.847802	-0.566918
0.921108	-0.326341
0.950602	-0.0569806
0.931696	0.222068
0.861949	0.489232
0.741766	0.722554
0.575025	0.901936
0.369493	1.01128
0.136894	1.04027
-0.107489	0.985491
-0.345739	0.850925
-0.558722	0.647537
-0.727896	0.392208
-0.837307	0.106059
-0.875523	-0.187586
-0.837208	-0.465355
-0.724087	-0.705863
-0.545096	-0.891422
-0.315632	-1.00929
-0.0559679	-1.05236
0.211004	-1.01939
0.462396	-0.914655
0.677954	-0.74728
0.84235	-0.530326
0.946789	-0.279692
0.989726	-0.0129886
0.976604	0.251574
0.91865	0.496245
0.830938	0.704713
0.730005	0.863008
0.631409	0.960312
0.547572	0.989646
0.486258	0.948399
0.449884	0.838622
0.435763	0.667031
0.437196	0.444661
0.445211	0.18615
0.450633	-0.0913092
0.446104	-0.369292
0.427705	-0.629596
0.395886	-0.855687
0.355542	-1.03397
0.315198	-1.15477
0.285472	-1.21283
0.277026	-1.20743
0.298397	-1.142
0.354037	-1.02337
0.442929	-0.860824
0.558024	-0.665029
0.686647	-0.447045
0.811841	-0.217558
0.91449	0.0136443
0.975919	0.237891
0.980588	0.447608
0.918468	0.636142
0.786745	0.797553
0.590588	0.926472
0.342864	1.01811
0.0628448	1.06849
-0.225914	1.07476
-0.498221	1.03571
-0.730061	0.952131
-0.901196	0.827121
-0.997239	0.666103
-1.01093	0.476575
-0.942554	0.267614
-0.799421	0.0491867
-0.594712	-0.16859
-0.345768	-0.376117
-0.0722152	-0.564812
0.205851	-0.727354
0.469405	-0.857704
0.701646	-0.950925
0.888729	-1.00295
1.02017	-1.01041
1.08903	-0.970666
1.09196	-0.882155
1.02926	-0.744968
0.905011	-0.561703
0.727089	-0.338327
0.507184	-0.0848735
0.260527	0.184298
0.00526609	0.450869
-0.238619	0.693675
-0.450871	0.890555
-0.612882	1.02077
-0.709808	1.06773
-0.732552	1.02154
-0.679324	0.881098
-0.556434	0.655196
-0.378121	0.362406
-0.165303	0.0296613
0.0566566	-0.310395
0.260916	-0.623009
0.422479	-0.875375
0.521394	-1.04062
0.54537	-1.10114
0.491418	-1.05076
0.366256	-0.895471
0.185436	-0.652514
-0.0286885	-0.348031
-0.249839	-0.0135728
-0.451116	0.317992
-0.60825	0.616575
-0.702378	0.858379
-0.721993	1.02834
-0.66388	1.12122
-0.533012	1.14128
-0.341522	1.10068
-0.106977	1.01697
0.149738	0.910078
0.406652	0.799387
0.642762	0.70118
0.83975	0.626945
0.98324	0.582602
1.06358	0.568686
1.07616	0.581289
1.02144	0.613486
0.90457	0.656903
0.7349	0.703108
0.525223	0.744603
0.29086	0.775321
0.0485635	0.790663
-0.184736	0.787228
-0.39329	0.762435
-0.563881	0.714255
-0.687055	0.64119
-0.758047	0.542566
-0.777294	0.419067
-0.750391	0.273368
-0.687466	0.11063
-0.601992	-0.0613546
-0.509141	-0.23254
-0.423885	-0.39159
-0.359066	-0.527355
-0.323717	-0.630627
-0.321867	-0.695867
-0.352017	-0.722522
-0.407377	-0.7156
-0.476837	-0.685278
-0.546541	-0.645489
-0.601848	-0.61164
-0.629404	-0.597823
-0.619049	-0.613972
-0.565305	-0.663543
-0.468261	-0.742182
-0.33374	-0.837735
-0.172751	-0.931711
-0.000293539	-1.00205
0.166314	-1.02677
0.309374	-0.987954
0.412783	-0.87527
0.463801	-0.688541
0.454437	-0.438726
0.382305	-0.147152
0.250915	0.156969
0.0693875	0.44039
-0.148323	0.670446
-0.384596	0.81972
-0.61959	0.870001
-0.832826	0.814919
-1.00482	0.660823
-1.11867	0.425796
-1.16141	0.136976
-1.12529	-0.173339
-1.00853	-0.472154
-0.815846	-0.730097
-0.558439	-0.924936
-0.253476	-1.04381
0.0769347	-1.08394
0.40731	-1.05186
0.710807	-0.961451
0.961582	-0.831181
1.1373	-0.681115
1.22155	-0.530185
1.20587	-0.394102
1.09112	-0.284156
0.887903	-0.206908
0.615984	-0.164661
0.30254	-0.156392
-0.0205201	-0.178853
-0.319968	-0.227509
-0.564986	-0.297136
-0.730765	-0.382008
-0.801456	-0.475757
-0.772083	-0.571084
-0.64908	-0.659547
-0.449348	-0.731639
-0.197926	-0.777293
0.075428	-0.786829
0.34026	-0.752253
0.569465	-0.668687
0.742766	-0.535639
0.849096	-0.357834
0.887548	-0.145335
0.866759	0.0871485
0.802862	0.321761
0.716363	0.539618
0.628477	0.723222
0.557525	0.858803
0.515994	0.938187
0.508702	0.959869
0.532341	0.929126
0.576413	0.857132
0.625354	0.759231
0.661439	0.652672
0.667957	0.554172
0.632112	0.477699
0.547168	0.432827
0.413536	0.423854
0.238651	0.449777
0.035739	0.505028
-0.178266	0.580772
-0.385267	0.666495
-0.568566	0.751583
-0.715035	0.826627
-0.81659	0.884287
-0.8708	0.919637
-0.880623	0.930042
-0.853414	0.914692
-0.799438	0.874009
-0.730206	0.809098
-0.6569	0.721409
-0.589132	0.612671
-0.534162	0.485074
-0.496609	0.341608
-0.478574	0.186402
-0.480061	0.024917
-0.499519	-0.136117
-0.534369	-0.289099
-0.581392	-0.426255
-0.636935	-0.540554
-0.696941	-0.626683
-0.756873	-0.681895
-0.811635	-0.706551
-0.855592	-0.704209
-0.882765	-0.681227
-0.887237	-0.6459
-0.863724	-0.607286
-0.80824	-0.573915
-0.718745	-0.55259
-0.595648	-0.547506
-0.442078	-0.559806
-0.263851	-0.587636
-0.0691375	-0.626691
0.132166	-0.671104
0.329259	-0.714547
0.511358	-0.75133
0.668591	-0.777304
0.792755	-0.790427
0.877853	-0.790913
0.920363	-0.780952
0.91927	-0.764093
0.875884	-0.744428
0.79354	-0.725755
0.677231	-0.710877
0.533245	-0.701177
0.368831	-0.696522
0.191905	-0.695476
0.0107636	-0.695786
-0.166206	-0.694984
-0.330875	-0.691007
-0.475784	-0.682696
-0.594625	-0.670083
-0.682752	-0.654416
-0.737655	-0.63792
-0.759324	-0.623372
-0.750382	-0.613546
-0.715945	-0.61068
-0.663154	-0.616033
-0.600414	-0.629628
-0.536424	-0.650196
-0.479131	-0.67532
-0.434781	-0.701733
-0.407214	-0.725719
-0.39754	-0.743567
-0.404247	-0.752021
-0.423731	-0.74869
-0.451165	-0.732375
-0.481534	-0.703283
-0.51068	-0.663082
-0.53613	-0.614799
-0.55755	-0.562558
-0.576729	-0.511154
-0.597057	-0.465531
-0.622584	-0.430176
-0.656831	-0.408493
-0.701589	-0.402225
-0.75594	-0.411002
-0.815732	-0.432078
-0.873636	-0.460359
-0.919824	-0.488742
-0.943178	-0.508796
-0.932869	-0.511707
-0.880056	-0.489414
-0.779438	-0.435771
-0.630393	-0.347568
-0.437512	-0.225258
-0.210409	-0.0732343
0.0371794	0.100411
0.288894	0.284656
0.527619	0.466774
0.737435	0.633848
0.905377	0.774372
1.02273	0.879679
1.08575	0.944999
1.09561	0.969963
1.05784	0.958494
0.98115	0.918084
0.87598	0.858605
0.75296	0.790821
0.621513	0.724865
0.488806	0.668897
0.359187	0.62817
0.234172	0.604607
0.112971	0.596943
-0.00656722	0.601352
-0.126756	0.612438
-0.248824	0.624387
-0.371854	0.632087
-0.492112	0.632024
-0.602899	0.622831
-0.695006	0.605397
-0.757746	0.582555
-0.780429	0.558419
-0.75409	0.537486
-0.673221	0.523685
-0.537236	0.519514
-0.351413	0.525433
-0.127137	0.539584
0.118679	0.557883
0.364982	0.574476
0.588655	0.582476
0.767038	0.574889
0.88059	0.545595
0.915304	0.490251
0.864549	0.406985
0.730047	0.296792
0.521851	0.163574
0.257289	0.0138169
-0.040962	-0.144042
-0.347416	-0.300491
-0.636566	-0.445948
-0.885539	-0.571784
-1.07627	-0.671245
-1.19693	-0.740162
-1.24248	-0.777364
-1.21442	-0.784746
-1.11974	-0.76697
-0.969564	-0.730879
-0.777464	-0.684677
-0.557966	-0.637021
-0.325282	-0.59612
-0.0924496	-0.568936
0.129144	-0.560574
0.329927	-0.57387
0.502141	-0.609199
0.639834	-0.664479
0.738976	-0.735346
0.797745	-0.815454
0.816942	-0.896881
0.80038	-0.970613
0.755068	-1.02712
0.690978	-1.057
0.620266	-1.05179
0.555922	-1.00476
0.509967	-0.911893
0.491449	-0.772697
0.504579	-0.590887
0.547407	-0.374726
0.611381	-0.136889
0.682021	0.106231
0.740766	0.335798
0.767815	0.532303
0.74558	0.677662
0.662176	0.757389
0.51434	0.762534
0.309168	0.691091
0.0642456	0.548618
-0.19401	0.347924
-0.433678	0.107818
-0.621904	-0.148954
-0.730045	-0.398313
-0.738556	-0.617632
-0.640804	-0.788333
-0.445081	-0.897915
-0.174372	-0.941149
0.136206	-0.920291
0.444024	-0.844317
0.704958	-0.727339
0.879918	-0.586471
0.940863	-0.439502
0.875349	-0.302721
0.688848	-0.189199
0.404421	-0.107721
0.0597166	-0.062436
-0.298286	-0.0531683
-0.620031	-0.0762427
-0.860622	-0.125609
-0.986428	-0.194034
-0.98005	-0.274175
-0.842874	-0.359374
-0.594836	-0.444124
-0.271447	-0.524189
0.0814535	-0.596469
0.414401	-0.658699
0.681434	-0.709105
0.846591	-0.746107
0.888815	-0.768142
0.80458	-0.773613
0.607916	-0.760963
0.327909	-0.728837
0.00414479	-0.676284
-0.319148	-0.602975
-0.599316	-0.509398
-0.800947	-0.397026
-0.900165	-0.268431
-0.887044	-0.127324
-0.765913	0.0214947
-0.553691	0.172312
-0.27667	0.318822
0.0336449	0.454605
0.344916	0.573723
0.627922	0.671405
0.859544	0.7447
1.02448	0.793007
1.11565	0.818325
1.13344	0.825131
1.08413	0.819816
0.978022	0.809678
0.827499	0.801605
0.645539	0.800625
0.444741	0.808605
0.236922	0.823384
0.0331661	0.838582
-0.15591	0.84423
-0.319927	0.828222
-0.448774	0.778438
-0.533037	0.685204
-0.564832	0.543704
-0.538929	0.355868
-0.453918	0.131344
-0.313151	-0.112749
-0.125159	-0.353383
0.0966256	-0.564375
0.334933	-0.719989
0.570399	-0.798843
0.783762	-0.787513
0.958182	-0.683182
1.08129	-0.494876
1.14663	-0.242965
1.15431	0.0430371
1.11057	0.328135
1.02663	0.576434
0.916718	0.755978
0.79577	0.843108
0.67718	0.825661
0.570901	0.704544
0.482238	0.493413
0.411505	0.216559
0.354563	-0.094679
0.304098	-0.406386
0.2514	-0.686728
0.18828	-0.9101
0.108798	-1.06018
0.0104968	-1.13149
-0.105071	-1.12929
-0.232574	-1.06799
-0.36383	-0.968287
-0.489243	-0.853644
-0.59946	-0.746552
-0.686958	-0.66525
-0.747274	-0.62128
-0.779658	-0.618218
-0.787084	-0.651665
-0.775615	-0.71041
-0.753273	-0.778495
-0.72862	-0.837831
-0.709293	-0.870937
-0.700726	-0.863431
-0.705259	-0.805936
-0.721747	-0.695212
-0.745727	-0.5344
-0.77011	-0.332426
-0.786266	-0.102704
-0.785352	0.138633
-0.759664	0.374716
-0.703813	0.589841
-0.615554	0.771065
-0.496147	0.909302
-0.350243	0.999817
-0.185312	1.04211
-0.0107227	1.03928
0.163376	0.996969
0.327231	0.922187
0.472556	0.822142
0.593376	0.703322
0.686544	0.570954
0.751894	0.428884
0.792019	0.279856
0.811727	0.126067
0.817252	-0.0301277
0.815335	-0.185566
0.812279	-0.335814
0.813099	-0.475022
0.820853	-0.596158
0.836224	-0.691598
0.857387	-0.75399
0.880174	-0.777242
0.898502	-0.757453
0.905043	-0.693615
0.892054	-0.587951
0.85231	-0.445845
0.780059	-0.275372
0.671892	-0.0865408
0.527438	0.109619
0.349787	0.30196
0.145569	0.479989
-0.0753494	0.634413
-0.300534	0.757436
-0.515975	0.84285
-0.707287	0.886004
-0.861021	0.883773
-0.965946	0.834614
-1.01417	0.738794
-1.00199	0.598767
-0.930368	0.41964
-0.804962	0.209584
-0.635693	-0.0199765
-0.435898	-0.254556
-0.221164	-0.477303
-0.00798201	-0.67023
0.187613	-0.815893
0.351273	-0.899352
0.471319	-0.910129
0.539418	-0.843854
0.550929	-0.703287
0.504954	-0.498499
0.404161	-0.246085
0.254446	0.0325211
0.0645246	0.313449
-0.154492	0.573181
-0.389522	0.791323
-0.625947	0.952959
-0.848119	1.05022
-1.04001	1.08287
-1.18606	1.05774
-1.27226	0.987312
-1.28739	0.887446
-1.22445	0.774911
-1.08196	0.664948
-0.865053	0.569338
-0.586056	0.495232
-0.264404	0.444861
0.074389	0.416123
0.400678	0.403832
0.683518	0.401387
0.894103	0.402495
1.00941	0.40265
1.01552	0.400064
0.910171	0.395918
0.703899	0.393904
0.419701	0.399173
0.0909041	0.416944
-0.242511	0.451055
-0.538773	0.502768
-0.759776	0.570043
-0.876372	0.647425
-0.872706	0.726525
-0.74889	0.797023
-0.521499	0.847998
-0.221692	0.869367
0.108852	0.853219
0.423688	0.794837
0.678218	0.693292
0.836197	0.551547
0.875156	0.376111
0.789862	0.176361
0.59326	-0.0363438
0.314686	-0.249589
-0.00442695	-0.450762
-0.316718	-0.627775
-0.576005	-0.769634
-0.744211	-0.866894
-0.797045	-0.912035
-0.72753	-0.899842
-0.546868	-0.827815
-0.282515	-0.696625
0.0261795	-0.510588
0.334051	-0.278064
0.596939	-0.0116586
0.778166	0.271924
0.853658	0.552502
0.814956	0.807598
0.669705	1.01417
0.439661	1.15078
0.156642	1.19999
-0.142815	1.15076
-0.423153	1.00038
-0.654938	0.755849
-0.818647	0.434135
-0.906599	0.0613906
-0.922862	-0.329091
-0.881307	-0.699997
-0.80225	-1.01392
-0.708371	-1.23767
-0.62061	-1.34639
-0.554749	-1.32697
-0.519176	-1.18019
-0.514114	-0.921254
-0.532313	-0.578505
-0.560951	-0.190365
-0.584336	0.199124
-0.586895	0.545666
-0.555927	0.810272
-0.483737	0.964239
-0.368834	0.992848
-0.216118	0.897249
-0.0360785	0.694215
0.156788	0.413818
0.34607	0.0953093
0.515709	-0.218177
0.65214	-0.485374
0.746008	-0.672243
0.793288	-0.756195
0.795667	-0.728583
0.760176	-0.595178
0.698128	-0.374617
0.623497	-0.0951633
0.550938	0.209647
0.493707	0.50576
0.461732	0.763016
0.460112	0.958589
0.488239	1.07902
0.53971	1.12067
0.603075	1.08867
0.663374	0.994759
0.704305	0.854463
0.71074	0.684166
0.671252	0.498677
0.580266	0.309589
0.439452	0.124666
0.258118	-0.0518436
0.0524656	-0.218169
-0.156238	-0.373651
-0.344335	-0.517428
-0.488918	-0.647534
-0.570992	-0.760602
-0.578169	-0.852241
-0.506482	-0.917947
-0.361044	-0.954311
-0.155449	-0.960197
0.0900079	-0.937536
0.35099	-0.891515
0.602247	-0.830028
0.820725	-0.762439
0.988188	-0.697896
1.09297	-0.643518
1.1307	-0.602849
1.10386	-0.574948
1.02053	-0.554333
0.892392	-0.531873
0.73259	-0.496512
0.553655	-0.437527
0.365978	-0.346921
0.176961	-0.221496
-0.00903312	-0.0642074
-0.190027	0.115508
-0.36528	0.302508
-0.533941	0.477749
-0.693822	0.62082
-0.840576	0.712812
-0.967463	0.739047
-1.06577	0.691259
-1.12582	0.568878
-1.13841	0.37928
-1.09638	0.137005
-0.996147	-0.137898
-0.838811	-0.422079
-0.630728	-0.691337
-0.383395	-0.922956
-0.112613	-1.09766
0.162965	-1.20106
0.423753	-1.22444
0.65137	-1.16511
0.830716	-1.02624
0.951712	-0.816465
1.01048	-0.549254
1.00973	-0.242191
0.958427	0.0839166
0.870503	0.40611
0.76307	0.700618
0.654106	0.944479
0.560046	1.11742
0.493555	1.20387
0.461805	1.19484
0.465517	1.08953
0.498902	0.896116
0.550549	0.631762
0.605158	0.321465
0.645873	-0.00415375
0.656917	-0.311972
0.626136	-0.57006
0.54708	-0.751474
0.420301	-0.837612
0.253658	-0.82062
0.0615458	-0.704435
-0.136847	-0.504277
-0.320016	-0.244581
-0.467004	0.0443327
-0.560226	0.3304
-0.587858	0.584143
-0.545447	0.782548
-0.436515	0.911906
-0.27208	0.969192
-0.0691669	0.961789
0.15147	0.905629
0.368079	0.822078
0.560704	0.734074
0.713631	0.662159
0.81715	0.621055
0.868406	0.617315
0.871237	0.648427
0.835087	0.703473
0.773171	0.765208
0.700205	0.813195
0.630031	0.827433
0.573501	0.791892
0.536902	0.697347
0.521154	0.543075
0.521882	0.337158
0.530336	0.0953569
0.535018	-0.161217
0.523758	-0.40923
0.485929	-0.626545
0.414446	-0.795363
0.307276	-0.90461
0.168184	-0.951223
0.00663198	-0.940177
-0.163198	-0.883313
-0.32412	-0.797225
-0.458169	-0.700583
-0.549024	-0.611343
-0.584274	-0.54429
-0.557214	-0.509238
-0.467889	-0.510134
-0.323242	-0.545098
-0.136349	-0.607334
0.0751632	-0.68666
0.291283	-0.77138
0.49206	-0.850143
0.660007	-0.913492
0.782121	-0.954881
0.851259	-0.97104
0.866704	-0.961725
0.833855	-0.928975
0.76313	-0.876086
0.668263	-0.806545
0.564268	-0.723142
0.465397	-0.62742
0.383374	-0.519548
0.326143	-0.398626
0.297274	-0.263325
0.296039	-0.112747
0.318098	0.0526782
0.356627	0.230434
0.403675	0.415453
0.451524	0.600059
0.493841	0.774363
0.526459	0.927078
0.547695	1.04666
0.558212	1.12262
0.560492	1.14682
0.558077	1.11459
0.554728	1.02549
0.553689	0.883646
0.557163	0.69754
0.56607	0.479359
0.580089	0.243877
0.597927	0.0070299
0.617731	-0.215645
0.637521	-0.410555
0.655564	-0.567365
0.670599	-0.67993
0.681892	-0.746727
0.689138	-0.770738
0.692274	-0.758794
0.69128	-0.720487
0.686063	-0.666797
0.676464	-0.608622
0.662421	-0.555425
0.644243	-0.514185
0.622917	-0.488801
0.600357	-0.480002
0.579484	-0.485764
0.564049	-0.502119
0.558161	-0.524188
0.565536	-0.547257
0.588556	-0.567687
0.627299	-0.58353
0.678766	-0.594748
0.736486	-0.60302
0.790706	-0.611207
0.829217	-0.622569
0.838789	-0.63991
0.807059	-0.664801
0.724614	-0.69704
0.586938	-0.734434
0.395914	-0.772939
0.160549	-0.807106
-0.103254	-0.830757
-0.373984	-0.837751
-0.62676	-0.822729
-0.83628	-0.781726
-0.980062	-0.712575
-1.0415	-0.61509
-1.01227	-0.491009
-0.893625	-0.343775
-0.696479	-0.178195
-0.440123	-5.42574e-05
-0.149843	0.184236
0.146238	0.36796
0.420624	0.544352
0.649727	0.706833
0.816494	0.849228
0.912049	0.966007
0.936166	1.05252
0.896565	1.10525
0.807236	1.12193
0.686094	1.10174
0.552372	1.04524
0.424181	0.9543
0.316544	0.83192
0.240158	0.682015
0.200921	0.509196
0.200165	0.31863
0.235394	0.116019
0.30126	-0.092294
0.390559	-0.299126
0.495032	-0.496254
0.605905	-0.674338
0.714179	-0.823104
0.810777	-0.931874
0.886694	-0.990489
0.933296	-0.990546
0.942863	-0.926823
0.909389	-0.798642
0.829553	-0.610941
0.703703	-0.374784
0.536629	-0.107107
0.337891	0.170375
0.121518	0.43308
-0.0950184	0.656092
-0.292511	0.817008
-0.452224	0.898687
-0.558293	0.891494
-0.599949	0.794675
-0.573185	0.616615
-0.481545	0.373926
-0.335866	0.0894615
-0.152956	-0.210448
0.0466409	-0.499128
0.241455	-0.752607
0.412053	-0.952118
0.543689	-1.08573
0.628203	-1.14889
0.664867	-1.14396
0.660056	-1.07882
0.625793	-0.964926
0.577436	-0.815285
0.530903	-0.642535
0.49989	-0.457623
0.493541	-0.269121
0.514932	-0.0832351
0.560594	0.0956475
0.621136	0.264115
0.682826	0.418882
0.72986	0.556209
0.746947	0.671786
0.721763	0.761139
0.646912	0.820474
0.521083	0.847762
0.349279	0.843748
0.142107	0.812592
-0.0856782	0.761863
-0.317119	0.701792
-0.535153	0.643799
-0.724544	0.598522
-0.873379	0.573705
-0.973968	0.572367
-1.02309	0.591675
-1.02165	0.622847
-0.973849	0.652225
-0.886121	0.66346
-0.766016	0.640512
-0.621225	0.570963
-0.45889	0.449064
-0.285273	0.277891
-0.105773	0.0701106
0.074795	-0.152921
0.251762	-0.36373
0.420177	-0.532655
0.574502	-0.632565
0.708554	-0.643587
0.815756	-0.557055
0.889687	-0.377923
0.92488	-0.125149
0.917763	0.170166
0.867566	0.468705
0.777059	0.72841
0.652947	0.910679
0.505807	0.986324
0.349522	0.940314
0.200189	0.774487
0.0745778	0.507749
-0.0117105	0.173658
-0.046214	-0.184279
-0.0214465	-0.518889
0.0636616	-0.786239
0.202966	-0.952083
0.383157	-0.996856
0.584737	-0.918444
0.783892	-0.732304
0.955091	-0.46895
1.07411	-0.169221
1.12112	0.121897
1.08344	0.361924
0.957481	0.516987
0.749787	0.56645
0.476674	0.505449
0.162697	0.345016
-0.162045	0.1099
-0.465402	-0.16547
-0.717013	-0.442176
-0.891956	-0.682323
-0.973722	-0.854031
-0.956072	-0.935234
-0.843543	-0.915841
-0.650563	-0.798103
-0.399328	-0.59532
-0.116792	-0.329261
0.168772	-0.0267995
0.431118	0.283639
0.648823	0.575322
0.807154	0.825727
0.898838	1.01814
0.923725	1.14232
0.887554	1.19426
0.800132	1.17553
0.673318	1.09215
0.519192	0.953558
0.348679	0.771581
0.17079	0.559672
-0.00750593	0.332275
-0.180915	0.10429
-0.345159	-0.109475
-0.496289	-0.294948
-0.630215	-0.439594
-0.742588	-0.533336
-0.829126	-0.56951
-0.886271	-0.545715
-0.912044	-0.464365
-0.906834	-0.332791
-0.873906	-0.162768
-0.819437	0.0305391
-0.752002	0.23014
-0.68155	0.419098
-0.618025	0.582471
-0.569856	0.709052
-0.542601	0.792617
-0.537978	0.832516
-0.553475	0.833491
-0.582609	0.804729
-0.615802	0.758299
-0.641738	0.707175
-0.648968	0.663154
-0.627517	0.634972
-0.570254	0.626924
-0.473826	0.638178
-0.339077	0.662913
-0.170934	0.691262
0.0221427	0.710915
0.229008	0.709151
0.436824	0.674994
0.632064	0.601146
0.801454	0.485411
0.932818	0.331349
1.01586	0.148051
1.04293	-0.0509807
1.00975	-0.249675
0.916188	-0.431708
0.766846	-0.582931
0.571447	-0.693514
0.34478	-0.759458
0.106054	-0.783208
-0.122446	-0.773232
-0.317393	-0.742599
-0.457003	-0.706764
-0.523895	-0.680879
-0.507813	-0.677077
-0.407774	-0.702165
-0.233196	-0.756149
-0.00368341	-0.83186
0.252685	-0.91581
0.502495	-0.990182
0.711215	-1.03566
0.847958	-1.03469
0.890079	-0.974575
0.826862	-0.849947
0.661658	-0.664162
0.412028	-0.429322
0.107763	-0.164891
-0.212988	0.104907
-0.508987	0.35455
-0.741766	0.560983
-0.881227	0.707084
-0.910104	0.784256
-0.826593	0.793707
-0.644718	0.746176
-0.392339	0.660141
-0.107082	0.558792
0.169218	0.46626
0.396694	0.40372
0.543328	0.385997
0.589601	0.419215
0.53123	0.499862
0.379595	0.615388
0.159824	0.746236
-0.0931285	0.868939
-0.339766	0.959782
-0.541891	0.998424
-0.668107	0.970916
-0.698205	0.871675
-0.625796	0.704137
-0.458911	0.480093
-0.218518	0.217866
0.064709	-0.0602923
0.354848	-0.331151
0.615701	-0.57332
0.815564	-0.769551
0.93112	-0.908227
0.949984	-0.983942
0.87162	-0.997177
0.706632	-0.953292
0.474646	-0.861094
0.201197	-0.731293
-0.0858589	-0.575148
-0.359858	-0.403464
-0.59829	-0.226058
-0.784842	-0.0516264
-0.91036	0.112072
-0.972721	0.257915
-0.975793	0.379142
-0.927777	0.469262
-0.83926	0.522217
-0.72136	0.532797
-0.584227	0.497269
-0.436104	0.41409
-0.283019	0.284562
-0.129046	0.113295
0.0230303	-0.0916281
0.170865	-0.31885
0.31177	-0.554285
0.442207	-0.781963
0.557699	-0.985112
0.653188	-1.14736
0.723779	-1.25402
0.765712	-1.29331
0.777326	-1.25755
0.759805	-1.14413
0.717485	-0.956282
0.657626	-0.703492
0.589629	-0.401419
0.52381	-0.0713098
0.469947	0.261258
0.435838	0.568278
0.426143	0.821807
0.441721	0.99688
0.479571	1.07454
0.533386	1.04457
0.594619	0.907594
0.653856	0.67596
0.70223	0.37329
0.73262	0.0324579
0.74041	-0.307865
0.723686	-0.607761
0.682881	-0.831166
0.620005	-0.950818
0.537666	-0.952312
0.438195	-0.836562
0.323082	-0.620202
0.192923	-0.33372
0.0478836	-0.0174797
-0.111372	0.283839
-0.282541	0.527612
-0.460603	0.679485
-0.63713	0.718481
-0.800241	0.640179
-0.935384	0.457459
-1.02691	0.198637
-1.06031	-0.0967361
-1.02468	-0.383792
-0.915118	-0.619076
-0.734487	-0.767039
-0.49418	-0.805285
-0.213684	-0.727772
0.08113	-0.545483
0.360823	-0.284532
0.595931	0.0179623
0.760738	0.319532
0.836714	0.57863
0.815056	0.760537
0.697946	0.842038
0.4983	0.8142
0.238047	0.682941
-0.0547939	0.467395
-0.349776	0.196469
-0.617878	-0.0958224
-0.83499	-0.375439
-0.984544	-0.613068
-1.05898	-0.787837
-1.05993	-0.889536
-0.997117	-0.919103
-0.886364	-0.88745
-0.746931	-0.812895
-0.598753	-0.717699
-0.459938	-0.624269
-0.344886	-0.551617
-0.263214	-0.512569
-0.219511	-0.512094
-0.213805	-0.546913
-0.242527	-0.606382
-0.29968	-0.674456
-0.377967	-0.732411
-0.469671	-0.761891
-0.567185	-0.747862
-0.663188	-0.681003
-0.750573	-0.559227
-0.822299	-0.388087
-0.871335	-0.180033
-0.890867	0.0473756
-0.874816	0.274025
-0.818639	0.480189
-0.720306	0.649423
-0.581227	0.770965
-0.406945	0.841269
-0.20736	0.86441
0.0036291	0.851257
0.209152	0.817511
0.39099	0.780881
0.531644	0.757843
0.616585	0.760534
0.636361	0.7943
0.588214	0.856379
0.47694	0.935973
0.314786	1.01577
0.120361	1.07474
-0.0833427	1.09169
-0.271563	1.04919
-0.420686	0.936989
-0.511085	0.754536
-0.529494	0.511968
-0.470618	0.229457
-0.337752	-0.065087
-0.142347	-0.339643
0.0974161	-0.562453
0.358836	-0.706486
0.617371	-0.75329
0.84942	-0.695635
1.03483	-0.538549
1.15885	-0.298606
1.21323	-0.00161867
1.19652	0.320902
1.11347	0.63592
0.973749	0.913056
0.790287	1.12813
0.5774	1.26557
0.349114	1.31947
0.11784	1.29312
-0.106405	1.19737
-0.316203	1.04806
-0.50641	0.863165
-0.673449	0.659989
-0.814444	0.452972
-0.926408	0.252353
-1.00572	0.0638157
-1.048	-0.110954
-1.04856	-0.273022
-1.00315	-0.424598
-0.909179	-0.567419
-0.766872	-0.701444
-0.580351	-0.824087
-0.35826	-0.930101
-0.113809	-1.0121
0.135893	-1.0616
0.371186	-1.07038
0.571781	-1.03198
0.719004	-0.942995
0.798068	-0.804058
0.800046	-0.620336
0.723206	-0.401411
0.573507	-0.160585
0.364116	0.0863054
0.113984	0.322452
-0.154345	0.531805
-0.417399	0.700791
-0.653561	0.8198
-0.845557	0.884277
-0.982317	0.895283
-1.05993	0.859415
-1.0816	0.788087
-1.05661	0.696173
-0.998492	0.600163
-0.922748	0.516009
-0.844398	0.456924
-0.775822	0.431435
-0.725141	0.441994
-0.695366	0.48438
-0.684364	0.548069
-0.685592	0.617567
-0.689422	0.6746
-0.684794	0.700874
-0.660941	0.681039
-0.608926	0.605401
-0.522789	0.471966
-0.400227	0.287435
-0.242761	0.0669458
-0.0554852	-0.167499
0.153497	-0.389743
0.373792	-0.572971
0.593485	-0.693496
0.799847	-0.734243
0.979989	-0.687413
1.12146	-0.555856
1.2129	-0.352932
1.24473	-0.100837
1.21003	0.172373
1.10552	0.436643
0.932451	0.664062
0.697451	0.83268
0.412924	0.929411
0.0969082	0.951566
-0.22778	0.906788
-0.535162	0.811418
-0.798403	0.687556
-0.99261	0.559296
-1.09778	0.448761
-1.10152	0.372553
-1.00103	0.3392
-0.804129	0.347975
-0.52886	0.38928
-0.201773	0.446493
0.145039	0.498969
0.477798	0.525703
0.765258	0.509045
0.982695	0.437882
1.11507	0.309769
1.15888	0.131694
1.12234	-0.0806342
1.02391	-0.304864
0.889224	-0.515094
0.746959	-0.685522
0.624216	-0.794086
0.542142	-0.825549
0.512495	-0.773601
0.535734	-0.641664
0.600947	-0.442332
0.687686	-0.195576
0.769422	0.0739919
0.818111	0.340337
0.809148	0.579236
0.725923	0.771059
0.563236	0.902751
0.328977	0.968812
0.0437545	0.97121
-0.26157	0.918367
-0.550097	0.823423
-0.784269	0.702126
-0.931601	0.57067
-0.969852	0.443807
-0.890842	0.333448
-0.702244	0.247888
-0.427047	0.191643
-0.100714	0.165799
0.233591	0.168707
0.531002	0.19682
0.751285	0.245515
0.864567	0.309747
0.855578	0.384485
0.725784	0.46492
0.493072	0.546498
0.189079	0.62486
-0.145419	0.695803
-0.466326	0.755341
-0.732358	0.799927
-0.910553	0.826812
-0.980367	0.834498
-0.935809	0.823148
-0.785387	0.794835
-0.549995	0.753526
-0.259203	0.704721
0.0534014	0.654795
0.355037	0.610093
0.61796	0.575949
0.822526	0.555797
0.958716	0.550536
1.02606	0.558317
1.03217	0.574799
0.990304	0.593895
0.91649	0.608891
0.826838	0.613777
0.735398	0.604538
0.652908	0.580158
0.586448	0.543116
0.539853	0.499232
0.514572	0.456842
0.510614	0.425397
0.527245	0.413697
0.563222	0.428066
0.616512	0.470774
0.683623	0.53901
0.758807	0.624632
0.833489	0.714782
0.896239	0.793357
0.933528	0.843139
0.931335	0.848315
0.877424	0.796988
0.763951	0.683314
0.589881	0.508894
0.362672	0.283177
0.098739	0.0227815
-0.177591	-0.250198
-0.436663	-0.51069
-0.647352	-0.733589
-0.781674	-0.896754
-0.819411	-0.983645
-0.751959	-0.985265
-0.58467	-0.901141
-0.337145	-0.739265
-0.0412938	-0.515012
0.262697	-0.249232
0.531919	0.0342115
0.726992	0.311103
0.81803	0.559395
0.789318	0.761281
0.641952	0.904615
0.393962	0.983596
0.0778717	0.998731
-0.263938	0.956185
-0.585361	0.866694
-0.843229	0.74422
-1.00349	0.604513
-1.04595	0.463719
-0.966854	0.337107
-0.779048	0.237954
-0.50963	0.176603
-0.195701	0.159674
0.12115	0.189452
0.400681	0.263496
0.609273	0.374531
0.723899	0.510718
0.734328	0.656393
0.643388	0.793297
0.465466	0.902286
0.223652	0.965388
-0.0538842	0.968013
-0.337658	0.901047
-0.600213	0.762524
-0.818643	0.558582
-0.976106	0.303478
-1.06234	0.0185264
-1.07341	-0.269986
-1.01094	-0.533719
-0.881196	-0.745684
-0.694214	-0.883644
-0.46314	-0.933046
-0.203724	-0.889002
0.0661157	-0.757006
0.326857	-0.55226
0.558258	-0.297671
0.740647	-0.0208036
0.856623	0.24977
0.893014	0.488179
0.842816	0.674475
0.706779	0.796893
0.494265	0.852833
0.22312	0.848453
-0.0816015	0.797004
-0.389995	0.716227
-0.670511	0.625267
-0.893595	0.54162
-1.03525	0.478586
-1.07996	0.44357
-1.02261	0.437457
-0.868973	0.455033
-0.634824	0.486335
-0.34375	0.518618
-0.024034	0.538589
0.294881	0.534522
0.585837	0.497941
0.826811	0.424649
1.0028	0.315013
1.10657	0.173582
1.13834	0.00817822
1.10442	-0.1713
1.01542	-0.354122
0.884141	-0.529836
0.723624	-0.689094
0.545714	-0.824158
0.360165	-0.929104
0.174413	-0.999796
-0.00614736	-1.03374
-0.17755	-1.02991
-0.336559	-0.988625
-0.480086	-0.911538
-0.604896	-0.801659
-0.707641	-0.663417
-0.785214	-0.50268
-0.835301	-0.326629
-0.856994	-0.143478
-0.851297	0.0379825
-0.821391	0.208983
-0.772587	0.361447
-0.711937	0.488648
-0.647561	0.585768
-0.58778	0.650281
-0.540194	0.682116
-0.510827	0.683584
-0.503463	0.659106
-0.519248	0.614772
-0.556587	0.557823
-0.611339	0.496105
-0.677263	0.437549
-0.746678	0.389684
-0.811259	0.359185
-0.862927	0.351432
-0.894751	0.37007
-0.901796	0.416562
-0.881834	0.48979
-0.835818	0.585747
-0.768029	0.697429
-0.68582	0.814985
-0.598926	0.926226
-0.518339	1.01751
-0.454861	1.07497
-0.417472	1.08607
-0.411742	1.04119
-0.438541	0.93519
-0.4933	0.768612
-0.566023	0.548347
-0.642157	0.287574
-0.704292	0.00493626
-0.73452	-0.277034
-0.717152	-0.534064
-0.641377	-0.742634
-0.503465	-0.882516
-0.308084	-0.939037
-0.0684877	-0.904801
0.194572	-0.780642
0.455115	-0.575697
0.685126	-0.306589
0.858222	0.00417231
0.953263	0.330382
0.957348	0.644655
0.867717	0.920976
0.692239	1.13701
0.448413	1.27595
0.16103	1.32775
-0.141131	1.28964
-0.429036	1.16605
-0.676992	0.967817
-0.865576	0.710965
-0.983494	0.415125
-1.02816	0.101734
-1.00498	-0.207808
-0.925599	-0.493883
-0.805345	-0.740163
-0.660512	-0.93478
-0.505799	-1.07106
-0.352393	-1.14779
-0.206946	-1.16895
-0.0715449	-1.14304
0.0554338	-1.08191
0.177819	-0.999293
0.299831	-0.909211
0.424341	-0.82432
0.551504	-0.754493
0.678031	-0.70578
0.797198	-0.679884
0.899569	-0.674213
0.9743	-0.682497
1.01077	-0.695842
1.00029	-0.704065
0.937543	-0.697118
0.821609	-0.666398
0.656425	-0.605786
0.450613	-0.512295
0.216791	-0.386286
-0.029531	-0.231266
-0.2713	-0.0533714
-0.491362	0.13933
-0.673843	0.337561
-0.80536	0.531448
-0.875975	0.710977
-0.879872	0.866278
-0.815718	0.987851
-0.686754	1.06684
-0.500626	1.09546
-0.268964	1.06771
-0.00674329	0.980272
0.268603	0.833583
0.538288	0.632869
0.783451	0.388878
0.986554	0.118082
1.13276	-0.157923
1.21121	-0.413925
1.21595	-0.623523
1.1466	-0.762248
1.00839	-0.811009
0.811857	-0.759323
0.571872	-0.607781
0.306385	-0.369213
0.0348185	-0.0682093
-0.223598	0.26113
-0.451387	0.579038
-0.634091	0.845098
-0.761107	1.02375
-0.826066	1.0895
-0.826777	1.03097
-0.764863	0.853167
-0.645204	0.577421
-0.475364	0.238897
-0.265099	-0.118014
-0.0260035	-0.44585
0.22871	-0.70087
0.484384	-0.84945
0.725175	-0.873095
0.934535	-0.771263
1.09605	-0.561533
1.19466	-0.277046
1.21825	0.0384191
1.15933	0.336985
1.01675	0.573855
0.796828	0.714015
0.513931	0.737422
0.189966	0.641901
-0.147137	0.4433
-0.46599	0.172905
-0.735081	-0.12746
-0.926513	-0.411864
-1.01961	-0.637231
-1.00387	-0.769738
-0.880732	-0.789706
-0.663902	-0.694247
-0.377984	-0.49736
-0.0556783	-0.227518
0.266167	0.0767688
0.551076	0.372684
0.767382	0.619206
0.891967	0.782674
0.912782	0.841031
0.82983	0.786223
0.654542	0.624517
0.407726	0.374857
0.116472	0.0656296
-0.189475	-0.269554
-0.48129	-0.596403
-0.734121	-0.884114
-0.929213	-1.10866
-1.05497	-1.25478
-1.10694	-1.31665
-1.08698	-1.29716
-1.00182	-1.20629
-0.861559	-1.05877
-0.678199	-0.871563
-0.464606	-0.66161
-0.233883	-0.44396
0.000873159	-0.230663
0.226599	-0.0303362
0.43029	0.151633
0.599218	0.312431
0.721478	0.450933
0.786886	0.566807
0.788121	0.659816
0.721919	0.729431
0.590063	0.774812
0.399877	0.795123
0.164067	0.790078
-0.100208	0.760566
-0.372939	0.709196
-0.633365	0.640611
-0.86223	0.561485
-1.04389	0.480141
-1.16793	0.405833
-1.23004	0.347762
-1.23216	0.313962
-1.18169	0.310213
-1.0902	0.339138
-0.971659	0.399646
-0.840609	0.486806
-0.710455	0.5922
-0.592204	0.704731
-0.493705	0.811762
-0.419441	0.900458
-0.370783	0.959126
-0.34657	0.978395
-0.343824	0.952075
-0.358473	0.877624
-0.385955	0.75618
-0.42167	0.592224
-0.461278	0.392964
-0.500898	0.167586
-0.537232	-0.0734885
-0.56769	-0.319228
-0.590506	-0.558447
-0.604854	-0.780111
-0.610924	-0.973542
-0.609914	-1.12866
-0.603898	-1.23632
-0.595555	-1.28885
-0.587762	-1.28077
-0.583117	-1.20967
-0.583458	-1.07702
-0.589469	-0.888947
-0.600441	-0.656499
-0.614259	-0.395466
-0.627595	-0.125483
-0.636288	0.131515
-0.635842	0.353397
-0.62193	0.520246
-0.590847	0.616737
-0.539827	0.634108
-0.467219	0.571408
-0.372537	0.435777
-0.256446	0.24169
-0.120742	0.00924331
0.0316243	-0.238278
0.196459	-0.477203
0.368203	-0.686226
0.53984	-0.848725
0.702926	-0.95433
0.847825	-0.999553
0.964226	-0.987491
1.04195	-0.926722
1.07203	-0.829669
1.04791	-0.710754
0.966669	-0.584648
0.829952	-0.464851
0.644553	-0.36273
0.422356	-0.287032
0.179654	-0.24376
-0.0641652	-0.236266
-0.288426	-0.265375
-0.473257	-0.329431
-0.601692	-0.424185
-0.66153	-0.542611
-0.646688	-0.674758
-0.557886	-0.807851
-0.402585	-0.926814
-0.194191	-1.01533
0.0493418	-1.05745
0.307331	-1.03963
0.558363	-0.952882
0.782258	-0.794763
0.961781	-0.570748
1.08398	-0.294674
1.14103	0.0119519
1.13055	0.32186
1.05544	0.604953
0.923179	0.831941
0.744818	0.978167
0.533678	1.02707
0.303964	0.972734
0.0694237	0.821103
-0.157792	0.589621
-0.367951	0.305306
-0.554154	0.0014731
-0.712311	-0.286413
-0.840705	-0.525193
-0.939226	-0.688117
-1.00842	-0.758033
-1.04859	-0.729207
-1.05905	-0.60758
-1.03792	-0.409468
-0.982308	-0.158967
-0.889191	0.115506
-0.756615	0.385014
-0.585196	0.623682
-0.379515	0.811586
-0.1491	0.936574
0.0913256	0.994845
0.322553	0.990303
0.522611	0.932889
0.669388	0.836226
0.743803	0.715033
0.733061	0.582714
0.633393	0.449519
0.451765	0.321514
0.206108	0.200473
-0.0761102	0.0846291
-0.3609	-0.0298803
-0.612023	-0.147202
-0.795933	-0.269915
-0.886658	-0.397516
-0.869846	-0.525539
-0.745303	-0.645513
-0.527517	-0.745787
-0.244018	-0.813144
0.068267	-0.834925
0.368132	-0.801358
0.61593	-0.707675
0.779219	-0.555677
0.837351	-0.354439
0.784317	-0.119972
0.629413	0.126181
0.395686	0.359288
0.116417	0.554403
-0.169776	0.689578
-0.424428	0.748809
-0.614491	0.724276
-0.716556	0.617527
-0.719481	0.439395
-0.625092	0.208669
-0.447003	-0.0503138
-0.207864	-0.310804
0.0644045	-0.547064
0.34072	-0.737613
0.594633	-0.867822
0.805271	-0.931517
0.959068	-0.931364
1.0502	-0.878008
1.07985	-0.788104
1.05453	-0.681574
0.984059	-0.578508
0.879373	-0.496186
0.750786	-0.446659
0.606785	-0.435213
0.453541	-0.459913
0.295065	-0.512232
0.133844	-0.578608
-0.0282757	-0.642675
-0.189197	-0.687764
-0.345904	-0.699335
-0.494143	-0.666955
-0.628509	-0.585589
-0.742898	-0.456059
-0.831191	-0.284678
-0.888035	-0.0821881
-0.909532	0.137779
-0.893729	0.360418
-0.840824	0.571375
-0.753096	0.758041
-0.634606	0.910368
-0.490779	1.02118
-0.327942	1.08608
-0.152931	1.10304
0.0272146	1.07204
0.205449	0.994702
0.374852	0.874216
0.528746	0.715528
0.660859	0.525658
0.765552	0.314061
0.838136	0.0928143
0.875225	-0.123569
0.875079	-0.318819
0.837862	-0.476148
0.76574	-0.579964
0.662772	-0.617874
0.534585	-0.582664
0.387858	-0.4739
0.229693	-0.298811
0.0669852	-0.0721609
-0.0940903	0.184977
-0.248382	0.447487
-0.391796	0.689254
-0.521073	0.886543
-0.633388	1.02121
-0.725892	1.08324
-0.795342	1.07209
-0.83794	0.996739
-0.84948	0.874205
-0.82583	0.726829
-0.763682	0.57872
-0.661482	0.451886
-0.52034	0.362703
-0.344738	0.319295
-0.142835	0.320304
0.0737789	0.355259
0.290917	0.406535
0.49318	0.452599
0.665706	0.472005
0.79606	0.447466
0.875937	0.369309
0.902428	0.2377
0.878591	0.063225
0.813214	-0.1343
0.71975	-0.328645
0.614555	-0.491177
0.514667	-0.595447
0.435454	-0.621611
0.388496	-0.559997
0.380032	-0.413197
0.410229	-0.196337
0.473357	0.0645798
0.558869	0.336035
0.653172	0.581579
0.741825	0.766969
0.811804	0.865068
0.853496	0.8598
0.862106	0.748542
0.838262	0.542626
0.787745	0.265871
0.720376	-0.0486241
0.648273	-0.36293
0.583754	-0.639333
0.537242	-0.845229
0.515531	-0.957174
0.520683	-0.963544
0.549735	-0.865486
0.595277	-0.676113
0.646788	-0.418146
0.692523	-0.12045
0.721639	0.185988
0.726189	0.472017
0.702647	0.713667
0.652666	0.894474
0.582938	1.00656
0.504134	1.05046
0.429124	1.0339
0.370746	0.969842
0.33952	0.874182
0.341688	0.763542
0.3779	0.653383
0.442792	0.556672
0.525517	0.483131
0.61118	0.439002
0.682941	0.427169
0.724478	0.447458
0.722407	0.496951
0.668261	0.570217
0.559728	0.659446
0.400953	0.75458
0.201896	0.843592
-0.0231148	0.913085
-0.257343	0.949332
-0.483778	0.939794
-0.687083	0.874968
-0.855074	0.750329
-0.979546	0.567981
-1.05642	0.337631
-1.08524	0.0765641
-1.06835	-0.191595
-1.00979	-0.439306
-0.914443	-0.638508
-0.787367	-0.764525
-0.633648	-0.799929
-0.458609	-0.737692
-0.268292	-0.583062
-0.0699787	-0.353735
0.127502	-0.0781516
0.313889	0.20793
0.478142	0.466165
0.609602	0.660968
0.699511	0.764669
0.742591	0.761667
0.738374	0.650907
0.691933	0.446268
0.613764	0.17475
0.518741	-0.127258
0.424192	-0.419104
0.347367	-0.6616
0.302697	-0.822504
0.299314	-0.880929
0.339294	-0.830067
0.416968	-0.677853
0.519487	-0.44554
0.628589	-0.164492
0.723315	0.128292
0.783248	0.395182
0.791734	0.602738
0.738567	0.725665
0.621678	0.749445
0.447553	0.671385
0.230331	0.50011
-0.0102563	0.253737
-0.251739	-0.0428753
-0.472057	-0.361318
-0.652488	-0.672791
-0.779894	-0.950861
-0.847955	-1.17354
-0.857281	-1.32461
-0.814457	-1.39421
-0.730282	-1.37885
-0.617564	-1.28097
-0.488879	-1.10832
-0.3547	-0.873186
-0.222162	-0.591586
-0.0946403	-0.282456
0.0278718	0.0332982
0.147719	0.333909
0.268121	0.598063
0.3916	0.806438
[truncated: 54,002 more rows]
