# Supplementary material for: Broadband multi-beam lens-assisted mmID enabling multi-gigabit backscatter data rates for next-generation wireless networks
Source: Nat Commun. 2026 Mar 10;17:3765. doi: 10.1038/s41467-026-70454-8 (PMC13106750; doi:10.1038/s41467-026-70454-8)
Supplement: Supplementary file 3 — Source Data [file 41467_2026_70454_MOESM3_ESM.zip › Public Dataset Submission/28GHzGainAngle.xlsx]

## Sheet: Sheet1
Angle of Incidence	Antenna 1	Antenna 2	Antenna 3	Antenna 4	Antenna 5	Antenna 6	Antenna 7		Measurement for Fig. 5d
-70	6.46313	-2.58293	-5.17196	-1.0997	-0.0412437	2.19413	4.99508
-69	6.70924	-2.68849	-5.12319	-1.58136	-0.222214	2.16867	5.10858
-68	7.16355	-3.41101	-5.21085	-2.33461	-0.536662	2.15538	5.15814
-67	7.61786	-4.13353	-5.29851	-3.08787	-0.85111	2.14208	5.2077
-66	8.27839	-5.25735	-5.62735	-3.92785	-1.27022	2.13669	5.20338
-65	8.93892	-6.38117	-5.95619	-4.76784	-1.68934	2.13129	5.19906
-64	9.74331	-7.45748	-6.46026	-5.49211	-2.1514	2.11032	5.13934
-63	10.5477	-8.53378	-6.96434	-6.21637	-2.61347	2.08935	5.07962
-62	11.3971	-9.1019	-7.39723	-6.66428	-3.02411	2.01473	4.97145
-61	12.2465	-9.67001	-7.83012	-7.1122	-3.43476	1.9401	4.86329
-60	13.028	-9.44294	-7.91936	-7.20376	-3.66311	1.78798	4.72134
-59	13.8096	-9.21586	-8.0086	-7.29533	-3.89146	1.63586	4.5794
-58	14.4312	-8.15873	-7.63112	-7.01355	-3.87857	1.41711	4.43204
-57	15.0529	-7.1016	-7.25364	-6.73178	-3.86569	1.19836	4.28468
-56	15.477	-5.34983	-6.47408	-6.26261	-3.78432	0.922318	4.14976
-55	15.9011	-3.59806	-5.69453	-5.79344	-3.70295	0.646275	4.01484
-54	16.1632	-1.45254	-4.71321	-5.63979	-3.85947	0.356251	3.88984
-53	16.4253	0.692977	-3.73189	-5.48615	-4.016	0.0662266	3.76484
-52	16.5935	2.81684	-2.79227	-5.94375	-4.56669	-0.153269	3.59315
-51	16.7617	4.94071	-1.85265	-6.40135	-5.11737	-0.372764	3.42146
-50	16.8934	6.65092	-1.17528	-7.36637	-5.94371	-0.464406	3.12424
-49	17.0251	8.36114	-0.497913	-8.33139	-6.77005	-0.556047	2.82703
-48	17.1433	9.49266	-0.22577	-9.6713	-7.60515	-0.539846	2.38515
-47	17.2615	10.6242	0.0463722	-11.0112	-8.44026	-0.523644	1.94327
-46	17.3514	11.3554	-0.127623	-12.5668	-9.01845	-0.59665	1.43854
-45	17.4412	12.0866	-0.301618	-14.1224	-9.59664	-0.669655	0.933817
-44	17.4651	12.7166	-0.792191	-15.5552	-9.82369	-1.06425	0.492678
-43	17.4889	13.3467	-1.28276	-16.988	-10.0508	-1.45885	0.0515381
-42	17.4146	13.978	-1.80584	-17.8745	-10.0858	-2.18542	-0.197781
-41	17.3403	14.6092	-2.32891	-18.7609	-10.1209	-2.912	-0.4471
-40	17.1628	15.2049	-2.56917	-18.711	-10.1006	-3.76632	-0.421558
-39	16.9852	15.8006	-2.80944	-18.661	-10.0803	-4.62064	-0.396017
-38	16.6489	16.3163	-2.55283	-17.5388	-9.98642	-5.33037	-0.0986863
-37	16.3127	16.832	-2.29623	-16.4165	-9.89255	-6.0401	0.198644
-36	15.6566	17.2303	-1.49992	-14.4689	-9.6924	-6.4154	0.621755
-35	15.0005	17.6286	-0.703614	-12.5214	-9.49224	-6.79071	1.04487
-34	13.8805	17.8844	0.532845	-10.2093	-9.26046	-6.73176	1.30965
-33	12.7606	18.1401	1.7693	-7.89723	-9.02867	-6.67282	1.57443
-32	11.2634	18.2409	3.28582	-5.64989	-8.80858	-6.21663	1.44949
-31	9.76627	18.3417	4.80234	-3.40255	-8.58849	-5.76045	1.32456
-30	8.18749	18.3032	6.40771	-1.47385	-8.21585	-5.14199	0.800806
-29	6.60871	18.2646	8.01308	0.45484	-7.84321	-4.52353	0.277057
-28	5.27248	18.0947	9.53385	1.9725	-7.09414	-4.05862	-0.464334
-27	3.93625	17.9248	11.0546	3.49017	-6.34507	-3.5937	-1.20572
-26	3.07404	17.5284	12.3694	4.42008	-5.23243	-3.49826	-1.92326
-25	2.21184	17.132	13.6841	5.34999	-4.11979	-3.40281	-2.6408
-24	1.95003	16.2825	14.7178	5.64417	-2.89948	-3.6747	-3.15871
-23	1.68822	15.4329	15.7515	5.93835	-1.67918	-3.94658	-3.67663
-22	1.97251	14.0512	16.482	5.97476	-0.663895	-4.38405	-3.99577
-21	2.2568	12.6695	17.2124	6.01117	0.351387	-4.82151	-4.31491
-20	2.748	10.9368	17.6757	6.20286	0.974218	-5.07178	-4.50782
-19	3.23921	9.20407	18.1389	6.39456	1.59705	-5.32205	-4.70072
-18	3.5301	7.46764	18.3795	6.84941	1.89161	-5.10433	-4.7902
-17	3.821	5.73121	18.6201	7.30427	2.18617	-4.88661	-4.87968
-16	3.69425	4.33202	18.6602	8.03863	2.39204	-4.16928	-4.86513
-15	3.5675	2.93283	18.7004	8.773	2.59791	-3.45195	-4.85058
-14	3.04238	2.0558	18.5209	9.74592	2.83264	-2.53074	-4.74412
-13	2.51726	1.17877	18.3414	10.7188	3.06737	-1.60952	-4.63766
-12	1.81051	0.669652	17.8913	11.83	3.27706	-0.970224	-4.4561
-11	1.10376	0.160535	17.4412	12.9412	3.48675	-0.330925	-4.27454
-10	0.523998	-0.268159	16.6965	14.0444	3.64542	-0.296945	-3.93644
-9	-0.0557628	-0.696853	15.9519	15.1476	3.80408	-0.262965	-3.59834
-8	-0.264466	-1.15214	14.9659	16.0727	3.95666	-0.813316	-2.91873
-7	-0.473169	-1.60743	13.98	16.9977	4.10923	-1.36367	-2.23913
-6	-0.253712	-2.04955	12.886	17.6447	4.35333	-2.15666	-1.28646
-5	-0.0342538	-2.49168	11.7919	18.2916	4.59743	-2.94965	-0.333792
-4	0.450817	-2.87841	10.7507	18.6657	5.00532	-3.49817	0.475456
-3	0.935888	-3.26515	9.70953	19.0397	5.41322	-4.0467	1.28471
-2	1.35412	-3.56684	8.83368	19.1568	6.04088	-4.09195	1.59294
-1	1.77236	-3.86854	7.95783	20.474	6.66855	-4.1372	1.90117
0	1.78064	-3.96068	7.27858	19.1154	7.52249	-3.84944	1.67241
1	1.78892	-4.05282	6.59934	18.9569	8.37643	-3.56168	1.44365
2	1.23967	-3.73154	6.09845	18.4807	9.42224	-3.17809	0.936495
3	0.690409	-3.41026	5.59755	18.0045	10.468	-2.79449	0.429338
4	-0.224034	-2.69656	5.24525	17.2021	11.6112	-2.38539	0.0313506
5	-1.13848	-1.98286	4.89294	16.3997	12.7544	-1.97629	-0.366637
6	-1.98293	-1.27046	4.62899	15.3317	13.8653	-1.53523	-0.371831
7	-2.82737	-0.558054	4.36504	14.2636	14.9762	-1.09418	-0.377025
8	-3.32377	-0.283162	4.11694	13.075	15.9092	-0.631939	0.0568435
9	-3.82017	-0.00826903	3.86884	11.8864	16.8423	-0.169702	0.490712
10	-4.06362	-0.376505	3.58622	10.7418	17.4977	0.318825	1.19842
11	-4.30706	-0.744741	3.30359	9.59725	18.1532	0.807352	1.90613
12	-4.44918	-1.60718	2.99609	8.63078	18.4965	1.49163	2.58838
13	-4.5913	-2.46962	2.68859	7.6643	18.8397	2.17591	3.27062
14	-4.6794	-3.36175	2.42242	6.96522	18.9104	3.29649	3.64485
15	-4.76749	-4.25387	2.15625	6.26613	18.9811	4.41707	4.01907
16	-4.76273	-4.72422	1.91003	5.89084	18.8369	5.95918	3.94506
17	-4.75796	-5.19457	1.6638	5.51555	18.6926	7.5013	3.87104
18	-4.64865	-5.11887	1.21214	5.43154	18.3526	9.22558	3.40792
19	-4.53934	-5.04318	0.76047	5.34754	18.0126	10.9499	2.9448
20	-4.32786	-4.62054	-0.0875678	5.29532	17.421	12.5082	2.44691
21	-4.11639	-4.19789	-0.935605	5.2431	16.8294	14.0666	1.94903
22	-3.75109	-3.81393	-2.10778	4.81357	15.9255	15.1588	1.86148
23	-3.3858	-3.42997	-3.27995	4.38404	15.0215	16.251	1.77394
24	-2.79747	-3.37411	-4.48494	3.39778	13.8002	16.812	2.29529
25	-2.20915	-3.31825	-5.68993	2.41153	12.5789	17.373	2.81663
26	-1.47078	-3.65914	-6.63498	0.991284	11.1199	17.612	3.90327
27	-0.732425	-4.00004	-7.58004	-0.428958	9.66084	17.8511	4.98991
28	-0.0546447	-4.60314	-8.09954	-2.15108	8.08744	17.9587	6.45893
29	0.623135	-5.20623	-8.61904	-3.8732	6.51404	18.0663	7.92795
30	1.00133	-5.79123	-8.83643	-5.83972	4.94879	18.0655	9.49637
31	1.37952	-6.37623	-9.05382	-7.80625	3.38355	18.0648	11.0648
32	1.33857	-6.63686	-9.19848	-9.79514	1.98809	17.9322	12.4186
33	1.29762	-6.89749	-9.34315	-11.784	0.592632	17.7997	13.7724
34	0.949575	-6.69936	-9.48586	-13.3928	-0.443507	17.5034	14.7157
35	0.601526	-6.50123	-9.62857	-15.0017	-1.47965	17.2072	15.6591
36	0.228621	-5.91709	-9.73049	-15.8376	-1.99787	16.746	16.1994
37	-0.144283	-5.33294	-9.83241	-16.6735	-2.5161	16.2849	16.7397
38	-0.302753	-4.52277	-9.87315	-16.5821	-2.49641	15.709	17.0136
39	-0.461222	-3.7126	-9.9139	-16.4907	-2.47671	15.133	17.2876
40	-0.3241	-2.91097	-9.91069	-15.657	-2.07845	14.4927	17.4209
41	-0.186978	-2.10934	-9.90749	-14.8233	-1.6802	13.8524	17.5542
42	0.187627	-1.57327	-9.79647	-13.6116	-1.16715	13.1891	17.598
43	0.562232	-1.0372	-9.68544	-12.3998	-0.654113	12.5259	17.6418
44	1.05172	-0.865723	-9.29113	-11.1467	-0.328803	11.8359	17.6032
45	1.5412	-0.69425	-8.89681	-9.8937	-0.00349314	11.1459	17.5645
46	2.01672	-0.731656	-8.16994	-8.83005	-0.0706246	10.23	17.4392
47	2.49224	-0.769062	-7.44307	-7.76641	-0.137756	9.31407	17.3138
48	2.86569	-0.736644	-6.59137	-7.09313	-0.627819	7.8988	17.1201
49	3.23914	-0.704227	-5.73967	-6.41984	-1.11788	6.48354	16.9263
50	3.48509	-0.501347	-5.06389	-6.33496	-1.9289	4.56465	16.7069
51	3.73105	-0.298467	-4.38811	-6.25008	-2.73992	2.64577	16.4876
52	3.88321	0.0349501	-4.09564	-6.72608	-3.70269	0.529007	16.2316
53	4.03536	0.368368	-3.80316	-7.20208	-4.66546	-1.58776	15.9757
54	4.15078	0.751677	-3.86448	-7.82859	-5.552	-3.49133	15.6279
55	4.2662	1.13499	-3.92579	-8.4551	-6.43854	-5.3949	15.2801
56	4.38583	1.4664	-4.06464	-8.77906	-7.0193	-6.75856	14.7741
57	4.50545	1.79781	-4.20348	-9.10302	-7.60005	-8.12223	14.2682
58	4.64466	2.0085	-4.12449	-8.99392	-7.74389	-8.7503	13.5944
59	4.78387	2.2192	-4.04551	-8.88481	-7.88773	-9.37837	12.9205
60	4.92244	2.29487	-3.69671	-8.4259	-7.6304	-9.20226	12.1347
61	5.06101	2.37055	-3.34792	-7.96699	-7.37308	-9.02615	11.3489
62	5.15719	2.33704	-2.82255	-7.28883	-6.91132	-8.17542	10.5479
63	5.25337	2.30354	-2.29717	-6.61067	-6.44955	-7.32469	9.7469
64	5.26932	2.20173	-1.74142	-5.88163	-6.04548	-6.18625	9.03727
65	5.28528	2.09992	-1.18567	-5.15258	-5.64141	-5.0478	8.32764
66	5.21389	1.97356	-0.725468	-4.55807	-5.44892	-4.10211	7.78548
67	5.14249	1.84721	-0.265268	-3.96357	-5.25644	-3.15642	7.24331
68	5.01293	1.7426	0.0371859	-3.63037	-5.26298	-2.74747	6.89359
69	4.88336	1.63798	0.33964	-3.29716	-5.26951	-2.33853	6.54387
70	4.736	1.59511	0.497093	-3.20351	-5.32085	-2.52453	6.34365
