# Supplementary material for: Broadband multi-beam lens-assisted mmID enabling multi-gigabit backscatter data rates for next-generation wireless networks
Source: Nat Commun. 2026 Mar 10;17:3765. doi: 10.1038/s41467-026-70454-8 (PMC13106750; doi:10.1038/s41467-026-70454-8)
Supplement: Supplementary file 3 — Source Data [file 41467_2026_70454_MOESM3_ESM.zip › Public Dataset Submission/RCSAllCuts27.xlsx]

## Sheet: Sheet1
Angle of Incidence (deg)	Azimuth	Elevation	45deg		Measurement for Fig. 6b
-70	-43.25	-43.615	-43.3825
-65	-35.25	-35.8575	-36.7514
-60	-24.3767	-25.0402	-25.4364
-55	-22.2318	-22.9477	-22.5584
-50	-17.6731	-18.4759	-17.5529
-45	-16.15	-16.8814	-15.4086
-40	-17.45	-18.197	-19.218
-35	-14.7956	-14.532	-16.1595
-30	-14.45	-15.2324	-15.8967
-25	-16.8797	-16.8173	-17.2125
-20	-17.65	-17.2042	-17.5403
-15	-14.8709	-14.5597	-14.1921
-10	-17.4825	-17.6362	-18.7293
-5	-15.5352	-16.5195	-16.8825
0	-13.42	-14.2353	-14.4707
5	-15.5352	-16.5195	-16.8825
10	-17.4825	-17.6362	-18.7293
15	-14.8709	-14.5597	-14.1921
20	-17.65	-17.2042	-17.5403
25	-16.8797	-16.8173	-17.2125
30	-14.45	-15.2324	-15.8967
35	-14.7956	-14.532	-16.1595
40	-17.45	-18.197	-19.218
45	-16.15	-16.8814	-15.4086
50	-17.6731	-18.4759	-17.5529
55	-22.2318	-22.9477	-22.5584
60	-24.3767	-25.0402	-25.4364
65	-35.25	-35.8575	-36.7514
70	-43.25	-43.615	-43.3825
