# Supplementary material for: Broadband multi-beam lens-assisted mmID enabling multi-gigabit backscatter data rates for next-generation wireless networks
Source: Nat Commun. 2026 Mar 10;17:3765. doi: 10.1038/s41467-026-70454-8 (PMC13106750; doi:10.1038/s41467-026-70454-8)
Supplement: Supplementary file 3 — Source Data [file 41467_2026_70454_MOESM3_ESM.zip › Public Dataset Submission/16QAMMeasConstellation.xlsx]

## Sheet: 16QAMMeasConstellation
Real	Imaginary		Compex Data from 16 QAM Constellation, Fig 8b
-0.240121	0.776416
-0.236657	0.716175
-0.279362	0.631032
-0.359477	0.521551
-0.462185	0.390334
-0.569371	0.24177
-0.662678	0.0816829
-0.726512	-0.0830785
-0.750473	-0.245266
-0.730927	-0.39741
-0.671301	-0.532494
-0.581356	-0.644128
-0.475407	-0.727002
-0.370017	-0.777295
-0.281283	-0.793109
-0.222393	-0.774749
-0.201822	-0.725373
-0.221964	-0.65084
-0.279134	-0.559833
-0.364337	-0.46333
-0.464456	-0.3735
-0.564372	-0.302629
-0.648954	-0.261323
-0.705041	-0.25697
-0.722862	-0.292298
-0.697062	-0.364544
-0.626931	-0.465142
-0.516314	-0.58039
-0.372885	-0.693056
-0.207141	-0.784541
-0.0313115	-0.837631
0.141802	-0.839184
0.299795	-0.782416
0.431552	-0.66851
0.527962	-0.50695
0.582505	-0.314675
0.591555	-0.114101
0.554895	0.0698862
0.475828	0.213565
0.361224	0.297697
0.221223	0.31075
0.0689163	0.250471
-0.0809015	0.124736
-0.212626	-0.0493592
-0.311588	-0.247701
-0.365512	-0.442449
-0.366273	-0.605776
-0.310999	-0.71366
-0.202909	-0.749126
-0.0514208	-0.704417
0.128552	-0.581948
0.318016	-0.393579
0.495805	-0.158887
0.640995	0.0974979
0.735534	0.349385
0.766323	0.572277
0.726874	0.746413
0.618217	0.858775
0.448794	0.904096
0.233571	0.884959
-0.00750519	0.810624
-0.251975	0.69533
-0.477181	0.556049
-0.662693	0.4102
-0.792304	0.273503
-0.855485	0.158504
-0.84825	0.0736784
-0.772959	0.0229756
-0.637738	0.00615309
-0.45535	0.0194423
-0.241702	0.0566964
-0.0140108	0.110268
0.210576	0.171955
0.416578	0.234056
0.59124	0.289708
0.725158	0.333448
0.812704	0.361232
0.852012	0.370611
0.844725	0.3606
0.795414	0.331714
0.711021	0.285877
0.600039	0.226324
0.471775	0.157531
0.335782	0.0848631
0.201103	0.0144205
0.0759546	-0.0474268
-0.0327165	-0.0944206
-0.119455	-0.121151
-0.180186	-0.123396
-0.21232	-0.0986392
-0.214809	-0.0462393
-0.187812	0.0322817
-0.132891	0.133365
-0.0527273	0.251647
0.0485939	0.380276
0.165706	0.511546
0.291885	0.637266
0.419282	0.749299
0.539212	0.840321
0.642653	0.903996
0.720897	0.935597
0.766485	0.932189
0.773974	0.892961
0.740952	0.819312
0.668466	0.715007
0.561572	0.586163
0.428971	0.440941
0.282524	0.289168
0.136102	0.141642
0.00404225	0.00938431
-0.100277	-0.097259
-0.166157	-0.169601
-0.186811	-0.201491
-0.160331	-0.190033
-0.0899022	-0.136033
0.0168501	-0.0438486
0.148428	0.0788397
0.291458	0.221921
0.432238	0.373794
0.558596	0.522624
0.661231	0.657556
0.734884	0.769707
0.778536	0.852855
0.795075	0.903772
0.790405	0.922067
0.772031	0.909764
0.747437	0.870554
0.722592	0.808868
0.700825	0.729205
0.682214	0.635488
0.663527	0.530792
0.639017	0.417261
0.601453	0.296449
0.543648	0.169702
0.460065	0.0386136
0.348185	-0.0944954
0.209341	-0.226347
0.0491659	-0.352765
-0.122814	-0.468966
-0.294036	-0.569924
-0.4503	-0.651005
-0.577545	-0.708411
-0.663336	-0.73965
-0.69845	-0.74359
-0.678029	-0.720494
-0.601946	-0.671613
-0.474881	-0.598974
-0.305707	-0.504936
-0.106454	-0.392012
0.108865	-0.262824
0.325619	-0.120285
0.529866	0.0320213
0.709246	0.189348
0.853808	0.34552
0.956424	0.492852
1.01286	0.622336
1.02164	0.724385
0.983885	0.789876
0.902821	0.811527
0.783707	0.785237
0.633229	0.71121
0.459306	0.594879
0.270722	0.446707
0.0766555	0.281662
-0.113615	0.117597
-0.291372	-0.0267986
-0.449051	-0.134377
-0.580805	-0.191886
-0.683088	-0.191901
-0.754863	-0.134086
-0.797852	-0.025488
-0.816104	0.120251
-0.815635	0.284314
-0.803531	0.445186
-0.78699	0.581464
-0.772279	0.674307
-0.76388	0.709894
-0.763853	0.680821
-0.771592	0.586935
-0.783982	0.434924
-0.796083	0.237262
-0.801951	0.0105051
-0.795816	-0.226839
-0.773126	-0.45628
-0.731588	-0.661399
-0.671674	-0.829221
-0.5966	-0.951048
-0.512039	-1.02279
-0.4254	-1.04478
-0.344586	-1.02102
-0.276781	-0.958567
-0.227457	-0.866479
-0.199317	-0.754941
-0.191989	-0.634607
-0.202006	-0.515725
-0.223289	-0.407783
-0.248146	-0.318882
-0.26843	-0.255388
-0.276696	-0.221545
-0.267361	-0.219097
-0.237585	-0.247195
-0.187488	-0.302163
-0.120274	-0.377787
-0.0415955	-0.465597
0.0411138	-0.555556
0.119715	-0.636943
0.186372	-0.699412
0.234483	-0.734004
0.259469	-0.734137
0.259037	-0.696252
0.233407	-0.620355
0.18523	-0.509782
0.119134	-0.370981
0.0412853	-0.21271
-0.0411626	-0.0449841
-0.120517	0.121978
-0.188943	0.278849
-0.239034	0.418075
-0.264339	0.534286
-0.259511	0.624877
-0.221062	0.689513
-0.147861	0.729952
-0.0415969	0.749302
0.0929265	0.751247
0.247602	0.739276
0.411213	0.716236
0.570101	0.683923
0.709109	0.642986
0.813171	0.593159
0.869	0.533529
0.866809	0.463366
0.802007	0.382445
0.676139	0.291805
0.497431	0.193849
0.280368	0.0927036
0.0443544	-0.00599309
-0.18822	-0.0955786
-0.394626	-0.16886
-0.554573	-0.218984
-0.652882	-0.240205
-0.681383	-0.228675
-0.640366	-0.182975
-0.538404	-0.104348
-0.391472	0.00321262
-0.220934	0.133218
-0.050757	0.277249
0.0956198	0.425732
0.198342	0.568789
0.243657	0.697038
0.225503	0.80252
0.146193	0.879295
0.0158845	0.923817
-0.148959	0.935062
-0.327827	0.914613
-0.49881	0.866177
-0.64142	0.795321
-0.73902	0.708762
-0.780282	0.613724
-0.760379	0.517508
-0.680889	0.426837
-0.549173	0.347264
-0.377121	0.282963
-0.179327	0.23648
0.0285078	0.208533
0.231314	0.198041
0.415917	0.202339
0.571978	0.21743
0.692382	0.238338
0.77342	0.259609
0.814541	0.275934
0.818013	0.282681
0.788233	0.276381
0.73128	0.255108
0.654397	0.218948
0.565383	0.169609
0.472198	0.110592
0.382664	0.0465233
0.30388	-0.01745
0.241955	-0.076312
0.201591	-0.125858
0.185852	-0.163342
0.195909	-0.187983
0.231122	-0.201007
0.2888	-0.205584
0.364517	-0.206222
0.452276	-0.208223
0.544964	-0.216886
0.634683	-0.236496
0.713203	-0.269685
0.772384	-0.31694
0.804792	-0.376482
0.804198	-0.44432
0.765967	-0.514741
0.687874	-0.581181
0.570349	-0.636906
0.417127	-0.676172
0.235373	-0.694779
0.0355977	-0.690626
-0.168849	-0.663977
-0.362704	-0.617338
-0.530077	-0.554922
-0.65617	-0.481967
-0.729115	-0.403969
-0.741715	-0.325837
-0.69288	-0.251289
-0.588298	-0.182568
-0.440424	-0.120377
-0.267558	-0.0639868
-0.0916852	-0.0118826
0.0639609	0.0377544
0.178269	0.0863208
0.234888	0.13436
0.225091	0.181059
0.149143	0.22443
0.016921	0.261523
-0.153186	0.288958
-0.336648	0.303608
-0.505857	0.303312
-0.634215	0.287523
-0.699999	0.257792
-0.689542	0.217669
-0.599425	0.172739
-0.437234	0.129772
-0.220521	0.096044
0.0255127	0.0782053
0.27153	0.0815803
0.488226	0.109081
0.650438	0.160934
0.740498	0.234349
0.750708	0.32398
0.684056	0.422246
0.553403	0.520382
0.379301	0.609528
0.186862	0.68158
0.00187157	0.730259
-0.152788	0.751654
-0.260156	0.744567
-0.311367	0.710597
-0.306168	0.653753
-0.252368	0.579884
-0.164107	0.495894
-0.0591457	0.408964
0.044069	0.325725
0.129107	0.25178
0.183903	0.191084
0.202297	0.145827
0.184361	0.116391
0.135826	0.10157
0.066825	0.0989466
-0.0102009	0.105344
-0.0823432	0.117365
-0.138526	0.131679
-0.170803	0.145553
-0.17549	0.157058
-0.153263	0.165166
-0.108847	0.169666
-0.0500329	0.171133
0.0137941	0.170583
0.0730065	0.169329
0.119144	0.168528
0.145928	0.169045
0.150039	0.171422
0.131346	0.175552
0.092598	0.180908
0.0389581	0.186496
-0.0229769	0.191163
-0.0861067	0.193876
-0.143664	0.193801
-0.190142	0.190636
-0.221917	0.184552
-0.237424	0.176122
-0.237304	0.166382
-0.223952	0.156406
-0.201108	0.147058
-0.173261	0.138763
-0.145034	0.13119
-0.120506	0.123261
-0.102724	0.113007
-0.0935201	0.0978754
-0.0932506	0.0751026
-0.101022	0.0420883
-0.114898	-0.00307565
-0.132305	-0.0611988
-0.150492	-0.131742
-0.167044	-0.212614
-0.180035	-0.300334
-0.188563	-0.390126
-0.192767	-0.476435
-0.193834	-0.553506
-0.193795	-0.615938
-0.195347	-0.659259
-0.201416	-0.680433
-0.214967	-0.678167
-0.238534	-0.653103
-0.273899	-0.607791
-0.321958	-0.546305
-0.382569	-0.473976
-0.454246	-0.396834
-0.53435	-0.320999
-0.618989	-0.252139
-0.703256	-0.194942
-0.781295	-0.152777
-0.846861	-0.127321
-0.893593	-0.11866
-0.915735	-0.1252
-0.908645	-0.144028
-0.869608	-0.171098
-0.798268	-0.201976
-0.697091	-0.232037
-0.571384	-0.257157
-0.429131	-0.274059
-0.280296	-0.280677
-0.136161	-0.276202
-0.00776379	-0.261056
0.0950767	-0.236626
0.165249	-0.204982
0.199133	-0.168499
0.197152	-0.129357
0.163916	-0.089079
0.107581	-0.0484142
0.0387499	-0.00724225
-0.0308374	0.0353498
-0.0899489	0.080746
-0.129344	0.13051
-0.143114	0.185717
-0.129315	0.246745
-0.0902673	0.312868
-0.0317968	0.382267
0.0375222	0.452058
0.107746	0.518794
0.169139	0.579007
0.213333	0.62955
0.234507	0.668386
0.229869	0.694929
0.199745	0.710278
0.147272	0.716973
0.0775678	0.718627
-0.00304886	0.719225
-0.0880148	0.722438
-0.171046	0.730747
-0.246717	0.744843
-0.310512	0.763417
-0.358758	0.783046
-0.388433	0.798642
-0.397069	0.804186
-0.382821	0.793597
-0.344719	0.762026
-0.283177	0.706424
-0.200601	0.626503
-0.101851	0.524875
0.00538148	0.406841
0.110843	0.279942
0.202456	0.153166
0.26758	0.0356061
0.294868	-0.0643751
0.276012	-0.140226
0.207804	-0.187902
0.093284	-0.206002
-0.0577383	-0.195652
-0.229234	-0.160251
-0.400479	-0.104489
-0.548624	-0.0336623
-0.651885	0.0468996
-0.692795	0.132532
-0.660973	0.219502
-0.555242	0.304973
-0.38433	0.386808
-0.16604	0.463317
0.0748959	0.532704
0.310052	0.592996
0.51128	0.641704
0.654628	0.676112
0.723968	0.693581
0.713143	0.69193
0.626839	0.670142
0.479876	0.628607
0.294966	0.569552
0.0993507	0.497041
-0.0791066	0.416605
-0.215704	0.334746
-0.292252	0.25807
-0.29929	0.192685
-0.23695	0.143366
-0.114396	0.113026
0.051887	0.102381
0.240727	0.110059
0.429367	0.13283
0.596468	0.166243
0.724607	0.205063
0.802109	0.244017
0.823867	0.278318
0.79124	0.304137
0.7112	0.318638
0.595099	0.319991
0.456691	0.30756
0.310764	0.281576
0.171447	0.243035
0.0510687	0.193691
-0.0404918	0.135853
-0.0964163	0.0725209
-0.113087	0.00720812
-0.0899972	-0.0563466
-0.0296728	-0.114308
0.062663	-0.163217
0.179303	-0.200548
0.310448	-0.224987
0.444892	-0.236988
0.570655	-0.238622
0.675825	-0.233595
0.749611	-0.226659
0.783131	-0.22272
0.770474	-0.22605
0.709263	-0.239095
0.601058	-0.261776
0.451319	-0.290954
0.268986	-0.3207
0.0657417	-0.342837
-0.144924	-0.348192
-0.348964	-0.328134
-0.532788	-0.276249
-0.684361	-0.189903
-0.794023	-0.0713413
-0.854898	0.0720949
-0.863342	0.228369
-0.819035	0.382082
-0.724858	0.516474
-0.586662	0.615579
-0.4131	0.666899
-0.21517	0.663261
-0.00578672	0.604105
0.200875	0.4959
0.389917	0.35157
0.547013	0.18889
0.659337	0.0280431
0.716758	-0.110779
0.713241	-0.210321
0.64763	-0.258212
0.524315	-0.248504
0.353328	-0.182362
0.149737	-0.0673062
-0.0675905	0.0837914
-0.277843	0.25497
-0.460397	0.429285
-0.597321	0.59105
-0.675345	0.727663
-0.687703	0.830873
-0.634889	0.897305
-0.524669	0.928094
-0.37108	0.928142
-0.192539	0.904561
-0.00949242	0.865474
0.158361	0.8183
0.294636	0.768729
0.388252	0.719981
0.434598	0.672624
0.435753	0.624835
0.3998	0.573163
0.339055	0.513356
0.267874	0.441455
0.200267	0.35455
0.147558	0.251615
0.11681	0.133728
0.109859	0.00400864
0.123362	-0.132801
0.149749	-0.270645
0.17883	-0.403165
0.199849	-0.524295
0.203604	-0.62909
0.184131	-0.713955
0.139899	-0.777067
0.0743645	-0.81818
-0.00461635	-0.838367
-0.0860314	-0.83972
-0.157245	-0.824596
-0.206168	-0.795074
-0.223013	-0.752623
-0.201752	-0.697991
-0.141164	-0.631012
-0.0448794	-0.550936
0.0791157	-0.45677
0.219686	-0.34803
0.364084	-0.225113
0.499886	-0.0898821
0.616403	0.0541106
0.706245	0.201656
0.765769	0.346045
0.795348	0.479626
0.798916	0.594401
0.782933	0.682863
0.755119	0.738559
0.722924	0.756849
0.692331	0.735161
0.666838	0.673281
0.6469	0.573129
0.629873	0.438782
0.610702	0.275962
0.582829	0.0916453
0.539411	-0.106062
0.474729	-0.308351
0.385328	-0.506018
0.271002	-0.689319
0.134984	-0.848551
-0.0160281	-0.974108
-0.172585	-1.05725
-0.323771	-1.09053
-0.458362	-1.06871
-0.566588	-0.989706
-0.641228	-0.855346
-0.678667	-0.67181
-0.679453	-0.449882
-0.648053	-0.204372
-0.592412	0.0466916
-0.522641	0.283611
-0.449788	0.486861
-0.384382	0.639219
-0.335104	0.727435
-0.307933	0.744035
-0.305662	0.688129
-0.327707	0.56563
-0.370822	0.388483
-0.429775	0.173324
-0.498276	-0.0604853
-0.569767	-0.293106
-0.638456	-0.506366
-0.699519	-0.685806
-0.749397	-0.821716
-0.78561	-0.90988
-0.806546	-0.951195
-0.811192	-0.950813
-0.798864	-0.916789
-0.769279	-0.858732
-0.722669	-0.785985
-0.660295	-0.706521
-0.584763	-0.626363
-0.500437	-0.549086
-0.413465	-0.476399
-0.331665	-0.408581
-0.263671	-0.345263
-0.217928	-0.286358
-0.20133	-0.232502
-0.21788	-0.185382
-0.267632	-0.147482
-0.34603	-0.12183
-0.443955	-0.111057
-0.548631	-0.116835
-0.64509	-0.139117
-0.718205	-0.175721
-0.754976	-0.222638
-0.746531	-0.274099
-0.689751	-0.323432
-0.58793	-0.364024
-0.450559	-0.390141
-0.292045	-0.397863
-0.129582	-0.385595
0.0193146	-0.35412
0.139754	-0.306479
0.22158	-0.247257
0.261007	-0.181863
0.26127	-0.115606
0.231863	-0.0530458
0.187	0.00255616
0.143171	0.049237
0.116354	0.0863648
0.119093	0.114096
0.158427	0.132607
0.234532	0.141723
0.340483	0.140274
0.463327	0.126129
0.585785	0.0963868
0.689005	0.048167
0.755403	-0.0206933
0.771278	-0.110355
0.728836	-0.21843
0.62724	-0.339293
0.472633	-0.464081
0.277405	-0.58151
0.0582667	-0.678871
-0.165921	-0.743874
-0.376603	-0.766502
-0.557547	-0.740767
-0.696589	-0.666152
-0.786353	-0.548306
-0.824561	-0.398929
-0.813403	-0.234616
-0.75842	-0.0750187
-0.667318	0.0598038
-0.548703	0.152112
-0.411086	0.189031
-0.262037	0.164706
-0.108154	0.0814873
0.0451265	-0.0500378
0.1931	-0.212264
0.331534	-0.382757
0.456515	-0.537129
0.564258	-0.652345
0.65162	-0.709854
0.7163	-0.698186
0.757521	-0.614455
0.776385	-0.46482
0.776156	-0.263718
0.762121	-0.0317974
0.74105	0.206598
0.720178	0.426713
0.705997	0.606329
0.703208	0.72828
0.713612	0.782175
0.735383	0.765193
0.763202	0.681753
0.788934	0.542393
0.802857	0.361892
0.795223	0.157224
0.758191	-0.0545094
0.687455	-0.257879
0.583388	-0.440152
0.451432	-0.59224
0.301865	-0.708411
0.148415	-0.786105
0.00641888	-0.825241
-0.109337	-0.827403
-0.187036	-0.795484
-0.219645	-0.733048
-0.206035	-0.644247
-0.151352	-0.533782
-0.0664259	-0.406924
0.0337812	-0.269646
0.132244	-0.128257
0.212219	0.0108531
0.259613	0.141766
0.264894	0.259645
0.224144	0.361421
0.139472	0.44619
0.0184788	0.515318
-0.126942	0.572079
-0.282343	0.621111
-0.432623	0.667129
-0.563952	0.714036
-0.66514	0.763753
-0.728828	0.815312
-0.75161	0.864715
-0.734225	0.905191
-0.68077	0.927928
-0.597813	0.923611
-0.493445	0.883873
-0.376467	0.803012
-0.255377	0.679272
-0.13801	0.515627
-0.0310437	0.319943
0.0599601	0.104341
0.130676	-0.115962
0.177953	-0.324363
0.199675	-0.504773
0.194915	-0.643283
0.163778	-0.729748
0.107503	-0.758467
0.0285619	-0.728653
-0.0693924	-0.644016
-0.181629	-0.512167
-0.302539	-0.343528
-0.425976	-0.15039
-0.545581	0.0543797
-0.655186	0.257797
-0.749206	0.447719
-0.823076	0.612991
-0.873345	0.744056
-0.897873	0.833116
-0.895823	0.874568
-0.867573	0.865699
-0.814691	0.807107
-0.739665	0.70318
-0.645557	0.562418
-0.535911	0.397206
-0.414639	0.223214
-0.285697	0.057982
-0.15295	-0.0806647
-0.0203144	-0.176965
0.108571	-0.21928
0.230164	-0.201987
0.341225	-0.126678
0.438814	-0.0024005
0.520419	0.15481
0.584065	0.32398
0.6288	0.481575
0.654606	0.604664
0.662825	0.67407
0.656264	0.676955
0.639172	0.608836
0.61709	0.474149
0.596433	0.28577
0.583803	0.0631964
0.585028	-0.169997
0.60438	-0.389689
0.643511	-0.574095
0.700728	-0.706702
0.770778	-0.778225
0.844949	-0.787408
0.911959	-0.740677
0.959121	-0.650571
0.974232	-0.533797
0.947437	-0.408351
0.873227	-0.291095
0.751592	-0.19542
0.589179	-0.129714
0.398756	-0.0967419
0.198475	-0.0938483
0.0094304	-0.113973
-0.146805	-0.147185
-0.251263	-0.18251
-0.290502	-0.209599
-0.258963	-0.220212
-0.160215	-0.209188
-0.0071673	-0.174937
0.179453	-0.119325
0.373358	-0.0470599
0.546318	0.0352017
0.671869	0.119792
0.729178	0.199185
0.705873	0.266767
0.600315	0.317537
0.42175	0.348579
0.189355	0.359043
-0.0701241	0.350219
-0.325954	0.32509
-0.547433	0.288146
-0.707919	0.244556
-0.788049	0.199792
-0.778219	0.159073
-0.679586	0.126775
-0.503277	0.106109
-0.268891	0.0987775
-0.00126815	0.104869
0.272668	0.122978
0.527611	0.150346
0.742722	0.183344
0.904028	0.217981
1.00534	0.250222
1.04824	0.276659
1.04081	0.294758
0.995607	0.303003
0.927131	0.300881
0.849227	0.28885
0.772865	0.267862
0.704659	0.238949
0.646202	0.202953
0.594563	0.160174
0.54337	0.110172
0.484655	0.0521065
0.41104	-0.0150975
0.317722	-0.0923253
0.204176	-0.179623
0.0748651	-0.275801
-0.0607676	-0.377962
-0.1891	-0.48156
-0.294435	-0.580433
-0.361204	-0.667353
-0.37663	-0.734652
-0.333178	-0.775091
-0.230289	-0.78268
-0.0753164	-0.753531
0.116711	-0.686364
0.324451	-0.582746
0.522823	-0.447107
0.686027	-0.28636
0.791036	-0.109371
0.820975	0.0738597
0.767762	0.252946
0.633541	0.417942
0.430954	0.560167
0.181885	0.672664
-0.0851406	0.750714
-0.338348	0.792016
-0.547031	0.796924
-0.685496	0.768142
-0.736496	0.710876
-0.693762	0.632276
-0.562575	0.540974
-0.359415	0.446494
-0.109609	0.358568
0.155965	0.286239
0.405125	0.23695
0.608523	0.215825
0.74339	0.225073
0.796399	0.263536
0.764961	0.326851
0.657196	0.407675
0.490213	0.496606
0.2874	0.583145
0.0746759	0.657014
-0.123119	0.70945
-0.285508	0.734308
-0.399031	0.728671
-0.458411	0.693165
-0.466701	0.631713
-0.433899	0.550727
-0.37461	0.458142
-0.305425	0.362125
-0.241727	0.269904
-0.195392	0.186723
-0.17279	0.115337
-0.174335	0.0559839
-0.194618	0.00666842
-0.223693	-0.0360047
-0.249224	-0.075874
-0.258716	-0.116206
-0.241654	-0.158886
-0.191391	-0.203979
-0.106367	-0.249413
0.00975539	-0.291511
0.148642	-0.32551
0.298341	-0.346362
0.445017	-0.349549
0.574663	-0.331795
0.674812	-0.291407
0.735859	-0.228398
0.751713	-0.144373
0.720301	-0.0421955
0.643378	0.0745813
0.525971	0.201897
0.375532	0.335596
0.201298	0.47127
0.0134607	0.604117
-0.177358	0.728685
-0.36075	0.838732
-0.52684	0.927217
-0.666677	0.986369
-0.772723	1.00858
-0.839043	0.987169
-0.862078	0.917607
-0.840785	0.798681
-0.777382	0.633507
-0.677152	0.430014
-0.548442	0.20079
-0.402179	-0.037544
-0.250964	-0.265919
-0.108099	-0.464821
0.0137892	-0.616333
0.103824	-0.7064
0.154231	-0.726552
0.160813	-0.675003
0.123489	-0.556888
0.046054	-0.383681
-0.0641919	-0.171665
-0.19747	0.05992
-0.342553	0.291322
-0.487925	0.504368
-0.62286	0.684301
-0.738178	0.820942
-0.826841	0.90937
-0.884381	0.949546
-0.908793	0.945357
-0.900532	0.903596
-0.862226	0.832408
-0.798359	0.740127
-0.714922	0.634247
-0.619133	0.520921
-0.518946	0.404783
-0.422599	0.289001
-0.33814	0.175839
-0.272901	0.0670484
-0.232769	-0.0359766
-0.221543	-0.131868
-0.240507	-0.219577
-0.287928	-0.298491
-0.358969	-0.368895
-0.445962	-0.432005
-0.539049	-0.490102
-0.626983	-0.546159
-0.698339	-0.603242
-0.742657	-0.663734
-0.751646	-0.728325
-0.720183	-0.795351
-0.646977	-0.860407
-0.534483	-0.916549
-0.388923	-0.954818
-0.219437	-0.965813
-0.0370603	-0.94113
0.146437	-0.875283
0.319754	-0.767332
0.473213	-0.621838
0.599388	-0.449365
0.693636	-0.265468
0.754178	-0.0892367
0.781635	0.059229
0.778545	0.16168
0.748705	0.204719
0.696185	0.182192
0.624813	0.0967409
0.537665	-0.0400034
0.436824	-0.208415
0.323548	-0.383415
0.198716	-0.537829
0.0633229	-0.646171
-0.0807865	-0.688596
-0.230186	-0.653974
-0.379715	-0.541785
-0.522051	-0.362542
-0.648191	-0.136371
-0.748107	0.109534
-0.811858	0.345059
-0.830719	0.541265
-0.798781	0.674734
-0.714108	0.730988
-0.579433	0.706275
-0.40264	0.608314
-0.196394	0.454823
0.0231253	0.270802
0.237741	0.0847572
0.429418	-0.0753243
0.582507	-0.186112
0.685834	-0.232017
0.734147	-0.207246
0.729058	-0.115933
0.678646	0.0286625
0.596443	0.206574
0.499557	0.394145
0.406045	0.567296
0.332321	0.704825
0.290721	0.790726
0.287735	0.815806
0.322907	0.77799
0.389357	0.681844
0.474655	0.537244
0.563044	0.357465
0.63796	0.157436
0.684723	-0.0481707
0.692692	-0.246037
0.656844	-0.425063
0.578412	-0.576607
0.464641	-0.694423
0.327339	-0.774423
0.180842	-0.814384
0.0398293	-0.813804
-0.0828244	-0.773917
-0.177928	-0.697813
-0.240876	-0.590921
-0.272038	-0.460825
-0.276091	-0.317327
-0.26098	-0.172068
-0.236291	-0.0375602
-0.211765	0.0738159
-0.195846	0.151254
-0.194644	0.186721
-0.21168	0.176138
-0.247647	0.120144
-0.300946	0.0238444
-0.368468	-0.103562
-0.446182	-0.249827
-0.529558	-0.401448
-0.614126	-0.545152
-0.695454	-0.66966
-0.76917	-0.766977
-0.830678	-0.832994
-0.875372	-0.867736
-0.898484	-0.874696
-0.895662	-0.859977
-0.863477	-0.830693
-0.800185	-0.79379
-0.706557	-0.754745
-0.586168	-0.716632
-0.445637	-0.679832
-0.294327	-0.64221
-0.143502	-0.599771
-0.00523136	-0.547558
0.109303	-0.480829
0.190989	-0.396077
0.234155	-0.29202
0.237335	-0.16974
0.203475	-0.0330567
0.139373	0.112163
0.0549671	0.258581
-0.0382101	0.39836
-0.128386	0.524084
-0.205018	0.629893
-0.25962	0.712065
-0.286695	0.769168
-0.283757	0.802371
-0.251076	0.814934
-0.191184	0.811603
-0.108232	0.797737
-0.00736368	0.778348
0.105674	0.757506
0.224882	0.737386
0.344029	0.71809
0.456643	0.697492
0.556105	0.671657
0.635973	0.635356
0.690277	0.583255
0.714447	0.510577
0.706142	0.414362
0.666037	0.294123
0.598312	0.152406
0.510922	-0.00516039
0.415062	-0.170243
0.324079	-0.332505
0.25178	-0.480895
0.21049	-0.604749
0.208901	-0.695183
0.250315	-0.746217
0.331573	-0.755563
0.442896	-0.724856
0.568709	-0.659646
0.689558	-0.568403
0.784639	-0.461785
0.834877	-0.3512
0.825765	-0.247496
0.749781	-0.159751
0.607995	-0.094564
0.410268	-0.0553881
0.174359	-0.0422371
-0.076206	-0.0523229
-0.315091	-0.0802627
-0.516288	-0.119077
-0.657578	-0.16097
-0.72326	-0.197856
-0.705741	-0.222367
-0.606512	-0.228248
-0.435768	-0.210813
-0.210863	-0.167263
0.0458251	-0.0969141
0.309645	-0.00139182
0.556179	0.115316
0.763805	0.247051
0.91548	0.385554
1.00004	0.521082
1.01246	0.642928
0.953993	0.740433
0.831138	0.804093
0.654889	0.826701
0.43944	0.804306
0.200985	0.737039
-0.043474	0.629286
-0.277189	0.489727
-0.484561	0.330415
-0.652055	0.16589
-0.768907	0.0112514
-0.827754	-0.119107
-0.825088	-0.213191
-0.761645	-0.262652
-0.642358	-0.263443
-0.475999	-0.215954
-0.274652	-0.124967
-0.0526397	0.00156195
0.174534	0.15321
0.391757	0.318251
0.585433	0.484864
0.74492	0.64176
0.863173	0.778862
0.937208	0.8876
0.967931	0.961015
0.95953	0.993978
0.918644	0.983337
0.853028	0.928292
0.770449	0.830779
0.677499	0.695994
0.57888	0.532635
0.477089	0.352816
0.372379	0.171625
0.263574	0.00603243
0.14867	-0.126967
0.0261343	-0.212361
-0.104374	-0.239459
-0.241039	-0.203826
-0.379601	-0.108826
-0.5133	0.0340439
-0.633498	0.205851
-0.730451	0.382159
-0.794517	0.536188
-0.81736	0.64246
-0.793165	0.680785
-0.719711	0.639632
-0.59863	0.51838
-0.435734	0.328207
-0.240655	0.0911889
-0.0260418	-0.162468
0.193663	-0.398521
0.403342	-0.583674
0.588582	-0.690585
0.736884	-0.70216
0.838788	-0.614496
0.888368	-0.437761
0.883783	-0.195191
0.827254	0.0800974
0.724782	0.349757
0.585601	0.575862
0.421419	0.726287
0.245453	0.779522
0.0715723	0.727836
-0.0867692	0.578255
-0.217603	0.351641
-0.311327	0.0794622
-0.361547	-0.200753
-0.365654	-0.450805
-0.325221	-0.637276
-0.246023	-0.735898
-0.137707	-0.734722
-0.0130535	-0.635301
0.113152	-0.451833
0.22554	-0.208624
0.309787	0.0636736
0.354209	0.332644
0.351239	0.568593
0.298481	0.748174
0.199104	0.857195
0.0618507	0.89149
-0.100124	0.85665
-0.270488	0.766112
-0.431965	0.638737
-0.568355	0.495356
-0.666647	0.35581
-0.718633	0.236299
-0.722204	0.147631
-0.681374	0.0943386
-0.605785	0.0749019
-0.509273	0.0828442
-0.407904	0.108348
-0.317724	0.140248
-0.252497	0.167879
-0.221893	0.182532
-0.230177	0.178602
-0.275921	0.153829
-0.352343	0.109236
-0.448483	0.0483929
-0.550986	-0.0234918
-0.646058	-0.100731
-0.721501	-0.178166
-0.768106	-0.251931
-0.780797	-0.319777
-0.758709	-0.381328
-0.705115	-0.437684
-0.626281	-0.490869
-0.530287	-0.543239
-0.425699	-0.596653
-0.320112	-0.651903
-0.219548	-0.708266
-0.127772	-0.763367
-0.0463421	-0.813223
0.0250349	-0.852744
0.0878888	-0.876399
0.144443	-0.87884
0.196943	-0.855755
0.247239	-0.804567
0.296674	-0.72502
0.346159	-0.619314
0.396326	-0.492283
0.447808	-0.351035
0.501239	-0.204209
0.557268	-0.0613265
0.616386	0.0680758
0.678313	0.175437
0.74164	0.253833
0.803445	0.298655
0.85892	0.307961
0.90171	0.282394
0.924362	0.225178
0.919175	0.141489
0.879339	0.0379705
0.800232	-0.0780293
0.680581	-0.198922
0.523144	-0.31755
0.334983	-0.427704
0.127095	-0.524128
-0.0864755	-0.602701
-0.289958	-0.660492
-0.467598	-0.695381
-0.60548	-0.706106
-0.69299	-0.69188
-0.723903	-0.652537
-0.69697	-0.588314
-0.615802	-0.50001
-0.488292	-0.389183
-0.325614	-0.258324
-0.140784	-0.110976
0.0524876	0.0479065
0.240991	0.212059
0.413097	0.3738
0.559267	0.524453
0.672547	0.654653
0.748631	0.754996
0.785817	0.817103
0.784912	0.834185
0.749225	0.80215
0.68429	0.720246
0.597766	0.591456
0.499038	0.422763
0.398858	0.224631
0.30826	0.0103332
0.237784	-0.205443
0.196222	-0.407977
0.189272	-0.584074
0.218705	-0.723583
0.281535	-0.820566
0.370084	-0.873793
0.47237	-0.886752
0.573437	-0.867066
0.65706	-0.824952
0.707777	-0.771661
0.713152	-0.717555
0.665448	-0.670472
0.563031	-0.634327
0.410807	-0.608566
0.219798	-0.588351
0.00576248	-0.56537
-0.212575	-0.52962
-0.416088	-0.471403
-0.587436	-0.383312
-0.713263	-0.262182
-0.785459	-0.110093
-0.802153	0.0652334
-0.767336	0.250879
-0.690003	0.430276
-0.582685	0.585252
-0.459638	0.698541
-0.335119	0.756198
-0.22172	0.749626
-0.12941	0.676746
-0.064729	0.542502
-0.0307993	0.358239
-0.027723	0.140189
-0.0529927	-0.0926711
-0.102513	-0.321039
-0.171132	-0.527539
-0.25303	-0.698651
-0.342472	-0.826146
-0.433516	-0.907313
-0.520322	-0.944663
-0.597085	-0.944745
-0.658147	-0.916539
-0.69822	-0.869885
-0.712732	-0.813781
-0.698245	-0.755135
-0.65293	-0.697963
-0.577018	-0.643476
-0.472983	-0.590357
-0.345482	-0.535819
-0.200995	-0.476421
-0.0473222	-0.409423
0.107197	-0.333343
0.254601	-0.248693
0.387938	-0.158012
0.501967	-0.065482
0.593553	0.0237089
0.661639	0.103975
0.707147	0.170204
0.732564	0.21843
0.741432	0.246182
0.737841	0.25257
0.725881	0.238121
0.709324	0.20445
0.691274	0.153761
0.674418	0.0884958
0.660744	0.0110745
0.651748	-0.0761324
0.648362	-0.17072
0.651072	-0.26994
0.659721	-0.370525
0.673495	-0.468368
0.690866	-0.558563
0.709383	-0.635481
0.725868	-0.693596
0.736742	-0.72787
0.738164	-0.734775
0.726793	-0.713043
0.700207	-0.664312
0.657337	-0.59324
0.599021	-0.507374
0.527969	-0.416432
0.448639	-0.331225
0.366824	-0.262304
0.288869	-0.218637
0.221143	-0.20622
0.168931	-0.227253
0.135835	-0.279698
0.123347	-0.357457
0.130586	-0.45107
0.154392	-0.549069
0.189868	-0.639356
0.230984	-0.710825
0.271439	-0.754715
0.30541	-0.765812
0.32833	-0.742901
0.337484	-0.68877
0.332028	-0.609604
0.313092	-0.514093
0.28347	-0.412063
0.247134	-0.313216
0.208571	-0.225693
0.172271	-0.15546
0.142012	-0.105595
0.120525	-0.0763367
0.109304	-0.0653687
0.108428	-0.068522
0.11675	-0.0806016
0.13214	-0.0964337
0.151763	-0.111492
0.172435	-0.122747
0.190956	-0.128711
0.204451	-0.129582
0.21059	-0.127016
0.207708	-0.123314
0.194927	-0.121184
0.172146	-0.122795
0.140088	-0.129317
0.100174	-0.140575
0.0544274	-0.155056
0.00526522	-0.169932
-0.0445579	-0.18153
-0.0922969	-0.185894
-0.135258	-0.179621
-0.171112	-0.160283
-0.198073	-0.127171
-0.215017	-0.0815709
-0.221538	-0.0266985
-0.21809	0.0323368
-0.205801	0.0892968
-0.186465	0.137267
-0.162488	0.169576
-0.136532	0.180617
-0.111471	0.16638
-0.0902369	0.125069
-0.0754663	0.0571653
-0.069485	-0.0344997
-0.0742704	-0.145081
-0.0910958	-0.268178
-0.12055	-0.39649
-0.162458	-0.522365
-0.215777	-0.638342
-0.278713	-0.737841
-0.348537	-0.815361
-0.42184	-0.866925
-0.494658	-0.890128
-0.562671	-0.884308
-0.621432	-0.850655
-0.666771	-0.792139
-0.695144	-0.71343
-0.703879	-0.620939
-0.69146	-0.522282
-0.657755	-0.426074
-0.60392	-0.341065
-0.532453	-0.275415
-0.447032	-0.235832
-0.352051	-0.226634
-0.252539	-0.249067
-0.153544	-0.300764
-0.0597692	-0.375718
0.0247003	-0.464813
0.0966679	-0.556465
0.154082	-0.638191
0.196085	-0.697918
0.222913	-0.725655
0.235808	-0.714753
0.236942	-0.663018
0.229119	-0.572949
0.215461	-0.4517
0.199349	-0.310135
0.184137	-0.16151
0.173017	-0.0197968
0.169032	0.101875
0.174734	0.19291
0.192197	0.246171
0.223011	0.258608
0.267968	0.23138
0.327045	0.169083
0.399166	0.0791149
0.482054	-0.0297215
0.571996	-0.148173
0.66411	-0.267593
0.75229	-0.38063
0.829583	-0.4815
0.888693	-0.566115
0.92273	-0.631918
0.925858	-0.677503
0.89429	-0.702511
0.826765	-0.707186
0.725344	-0.692675
0.59546	-0.660659
0.445765	-0.613644
0.287694	-0.554915
0.134346	-0.488371
-0.000736939	-0.41843
-0.105057	-0.349422
-0.168421	-0.285056
-0.18442	-0.227712
-0.151147	-0.177993
-0.0717717	-0.134492
0.0459366	-0.0938475
0.190032	-0.0511064
0.345919	-0.000672031
0.497783	0.0626094
0.630357	0.142272
0.730812	0.239152
0.78977	0.350719
0.802615	0.470689
0.769609	0.589575
0.695804	0.695512
0.590207	0.775757
0.464658	0.818452
0.332345	0.814247
0.206367	0.757908
0.0982506	0.649196
0.0169906	0.493249
-0.0319228	0.300079
-0.046398	0.0835952
-0.0277432	-0.140192
0.0198219	-0.354935
0.090147	-0.545938
0.175995	-0.701752
0.269905	-0.815365
0.364979	-0.884688
0.45549	-0.912411
0.537094	-0.905211
0.606842	-0.872437
0.662912	-0.824736
0.704286	-0.772518
0.730132	-0.724545
0.739729	-0.687209
0.731806	-0.663917
0.704705	-0.655077
0.656592	-0.658652
0.585714	-0.67069
0.491093	-0.686189
0.373185	-0.699874
0.234313	-0.706872
0.0792811	-0.703176
-0.0848488	-0.685831
-0.248844	-0.65316
-0.402226	-0.604653
-0.534307	-0.540899
-0.635414	-0.46352
-0.69821	-0.374954
-0.719058	-0.27845
-0.698526	-0.178091
-0.641854	-0.078635
-0.558243	0.0144826
-0.460021	0.0954433
-0.360911	0.158403
-0.274149	0.198067
-0.210521	0.210021
-0.176651	0.19144
-0.173874	0.14163
-0.197884	0.0620914
-0.239341	-0.0433194
-0.285088	-0.168569
-0.320236	-0.305986
-0.330643	-0.446777
-0.305151	-0.581902
-0.237712	-0.702835
-0.128606	-0.802251
0.0152583	-0.874667
0.180963	-0.916538
0.351377	-0.926707
0.507385	-0.905889
0.630601	-0.856683
0.706164	-0.782979
0.724782	-0.689494
0.684284	-0.581436
0.589936	-0.463877
0.453762	-0.341589
0.293048	-0.218783
0.128022	-0.0988202
-0.0209794	0.0156433
-0.135898	0.122773
-0.203266	0.221308
-0.215653	0.310595
-0.172218	0.39023
-0.0783704	0.459969
0.055233	0.519534
0.214371	0.568507
0.383379	0.606287
0.547059	0.632021
0.692383	0.644731
0.809601	0.643518
0.892961	0.627676
0.940689	0.596984
0.95446	0.551577
0.938685	0.492262
0.899319	0.420314
0.842891	0.33725
0.775557	0.244672
0.702496	0.143922
0.627595	0.0359294
0.553264	-0.0787216
0.480794	-0.199874
0.410525	-0.327154
0.342308	-0.45946
0.275873	-0.594365
0.211078	-0.727456
0.14799	-0.852017
0.0869449	-0.959018
0.0285766	-1.0377
-0.0265569	-1.07671
-0.0777692	-1.06562
-0.124604	-0.996826
-0.166711	-0.867447
-0.203979	-0.680743
-0.236102	-0.446989
-0.262543	-0.183295
-0.282313	0.0875316
-0.293893	0.339339
-0.295154	0.545713
-0.283458	0.683448
-0.255992	0.736091
-0.210221	0.696635
-0.144332	0.569301
-0.0579145	0.369703
0.0477808	0.123446
0.169525	-0.137213
0.302152	-0.377275
0.43884	-0.563989
0.571733	-0.671297
0.692677	-0.684044
0.794084	-0.59998
0.869857	-0.430481
0.915959	-0.199091
0.930843	0.0619004
0.915461	0.315931
0.872883	0.527563
0.807609	0.667459
0.724674	0.716651
0.628779	0.668998
0.523443	0.532043
0.410725	0.325514
0.291154	0.0782699
0.164195	-0.176114
0.0290313	-0.404384
-0.114402	-0.578317
-0.264262	-0.678481
-0.416104	-0.696642
-0.562595	-0.636346
-0.693645	-0.511705
-0.797369	-0.344772
-0.861643	-0.161872
-0.875739	0.0106229
-0.832505	0.149852
-0.72972	0.239773
-0.571413	0.272914
-0.368003	0.25064
-0.135796	0.182377
0.104526	0.0834986
0.330145	-0.0274799
0.518762	-0.131821
0.651124	-0.213341
0.713508	-0.260404
0.699424	-0.267295
0.610177	-0.234372
0.454677	-0.167469
0.248326	-0.0764246
0.0108488	0.026725
-0.236045	0.129569
-0.471169	0.22114
-0.676222	0.293236
-0.837582	0.341191
-0.947303	0.36389
-1.0033	0.363452
-1.00878	0.344435
-0.971268	0.312612
-0.900953	0.273919
-0.809242	0.233331
-0.707245	0.194112
-0.604542	0.157532
-0.508744	0.122719
-0.425107	0.0871859
-0.356568	0.0474262
-0.304429	-0.000236728
-0.268714	-0.0586931
-0.248835	-0.129253
-0.244103	-0.211138
-0.253972	-0.3013
-0.278041	-0.394468
-0.315941	-0.483886
-0.367049	-0.561986
-0.430105	-0.62163
-0.502916	-0.657018
-0.582237	-0.664853
-0.663644	-0.644799
-0.741732	-0.599889
-0.810414	-0.536395
-0.86365	-0.463029
-0.895882	-0.390089
-0.902523	-0.32796
-0.880629	-0.285839
-0.829225	-0.270397
-0.749527	-0.284919
-0.644808	-0.328811
-0.520302	-0.39754
-0.382666	-0.483092
-0.239613	-0.574982
-0.0991165	-0.661537
0.0308039	-0.731207
0.142866	-0.773814
0.230731	-0.781704
0.289318	-0.750415
0.314994	-0.679106
0.305776	-0.570407
0.26135	-0.430273
0.183243	-0.267227
0.074953	-0.091817
-0.0579774	0.0842856
-0.20799	0.249011
-0.365454	0.390858
-0.519241	0.499407
-0.657193	0.566171
-0.76713	0.58531
-0.838042	0.554048
-0.861493	0.473354
-0.832748	0.348031
-0.752062	0.186857
-0.625229	0.00188036
-0.463554	-0.192048
-0.283096	-0.378623
-0.103105	-0.541563
0.0560461	-0.666061
0.175578	-0.740417
0.240815	-0.757203
0.243532	-0.71417
0.183368	-0.614431
0.068371	-0.466015
-0.0855668	-0.280894
-0.256794	-0.0736217
-0.420393	0.140362
-0.551709	0.346286
-0.629793	0.531474
-0.64037	0.686255
-0.577869	0.804349
-0.446551	0.882938
-0.259762	0.922101
-0.038148	0.924367
0.193094	0.893883
0.407819	0.835986
0.582249	0.756577
0.698261	0.662157
0.745453	0.559729
0.72204	0.456868
0.634561	0.361592
0.496425	0.282104
0.32583	0.226246
0.142655	0.200386
-0.0339384	0.20862
-0.187984	0.251612
-0.308038	0.32566
-0.388183	0.422791
-0.427525	0.530971
-0.429493	0.635251
-0.40054	0.719728
-0.348604	0.769608
-0.281866	0.773588
-0.207771	0.725921
-0.13236	0.627624
-0.0602092	0.487085
0.00547811	0.319207
0.0624892	0.1437
0.109404	-0.0175571
0.145279	-0.143659
0.169811	-0.217552
0.183416	-0.228897
0.187353	-0.175684
0.184117	-0.0647032
0.177355	0.0891206
0.171621	0.264764
0.171945	0.4378
0.183062	0.583748
0.208508	0.681311
0.249978	0.71519
0.306515	0.677931
0.37453	0.570575
0.447778	0.402324
0.518175	0.189012
0.576774	-0.0492921
0.615019	-0.291052
0.62601	-0.515813
0.605298	-0.706637
0.551853	-0.851801
0.468145	-0.945506
0.359798	-0.987851
0.23499	-0.983866
0.103514	-0.942066
-0.0243121	-0.872686
-0.138704	-0.785866
-0.230873	-0.690332
-0.293771	-0.592112
-0.322428	-0.494222
-0.313936	-0.396857
-0.267612	-0.298073
-0.184843	-0.194802
-0.0693613	-0.0840908
0.0727238	0.035699
0.232827	0.163873
0.39986	0.297119
0.560629	0.429222
0.700359	0.551744
0.804066	0.654918
0.85801	0.728922
0.851511	0.765369
0.778838	0.758628
0.640806	0.706897
0.445595	0.612868
0.208713	0.48384
-0.0479818	0.331157
-0.298477	0.169276
-0.515462	0.0141249
-0.673913	-0.118624
-0.754515	-0.215269
-0.746625	-0.26548
-0.650288	-0.263776
-0.476615	-0.209952
-0.246919	-0.108947
0.00993711	0.0296914
0.261149	0.193086
0.474336	0.366684
0.62189	0.535633
0.684887	0.686609
0.655533	0.809127
0.538111	0.896134
0.348438	0.94469
0.111221	0.955637
-0.143558	0.933017
-0.385023	0.883221
-0.585863	0.813982
-0.725981	0.733216
-0.795079	0.648212
-0.793623	0.564825
-0.732248	0.487242
-0.629462	0.417731
-0.508419	0.356777
-0.393	0.303372
-0.304115	0.25547
-0.256541	0.210405
-0.256853	0.165343
-0.302707	0.117678
-0.383671	0.0653728
-0.483014	0.00718653
-0.580745	-0.0570144
-0.656578	-0.126151
-0.693139	-0.197923
-0.678302	-0.268841
-0.606756	-0.334411
-0.48057	-0.389537
-0.308452	-0.428871
-0.104203	-0.4476
0.115299	-0.441945
0.332316	-0.409886
0.530619	-0.35166
0.697433	-0.270084
0.824177	-0.170711
0.907153	-0.0614044
0.94739	0.048169
0.949725	0.147571
0.921883	0.226528
0.87304	0.276156
0.812869	0.290047
0.750356	0.265002
0.693159	0.20151
0.647167	0.103783
0.616189	-0.020607
0.602146	-0.161804
0.605107	-0.308572
0.623546	-0.449788
0.654529	-0.575779
0.694047	-0.679139
0.737275	-0.755685
0.778837	-0.804654
0.813367	-0.828363
0.835703	-0.831709
0.841437	-0.820807
0.827295	-0.80202
0.791246	-0.780536
0.732994	-0.759357
0.653864	-0.738745
0.556719	-0.715964
0.445635	-0.68582
0.325495	-0.641486
0.201658	-0.576061
0.0793773	-0.483934
-0.0363583	-0.362261
-0.14118	-0.212319
-0.231302	-0.0400568
-0.303639	0.144116
-0.355566	0.326036
-0.38494	0.48941
-0.3903	0.617968
-0.370564	0.697683
-0.325508	0.719007
-0.255833	0.678581
-0.163471	0.580343
-0.0518455	0.435197
0.0743018	0.260334
0.208824	0.0770534
0.344677	-0.0918898
0.474417	-0.225106
0.590928	-0.305593
0.68807	-0.322914
0.761456	-0.274779
0.808925	-0.16733
0.830659	-0.0143528
0.829249	0.164654
0.809246	0.347099
0.776676	0.510361
0.738119	0.63488
0.699961	0.706371
0.667646	0.71762
0.645155	0.669037
0.634579	0.567995
0.636308	0.427606
0.648933	0.264424
0.66991	0.0959726
0.695978	-0.0614987
0.723645	-0.194999
0.749797	-0.296172
0.771842	-0.361551
0.788077	-0.392311
0.797563	-0.393384
0.799994	-0.372009
0.795426	-0.336289
0.783954	-0.294052
0.765435	-0.25175
0.739313	-0.214063
0.70445	-0.183832
0.659364	-0.162267
0.602245	-0.149564
0.531421	-0.145368
0.445756	-0.149068
0.344898	-0.160032
0.229735	-0.177341
0.102622	-0.199559
-0.0326101	-0.224372
-0.170973	-0.248441
-0.306392	-0.267449
-0.432371	-0.276448
-0.542449	-0.270678
-0.631006	-0.246431
-0.693507	-0.202182
-0.727258	-0.139381
-0.73133	-0.0627649
-0.706688	0.0196258
-0.655856	0.0973632
-0.58268	0.158922
-0.49156	0.193758
-0.387034	0.19405
-0.273301	0.15648
-0.153751	0.0836396
-0.0310052	-0.0159685
0.0931988	-0.128414
0.217542	-0.236143
0.340818	-0.320349
0.461386	-0.363971
0.576865	-0.354556
0.683868	-0.286558
0.777839	-0.162894
0.853523	0.00509201
0.905293	0.198566
0.927955	0.39357
0.917509	0.564318
0.871962	0.686858
0.791958	0.74255
0.68091	0.720711
0.545334	0.620618
0.394077	0.451594
0.237784	0.231902
0.0876956	-0.0135277
-0.0453316	-0.256461
-0.152088	-0.468914
-0.225928	-0.626679
-0.263339	-0.712234
-0.264277	-0.71642
-0.231981	-0.639176
-0.172563	-0.488837
-0.0940855	-0.28069
-0.00554343	-0.0347233
0.0840737	0.227043
0.166628	0.48292
0.235724	0.713554
0.286991	0.903455
0.318202	1.04171
0.329105	1.12217
0.321303	1.14323
0.297559	1.10726
0.261279	1.0198
0.216187	0.889183
0.165994	0.726028
0.113809	0.542787
0.0623325	0.353223
0.013645	0.171928
-0.0308553	0.0133485
-0.0705131	-0.109027
-0.105477	-0.184329
-0.136759	-0.205382
-0.166303	-0.169907
-0.196891	-0.0816731
-0.232002	0.0497127
-0.275471	0.209014
-0.330813	0.376954
-0.400805	0.532188
-0.486302	0.653759
-0.585868	0.723756
-0.695052	0.729791
-0.806295	0.666636
-0.909297	0.537092
-0.991627	0.351802
-1.04021	0.127895
-1.04306	-0.113153
-0.991039	-0.348181
[truncated: 64,650 more rows]
