# Supplementary material for: Broadband multi-beam lens-assisted mmID enabling multi-gigabit backscatter data rates for next-generation wireless networks
Source: Nat Commun. 2026 Mar 10;17:3765. doi: 10.1038/s41467-026-70454-8 (PMC13106750; doi:10.1038/s41467-026-70454-8)
Supplement: Supplementary file 3 — Source Data [file 41467_2026_70454_MOESM3_ESM.zip › Public Dataset Submission/27GHzGainAngle.xlsx]

## Sheet: Sheet1
Angle of Incidence	Antenna 1	Antenna 2	Antenna 3	Antenna 4	Antenna 5	Antenna 6	Antenna 7		Measurement for Fig. 5c
-70	7.13833	-2.20402	-3.76998	0.804106	-1.86306	1.96936	6.01222
-69	7.68966	-2.30102	-4.56101	0.524633	-2.05818	1.78484	6.11217
-68	8.34082	-2.85175	-5.4583	0.221394	-2.16655	1.69177	6.2258
-67	8.99199	-3.40248	-6.3556	-0.0818447	-2.27492	1.59871	6.33943
-66	9.74333	-4.18202	-7.13502	-0.39332	-2.29654	1.64686	6.39705
-65	10.4947	-4.96156	-7.91443	-0.704796	-2.31816	1.69501	6.45466
-64	11.2959	-5.62033	-8.39428	-1.00461	-2.36356	1.86034	6.39916
-63	12.0971	-6.27911	-8.87413	-1.30442	-2.40896	2.02567	6.34366
-62	12.8404	-6.48379	-8.93875	-1.59053	-2.64351	2.2015	6.17685
-61	13.5836	-6.68847	-9.00336	-1.87665	-2.87806	2.37732	6.01005
-60	14.1935	-6.23583	-8.61323	-2.32775	-3.35146	2.42637	5.80962
-59	14.8033	-5.78319	-8.2231	-2.77886	-3.82487	2.47542	5.60919
-58	15.2571	-4.64111	-7.47306	-3.63484	-4.44278	2.31852	5.46964
-57	15.7109	-3.49902	-6.72301	-4.49083	-5.06069	2.16163	5.33009
-56	16.0253	-1.8367	-5.81872	-5.75408	-5.63428	1.82529	5.29151
-55	16.3397	-0.174371	-4.91444	-7.01732	-6.20787	1.48895	5.25294
-54	16.542	1.67906	-4.11496	-8.4305	-6.54329	1.0662	5.28557
-53	16.7443	3.53248	-3.31548	-9.84368	-6.8787	0.643452	5.3182
-52	16.8688	5.2058	-2.80629	-11.0882	-6.87908	0.243808	5.3653
-51	16.9933	6.87912	-2.2971	-12.3328	-6.87946	-0.155837	5.41241
-50	17.0649	8.19155	-2.09001	-13.2218	-6.67005	-0.431514	5.4191
-49	17.1366	9.50397	-1.88291	-14.1109	-6.46064	-0.707191	5.4258
-48	17.1675	10.5164	-1.89438	-14.5719	-6.28431	-0.798482	5.33292
-47	17.1983	11.5288	-1.90584	-15.0329	-6.10799	-0.889773	5.24003
-46	17.2125	12.3751	-2.07671	-14.9994	-6.11587	-0.816816	5.00925
-45	17.2267	13.2213	-2.24757	-14.9659	-6.12375	-0.74386	4.77846
-44	17.2557	13.9324	-2.47864	-14.3761	-6.29193	-0.585776	4.38597
-43	17.2846	14.6434	-2.70971	-13.7864	-6.46011	-0.427691	3.99348
-42	17.3166	15.2252	-2.81693	-12.6944	-6.65622	-0.37006	3.43873
-41	17.3486	15.807	-2.92414	-11.6023	-6.85234	-0.312429	2.88399
-40	17.3581	16.2976	-2.7253	-10.2076	-6.9202	-0.653613	2.22043
-39	17.3677	16.7881	-2.52647	-8.81297	-6.98807	-0.994797	1.55688
-38	17.2813	17.205	-1.89995	-7.39245	-6.76924	-1.8976	0.930333
-37	17.1948	17.622	-1.27343	-5.97193	-6.55042	-2.8004	0.303789
-36	16.7558	17.9553	-0.202487	-4.6935	-6.00447	-4.09484	-0.150431
-35	16.3167	18.2887	0.86846	-3.41506	-5.45852	-5.38927	-0.60465
-34	15.2426	18.5158	2.30902	-2.23416	-4.77579	-6.70786	-0.858801
-33	14.1684	18.743	3.74959	-1.05325	-4.09306	-8.02645	-1.11295
-32	12.469	18.8421	5.40967	0.116141	-3.53005	-9.01406	-1.21137
-31	10.7696	18.9412	7.06975	1.28554	-2.96703	-10.0017	-1.30979
-30	8.74989	18.9108	8.72191	2.34143	-2.66441	-10.456	-1.32094
-29	6.73016	18.8804	10.3741	3.39733	-2.3618	-10.9104	-1.3321
-28	4.79947	18.7056	11.8117	4.21791	-2.33532	-10.7865	-1.28596
-27	2.86877	18.5308	13.2494	5.0385	-2.30884	-10.6626	-1.23982
-26	1.37205	18.1338	14.3751	5.62275	-2.43184	-10.0105	-1.15922
-25	-0.124667	17.7368	15.5008	6.20701	-2.55484	-9.35829	-1.07862
-24	-0.966291	16.99	16.3115	6.66834	-2.55057	-8.30779	-1.03831
-23	-1.80792	16.2432	17.1223	7.12968	-2.54629	-7.25729	-0.997986
-22	-1.89896	15.1273	17.6701	7.60973	-2.13285	-6.04557	-1.07824
-21	-1.99	14.0114	18.218	8.08979	-1.7194	-4.83386	-1.15849
-20	-1.46011	12.671	18.5569	8.66883	-0.834351	-3.84575	-1.36186
-19	-0.930208	11.3306	18.8958	9.24787	0.0507027	-2.85763	-1.56523
-18	-0.190552	10.0062	19.0449	9.93894	1.26034	-2.47987	-1.77185
-17	0.549103	8.68178	19.194	10.63	2.46998	-2.10211	-1.97847
-16	1.06567	7.61057	19.1543	11.4122	3.71437	-2.37768	-1.98323
-15	1.58224	6.53935	19.1145	12.1944	4.95876	-2.65325	-1.98799
-14	1.62513	5.84411	18.8486	13.0319	5.92354	-3.22371	-1.6975
-13	1.66802	5.14887	18.5827	13.8693	6.88832	-3.79417	-1.407
-12	1.2731	4.80642	18.046	14.6932	7.39191	-4.23779	-0.927418
-11	0.878187	4.46397	17.5093	15.5171	7.8955	-4.68141	-0.447833
-10	0.360623	4.2692	16.7176	16.2388	8.01433	-4.74652	-0.033703
-9	-0.156941	4.07442	15.9259	16.9606	8.13317	-4.81162	0.380427
-8	-0.475936	3.75103	14.9671	17.5016	8.16843	-4.39703	0.525003
-7	-0.79493	3.42763	14.0082	18.0426	8.20368	-3.98243	0.669578
-6	-0.835388	2.82408	13.0223	18.3953	8.42372	-3.16655	0.551328
-5	-0.875846	2.22053	12.0363	18.7479	8.64375	-2.35066	0.433078
-4	-0.691582	1.35308	11.1652	18.9421	9.13889	-1.35582	0.206419
-3	-0.507318	0.485628	10.294	19.1362	9.63402	-0.360976	-0.0202406
-2	-0.193747	-0.520245	9.64445	19.1722	10.3914	0.571981	-0.202849
-1	0.119824	-1.52612	8.99487	20.2083	11.1489	1.50494	-0.385458
0	0.391595	-2.43897	8.61602	19.057	12.0901	2.22021	-0.442931
1	0.663366	-3.35181	8.23717	18.9058	13.0313	2.93549	-0.500404
2	0.708788	-3.9288	8.13235	18.5503	14.0221	3.37788	-0.353188
3	0.754209	-4.50579	8.02753	18.1949	15.0129	3.82026	-0.205972
4	0.488912	-4.62475	8.05409	17.635	15.9021	4.06722	0.177959
5	0.223614	-4.74371	8.08066	17.0751	16.7914	4.31417	0.56189
6	-0.224854	-4.42458	7.87721	16.3555	17.4585	4.59139	0.995836
7	-0.673323	-4.10544	7.67376	15.636	18.1256	4.86862	1.42978
8	-1.04142	-3.51262	6.97824	14.8296	18.5212	5.42302	1.56803
9	-1.40952	-2.9198	6.28273	14.0233	18.9169	5.97742	1.70627
10	-1.5361	-2.41577	5.14993	13.1889	19.0532	6.88424	1.36596
11	-1.66269	-1.91174	4.01713	12.3545	19.1896	7.79106	1.02566
12	-1.57467	-1.95173	2.74033	11.5366	19.1013	8.98205	0.33195
13	-1.48666	-1.99171	1.46353	10.7187	19.0129	10.173	-0.361757
14	-1.30133	-2.7731	0.361437	9.99028	18.7376	11.4792	-1.0403
15	-1.116	-3.5545	-0.740658	9.26182	18.4623	12.7854	-1.71884
16	-0.990042	-4.82793	-1.44368	8.67319	18.0115	13.9757	-1.95209
17	-0.864085	-6.10136	-2.14669	8.08456	17.5607	15.1661	-2.18534
18	-0.86553	-7.38855	-2.36679	7.62359	16.9004	16.0418	-1.71166
19	-0.866975	-8.67575	-2.58688	7.16261	16.24	16.9175	-1.23799
20	-0.963829	-9.61135	-2.48884	6.73495	15.2869	17.4413	-0.0641911
21	-1.06068	-10.547	-2.39079	6.30728	14.3339	17.9651	1.10961
22	-1.16346	-10.9328	-2.28482	5.7033	13.0382	18.2322	2.83601
23	-1.26624	-11.3187	-2.17885	5.09933	11.7425	18.4993	4.5624
24	-1.31943	-11.0786	-2.30073	4.11594	10.155	18.6076	6.58819
25	-1.37263	-10.8385	-2.42261	3.13255	8.56738	18.7158	8.61397
26	-1.33235	-9.99352	-2.84795	1.75819	6.86424	18.7017	10.5589
27	-1.29207	-9.14849	-3.2733	0.383836	5.1611	18.6876	12.5038
28	-1.10282	-7.83865	-3.94045	-1.20584	3.56314	18.5778	13.9778
29	-0.913575	-6.5288	-4.60759	-2.79551	1.96518	18.468	15.4518
30	-0.536859	-5.04427	-5.30542	-4.37742	0.682586	18.2542	16.2578
31	-0.160142	-3.55974	-6.00326	-5.95932	-0.600007	18.0403	17.0638
32	0.393335	-2.32453	-6.43611	-7.37208	-1.42638	17.6912	17.3311
33	0.946813	-1.08931	-6.86895	-8.78484	-2.25275	17.3421	17.5983
34	1.60119	-0.433178	-6.94216	-9.94587	-2.61347	16.8751	17.6093
35	2.25556	0.222955	-7.01537	-11.1069	-2.97419	16.4081	17.6203
36	2.89532	0.296064	-6.86682	-11.9336	-2.96137	15.8457	17.5446
37	3.53507	0.369173	-6.71827	-12.7602	-2.94856	15.2832	17.4688
38	4.07115	0.149176	-6.51054	-13.1633	-2.71919	14.6043	17.3668
39	4.60723	-0.0708208	-6.30281	-13.5664	-2.48981	13.9254	17.2647
40	4.98522	-0.299593	-6.18353	-13.5386	-2.24727	13.1017	17.1708
41	5.3632	-0.528365	-6.06426	-13.5109	-2.00474	12.2779	17.0768
42	5.55934	-0.620095	-6.1321	-13.1682	-1.89762	11.3052	16.9924
43	5.75548	-0.711824	-6.19995	-12.8254	-1.79051	10.3324	16.9081
44	5.78234	-0.622715	-6.40187	-12.344	-1.87622	9.11934	16.8315
45	5.8092	-0.533607	-6.6038	-11.8625	-1.96193	7.90627	16.755
46	5.73411	-0.274336	-6.7264	-11.3606	-2.3278	6.34235	16.6767
47	5.65902	-0.0150649	-6.84899	-10.8587	-2.69366	4.77842	16.5985
48	5.57205	0.35252	-6.67095	-10.3205	-3.3828	2.94752	16.4652
49	5.48508	0.720106	-6.49291	-9.7823	-4.07195	1.11661	16.3319
50	5.45725	1.08402	-6.02375	-9.1646	-4.97359	-0.663873	16.0942
51	5.42941	1.44793	-5.5546	-8.5469	-5.87524	-2.44436	15.8566
52	5.50478	1.68993	-4.94402	-7.91744	-6.73891	-3.83675	15.5001
53	5.58015	1.93192	-4.33345	-7.28798	-7.60258	-5.22915	15.1437
54	5.75068	1.98772	-3.7692	-6.72547	-8.16105	-5.99217	14.6432
55	5.92122	2.04352	-3.20496	-6.16296	-8.71952	-6.75518	14.1427
56	6.11586	1.95236	-2.82278	-5.69045	-8.83471	-6.8096	13.4898
57	6.31051	1.86119	-2.4406	-5.21793	-8.94991	-6.86402	12.8369
58	6.44307	1.74809	-2.2984	-4.8035	-8.61494	-6.31887	12.0802
59	6.57563	1.63499	-2.15619	-4.38908	-8.27997	-5.77373	11.3234
60	6.58592	1.6022	-2.15498	-3.96585	-7.57056	-4.93664	10.5412
61	6.59621	1.56941	-2.15376	-3.54262	-6.86115	-4.09955	9.75892
62	6.48519	1.6323	-2.13332	-3.08228	-5.93431	-3.35637	9.02311
63	6.37418	1.69519	-2.11288	-2.62194	-5.00747	-2.61319	8.2873
64	6.19728	1.81309	-1.99185	-2.16689	-4.09199	-2.26061	7.66014
65	6.02039	1.93099	-1.87082	-1.71183	-3.17652	-1.90804	7.03298
66	5.86147	2.06888	-1.63956	-1.3099	-2.51722	-2.07272	6.54474
67	5.70255	2.20677	-1.40829	-0.907973	-1.85793	-2.23739	6.05649
68	5.61058	2.31838	-1.1246	-0.600169	-1.63078	-2.81886	5.68834
69	5.51862	2.42998	-0.840904	-0.292366	-1.40364	-3.40032	5.3202
70	5.48164	2.48414	-0.599522	-0.0940328	-1.58553	-4.10588	5.04248
