# Supplementary material for: Broadband multi-beam lens-assisted mmID enabling multi-gigabit backscatter data rates for next-generation wireless networks
Source: Nat Commun. 2026 Mar 10;17:3765. doi: 10.1038/s41467-026-70454-8 (PMC13106750; doi:10.1038/s41467-026-70454-8)
Supplement: Supplementary file 3 — Source Data [file 41467_2026_70454_MOESM3_ESM.zip › Public Dataset Submission/32QAMSpectrum.xlsx]

## Sheet: Sheet1
Frequency (GHz)	Power Reading (dBm)		Measurement for Fig. 8a
1	-86.6822
1.0004	-86.9175
1.0008	-87.1527
1.0012	-87.3879
1.0016	-87.6232
1.002	-87.8584
1.0024	-88.0936
1.0028	-88.3289
1.0032	-88.5641
1.0036	-88.7993
1.004	-89.0346
1.0044	-89.2045
1.0048	-89.3745
1.0052	-89.5445
1.0056	-89.7144
1.006	-89.8844
1.0064	-90.0544
1.0068	-90.2243
1.0072	-90.3943
1.0076	-90.5643
1.008	-90.7342
1.0084	-90.1958
1.0088	-89.6575
1.0092	-89.1191
1.0096	-88.5807
1.01	-88.0423
1.0104	-87.5039
1.0108	-86.9655
1.0112	-86.4271
1.0116	-85.8888
1.012	-85.3504
1.0124	-85.4745
1.0128	-85.5986
1.0132	-85.7226
1.0136	-85.8467
1.014	-85.9708
1.0144	-86.0949
1.0148	-86.219
1.0152	-86.3431
1.0156	-86.4672
1.016	-86.5913
1.0164	-86.7745
1.0168	-86.9577
1.0172	-87.1409
1.0176	-87.3241
1.018	-87.5073
1.0184	-87.6905
1.0188	-87.8737
1.0192	-88.0569
1.0196	-88.2401
1.02	-88.4233
1.0204	-88.3478
1.0208	-88.2724
1.0212	-88.197
1.0216	-88.1216
1.022	-88.0461
1.0224	-87.9707
1.0228	-87.8953
1.0232	-87.8198
1.0236	-87.7444
1.024	-87.669
1.0244	-88.1606
1.0248	-88.6521
1.0252	-89.1437
1.0256	-89.6353
1.026	-90.1269
1.0264	-90.6185
1.0268	-91.1101
1.0272	-91.6017
1.0276	-92.0933
1.028	-92.5848
1.0284	-92.6112
1.0288	-92.6376
1.0292	-92.6639
1.0296	-92.6903
1.03	-92.7167
1.0304	-92.743
1.0308	-92.7694
1.0312	-92.7958
1.0316	-92.8221
1.032	-92.8485
1.0324	-92.4057
1.0328	-91.963
1.0332	-91.5202
1.0336	-91.0774
1.034	-90.6347
1.0344	-90.1919
1.0348	-89.7492
1.0352	-89.3064
1.0356	-88.8636
1.036	-88.4209
1.0364	-88.3259
1.0368	-88.2309
1.0372	-88.1359
1.0376	-88.0409
1.038	-87.9459
1.0384	-87.851
1.0388	-87.756
1.0392	-87.661
1.0396	-87.566
1.04	-87.471
1.0404	-87.4014
1.0408	-87.3318
1.0412	-87.2622
1.0416	-87.1926
1.042	-87.123
1.0424	-87.0534
1.0428	-86.9838
1.0432	-86.9142
1.0436	-86.8446
1.044	-86.7749
1.0444	-87.0323
1.0448	-87.2897
1.0452	-87.547
1.0456	-87.8044
1.046	-88.0617
1.0464	-88.3191
1.0468	-88.5764
1.0472	-88.8338
1.0476	-89.0911
1.048	-89.3485
1.0484	-88.8764
1.0488	-88.4044
1.0492	-87.9324
1.0496	-87.4603
1.05	-86.9883
1.0504	-86.5163
1.0508	-86.0442
1.0512	-85.5722
1.0516	-85.1002
1.052	-84.6281
1.0524	-84.8532
1.0528	-85.0782
1.0532	-85.3033
1.0536	-85.5283
1.054	-85.7534
1.0544	-85.9784
1.0548	-86.2035
1.0552	-86.4285
1.0556	-86.6536
1.056	-86.8786
1.0564	-86.7896
1.0568	-86.7005
1.0572	-86.6115
1.0576	-86.5224
1.058	-86.4334
1.0584	-86.3443
1.0588	-86.2553
1.0592	-86.1662
1.0596	-86.0772
1.06	-85.9881
1.0604	-85.6023
1.0608	-85.2165
1.0612	-84.8307
1.0616	-84.4449
1.062	-84.0591
1.0624	-83.6733
1.0628	-83.2875
1.0632	-82.9017
1.0636	-82.5159
1.064	-82.1301
1.0644	-82.2403
1.0648	-82.3504
1.0652	-82.4606
1.0656	-82.5707
1.066	-82.6809
1.0664	-82.791
1.0668	-82.9012
1.0672	-83.0113
1.0676	-83.1215
1.068	-83.2316
1.0684	-83.6453
1.0688	-84.0589
1.0692	-84.4726
1.0696	-84.8862
1.07	-85.2999
1.0704	-85.7135
1.0708	-86.1272
1.0712	-86.5408
1.0716	-86.9545
1.072	-87.3681
1.0724	-87.566
1.0728	-87.7638
1.0732	-87.9617
1.0736	-88.1595
1.074	-88.3574
1.0744	-88.5552
1.0748	-88.7531
1.0752	-88.9509
1.0756	-89.1488
1.076	-89.3466
1.0764	-89.6504
1.0768	-89.9542
1.0772	-90.2579
1.0776	-90.5617
1.078	-90.8654
1.0784	-91.1692
1.0788	-91.4729
1.0792	-91.7767
1.0796	-92.0804
1.08	-92.3842
1.0804	-91.8439
1.0808	-91.3037
1.0812	-90.7635
1.0816	-90.2233
1.082	-89.683
1.0824	-89.1428
1.0828	-88.6026
1.0832	-88.0624
1.0836	-87.5221
1.084	-86.9819
1.0844	-87.4694
1.0848	-87.9569
1.0852	-88.4444
1.0856	-88.9319
1.086	-89.4194
1.0864	-89.9068
1.0868	-90.3943
1.0872	-90.8818
1.0876	-91.3693
1.088	-91.8568
1.0884	-91.1661
1.0888	-90.4753
1.0892	-89.7846
1.0896	-89.0939
1.09	-88.4031
1.0904	-87.7124
1.0908	-87.0217
1.0912	-86.331
1.0916	-85.6402
1.092	-84.9495
1.0924	-85.0043
1.0928	-85.0591
1.0932	-85.1139
1.0936	-85.1687
1.094	-85.2235
1.0944	-85.2783
1.0948	-85.3331
1.0952	-85.3879
1.0956	-85.4427
1.096	-85.4975
1.0964	-85.235
1.0968	-84.9725
1.0972	-84.7101
1.0976	-84.4476
1.098	-84.1852
1.0984	-83.9227
1.0988	-83.6603
1.0992	-83.3978
1.0996	-83.1353
1.1	-82.8729
1.1004	-83.4314
1.1008	-83.99
1.1012	-84.5486
1.1016	-85.1071
1.102	-85.6657
1.1024	-86.2242
1.1028	-86.7828
1.1032	-87.3413
1.1036	-87.8999
1.104	-88.4585
1.1044	-87.9302
1.1048	-87.402
1.1052	-86.8738
1.1056	-86.3456
1.106	-85.8173
1.1064	-85.2891
1.1068	-84.7609
1.1072	-84.2326
1.1076	-83.7044
1.108	-83.1762
1.1084	-83.0979
1.1088	-83.0197
1.1092	-82.9415
1.1096	-82.8632
1.11	-82.785
1.1104	-82.7067
1.1108	-82.6285
1.1112	-82.5502
1.1116	-82.472
1.112	-82.3938
1.1124	-82.8915
1.1128	-83.3893
1.1132	-83.8871
1.1136	-84.3849
1.114	-84.8827
1.1144	-85.3805
1.1148	-85.8783
1.1152	-86.3761
1.1156	-86.8739
1.116	-87.3716
1.1164	-87.4705
1.1168	-87.5693
1.1172	-87.6681
1.1176	-87.767
1.118	-87.8658
1.1184	-87.9646
1.1188	-88.0634
1.1192	-88.1623
1.1196	-88.2611
1.12	-88.3599
1.1204	-88.2301
1.1208	-88.1003
1.1212	-87.9705
1.1216	-87.8406
1.122	-87.7108
1.1224	-87.581
1.1228	-87.4511
1.1232	-87.3213
1.1236	-87.1915
1.124	-87.0617
1.1244	-86.9066
1.1248	-86.7515
1.1252	-86.5964
1.1256	-86.4413
1.126	-86.2862
1.1264	-86.1311
1.1268	-85.976
1.1272	-85.8209
1.1276	-85.6658
1.128	-85.5107
1.1284	-85.5247
1.1288	-85.5387
1.1292	-85.5527
1.1296	-85.5667
1.13	-85.5807
1.1304	-85.5947
1.1308	-85.6087
1.1312	-85.6227
1.1316	-85.6367
1.132	-85.6507
1.1324	-85.7526
1.1328	-85.8545
1.1332	-85.9563
1.1336	-86.0582
1.134	-86.1601
1.1344	-86.2619
1.1348	-86.3638
1.1352	-86.4657
1.1356	-86.5675
1.136	-86.6694
1.1364	-86.5034
1.1368	-86.3374
1.1372	-86.1714
1.1376	-86.0054
1.138	-85.8393
1.1384	-85.6733
1.1388	-85.5073
1.1392	-85.3413
1.1396	-85.1753
1.14	-85.0093
1.1404	-85.1388
1.1408	-85.2682
1.1412	-85.3977
1.1416	-85.5272
1.142	-85.6567
1.1424	-85.7861
1.1428	-85.9156
1.1432	-86.0451
1.1436	-86.1746
1.144	-86.3041
1.1444	-86.5055
1.1448	-86.7069
1.1452	-86.9083
1.1456	-87.1097
1.146	-87.3111
1.1464	-87.5126
1.1468	-87.714
1.1472	-87.9154
1.1476	-88.1168
1.148	-88.3182
1.1484	-88.1676
1.1488	-88.017
1.1492	-87.8664
1.1496	-87.7158
1.15	-87.5652
1.1504	-87.4146
1.1508	-87.264
1.1512	-87.1134
1.1516	-86.9628
1.152	-86.8122
1.1524	-86.6825
1.1528	-86.5528
1.1532	-86.4231
1.1536	-86.2934
1.154	-86.1637
1.1544	-86.034
1.1548	-85.9043
1.1552	-85.7746
1.1556	-85.6449
1.156	-85.5152
1.1564	-85.7164
1.1568	-85.9176
1.1572	-86.1188
1.1576	-86.32
1.158	-86.5212
1.1584	-86.7224
1.1588	-86.9236
1.1592	-87.1248
1.1596	-87.326
1.16	-87.5272
1.1604	-87.7187
1.1608	-87.9103
1.1612	-88.1019
1.1616	-88.2935
1.162	-88.485
1.1624	-88.6766
1.1628	-88.8682
1.1632	-89.0598
1.1636	-89.2514
1.164	-89.4429
1.1644	-90.3334
1.1648	-91.2238
1.1652	-92.1142
1.1656	-93.0047
1.166	-93.8951
1.1664	-94.7855
1.1668	-95.6759
1.1672	-96.5664
1.1676	-97.4568
1.168	-98.3472
1.1684	-97.0079
1.1688	-95.6686
1.1692	-94.3293
1.1696	-92.9899
1.17	-91.6506
1.1704	-90.3113
1.1708	-88.972
1.1712	-87.6326
1.1716	-86.2933
1.172	-84.954
1.1724	-85.429
1.1728	-85.9039
1.1732	-86.3789
1.1736	-86.8539
1.174	-87.3289
1.1744	-87.8038
1.1748	-88.2788
1.1752	-88.7538
1.1756	-89.2288
1.176	-89.7037
1.1764	-89.5398
1.1768	-89.3759
1.1772	-89.2119
1.1776	-89.048
1.178	-88.884
1.1784	-88.7201
1.1788	-88.5561
1.1792	-88.3922
1.1796	-88.2282
1.18	-88.0643
1.1804	-88.1565
1.1808	-88.2487
1.1812	-88.341
1.1816	-88.4332
1.182	-88.5255
1.1824	-88.6177
1.1828	-88.7099
1.1832	-88.8022
1.1836	-88.8944
1.184	-88.9867
1.1844	-88.8024
1.1848	-88.6182
1.1852	-88.434
1.1856	-88.2497
1.186	-88.0655
1.1864	-87.8813
1.1868	-87.697
1.1872	-87.5128
1.1876	-87.3286
1.188	-87.1443
1.1884	-87.2298
1.1888	-87.3153
1.1892	-87.4008
1.1896	-87.4862
1.19	-87.5717
1.1904	-87.6572
1.1908	-87.7427
1.1912	-87.8281
1.1916	-87.9136
1.192	-87.9991
1.1924	-87.9044
1.1928	-87.8097
1.1932	-87.7149
1.1936	-87.6202
1.194	-87.5255
1.1944	-87.4308
1.1948	-87.336
1.1952	-87.2413
1.1956	-87.1466
1.196	-87.0519
1.1964	-87.0169
1.1968	-86.9818
1.1972	-86.9468
1.1976	-86.9118
1.198	-86.8767
1.1984	-86.8417
1.1988	-86.8067
1.1992	-86.7717
1.1996	-86.7366
1.2	-86.7016
1.2004	-87.3582
1.2008	-88.0149
1.2012	-88.6715
1.2016	-89.3281
1.202	-89.9848
1.2024	-90.6414
1.2028	-91.2981
1.2032	-91.9547
1.2036	-92.6113
1.204	-93.268
1.2044	-93.1201
1.2048	-92.9722
1.2052	-92.8243
1.2056	-92.6763
1.206	-92.5284
1.2064	-92.3805
1.2068	-92.2326
1.2072	-92.0847
1.2076	-91.9368
1.208	-91.7889
1.2084	-91.4968
1.2088	-91.2047
1.2092	-90.9126
1.2096	-90.6205
1.21	-90.3284
1.2104	-90.0363
1.2108	-89.7442
1.2112	-89.452
1.2116	-89.1599
1.212	-88.8678
1.2124	-88.6054
1.2128	-88.343
1.2132	-88.0806
1.2136	-87.8182
1.214	-87.5557
1.2144	-87.2933
1.2148	-87.0309
1.2152	-86.7685
1.2156	-86.5061
1.216	-86.2437
1.2164	-86.0038
1.2168	-85.7638
1.2172	-85.5239
1.2176	-85.284
1.218	-85.0441
1.2184	-84.8042
1.2188	-84.5643
1.2192	-84.3244
1.2196	-84.0845
1.22	-83.8445
1.2204	-84.3311
1.2208	-84.8176
1.2212	-85.3041
1.2216	-85.7907
1.222	-86.2772
1.2224	-86.7638
1.2228	-87.2503
1.2232	-87.7368
1.2236	-88.2234
1.224	-88.7099
1.2244	-89.0362
1.2248	-89.3625
1.2252	-89.6888
1.2256	-90.0151
1.226	-90.3414
1.2264	-90.6678
1.2268	-90.9941
1.2272	-91.3204
1.2276	-91.6467
1.228	-91.973
1.2284	-91.8149
1.2288	-91.6568
1.2292	-91.4987
1.2296	-91.3406
1.23	-91.1825
1.2304	-91.0245
1.2308	-90.8664
1.2312	-90.7083
1.2316	-90.5502
1.232	-90.3921
1.2324	-89.892
1.2328	-89.3919
1.2332	-88.8917
1.2336	-88.3916
1.234	-87.8915
1.2344	-87.3914
1.2348	-86.8913
1.2352	-86.3911
1.2356	-85.891
1.236	-85.3909
1.2364	-85.3313
1.2368	-85.2717
1.2372	-85.2121
1.2376	-85.1525
1.238	-85.0929
1.2384	-85.0333
1.2388	-84.9737
1.2392	-84.9141
1.2396	-84.8545
1.24	-84.7949
1.2404	-84.6863
1.2408	-84.5776
1.2412	-84.469
1.2416	-84.3603
1.242	-84.2516
1.2424	-84.143
1.2428	-84.0343
1.2432	-83.9257
1.2436	-83.817
1.244	-83.7084
1.2444	-84.4717
1.2448	-85.235
1.2452	-85.9982
1.2456	-86.7615
1.246	-87.5248
1.2464	-88.2881
1.2468	-89.0514
1.2472	-89.8147
1.2476	-90.578
1.248	-91.3413
1.2484	-91.465
1.2488	-91.5888
1.2492	-91.7125
1.2496	-91.8362
1.25	-91.9599
1.2504	-92.0836
1.2508	-92.2073
1.2512	-92.331
1.2516	-92.4548
1.252	-92.5785
1.2524	-92.5332
1.2528	-92.4879
1.2532	-92.4426
1.2536	-92.3974
1.254	-92.3521
1.2544	-92.3068
1.2548	-92.2615
1.2552	-92.2163
1.2556	-92.171
1.256	-92.1257
1.2564	-91.5969
1.2568	-91.068
1.2572	-90.5392
1.2576	-90.0103
1.258	-89.4815
1.2584	-88.9527
1.2588	-88.4238
1.2592	-87.895
1.2596	-87.3661
1.26	-86.8373
1.2604	-87.1061
1.2608	-87.3749
1.2612	-87.6437
1.2616	-87.9124
1.262	-88.1812
1.2624	-88.45
1.2628	-88.7188
1.2632	-88.9876
1.2636	-89.2564
1.264	-89.5252
1.2644	-89.2505
1.2648	-88.9758
1.2652	-88.7011
1.2656	-88.4264
1.266	-88.1518
1.2664	-87.8771
1.2668	-87.6024
1.2672	-87.3277
1.2676	-87.053
1.268	-86.7783
1.2684	-86.637
1.2688	-86.4957
1.2692	-86.3544
1.2696	-86.2132
1.27	-86.0719
1.2704	-85.9306
1.2708	-85.7893
1.2712	-85.648
1.2716	-85.5067
1.272	-85.3654
1.2724	-85.351
1.2728	-85.3366
1.2732	-85.3222
1.2736	-85.3078
1.274	-85.2934
1.2744	-85.279
1.2748	-85.2646
1.2752	-85.2502
1.2756	-85.2359
1.276	-85.2215
1.2764	-85.1265
1.2768	-85.0315
1.2772	-84.9366
1.2776	-84.8416
1.278	-84.7467
1.2784	-84.6517
1.2788	-84.5567
1.2792	-84.4618
1.2796	-84.3668
1.28	-84.2718
1.2804	-84.4175
1.2808	-84.5632
1.2812	-84.7088
1.2816	-84.8545
1.282	-85.0002
1.2824	-85.1458
1.2828	-85.2915
1.2832	-85.4371
1.2836	-85.5828
1.284	-85.7285
1.2844	-85.6199
1.2848	-85.5114
1.2852	-85.4029
1.2856	-85.2943
1.286	-85.1858
1.2864	-85.0773
1.2868	-84.9688
1.2872	-84.8602
1.2876	-84.7517
1.288	-84.6432
1.2884	-85.3052
1.2888	-85.9672
1.2892	-86.6293
1.2896	-87.2913
1.29	-87.9533
1.2904	-88.6153
1.2908	-89.2774
1.2912	-89.9394
1.2916	-90.6014
1.292	-91.2634
1.2924	-91.745
1.2928	-92.2266
1.2932	-92.7081
1.2936	-93.1897
1.294	-93.6713
1.2944	-94.1528
1.2948	-94.6344
1.2952	-95.116
1.2956	-95.5975
1.296	-96.0791
1.2964	-95.5912
1.2968	-95.1032
1.2972	-94.6153
1.2976	-94.1274
1.298	-93.6394
1.2984	-93.1515
1.2988	-92.6636
1.2992	-92.1756
1.2996	-91.6877
1.3	-91.1998
1.3004	-90.9717
1.3008	-90.7436
1.3012	-90.5155
1.3016	-90.2874
1.302	-90.0593
1.3024	-89.8312
1.3028	-89.6031
1.3032	-89.375
1.3036	-89.1469
1.304	-88.9188
1.3044	-88.8295
1.3048	-88.7401
1.3052	-88.6508
1.3056	-88.5615
1.306	-88.4722
1.3064	-88.3829
1.3068	-88.2936
1.3072	-88.2042
1.3076	-88.1149
1.308	-88.0256
1.3084	-88.1211
1.3088	-88.2165
1.3092	-88.3119
1.3096	-88.4074
1.31	-88.5028
1.3104	-88.5983
1.3108	-88.6937
1.3112	-88.7892
1.3116	-88.8846
1.312	-88.9801
1.3124	-88.7312
1.3128	-88.4824
1.3132	-88.2336
1.3136	-87.9848
1.314	-87.736
1.3144	-87.4871
1.3148	-87.2383
1.3152	-86.9895
1.3156	-86.7407
1.316	-86.4918
1.3164	-86.3846
1.3168	-86.2773
1.3172	-86.17
1.3176	-86.0627
1.318	-85.9555
1.3184	-85.8482
1.3188	-85.7409
1.3192	-85.6336
1.3196	-85.5264
1.32	-85.4191
1.3204	-85.4432
1.3208	-85.4673
1.3212	-85.4914
1.3216	-85.5155
1.322	-85.5396
1.3224	-85.5637
1.3228	-85.5878
1.3232	-85.6119
1.3236	-85.636
1.324	-85.6601
1.3244	-85.8792
1.3248	-86.0984
1.3252	-86.3176
1.3256	-86.5367
1.326	-86.7559
1.3264	-86.9751
1.3268	-87.1943
1.3272	-87.4134
1.3276	-87.6326
1.328	-87.8518
1.3284	-88.0007
1.3288	-88.1496
1.3292	-88.2984
1.3296	-88.4473
1.33	-88.5962
1.3304	-88.7451
1.3308	-88.894
1.3312	-89.0429
1.3316	-89.1918
1.332	-89.3407
1.3324	-88.8724
1.3328	-88.4041
1.3332	-87.9358
1.3336	-87.4675
1.334	-86.9991
1.3344	-86.5308
1.3348	-86.0625
1.3352	-85.5942
1.3356	-85.1259
1.336	-84.6576
1.3364	-84.9175
1.3368	-85.1773
1.3372	-85.4372
1.3376	-85.6971
1.338	-85.957
1.3384	-86.2169
1.3388	-86.4768
1.3392	-86.7367
1.3396	-86.9966
1.34	-87.2564
1.3404	-87.4983
1.3408	-87.7402
1.3412	-87.9821
1.3416	-88.2241
1.342	-88.466
1.3424	-88.7079
1.3428	-88.9498
1.3432	-89.1917
1.3436	-89.4336
1.344	-89.6755
1.3444	-89.6305
1.3448	-89.5855
1.3452	-89.5406
1.3456	-89.4956
1.346	-89.4506
1.3464	-89.4056
1.3468	-89.3607
1.3472	-89.3157
1.3476	-89.2707
1.348	-89.2258
1.3484	-89.1351
1.3488	-89.0444
1.3492	-88.9538
1.3496	-88.8631
1.35	-88.7724
1.3504	-88.6818
1.3508	-88.5911
1.3512	-88.5004
1.3516	-88.4098
1.352	-88.3191
1.3524	-88.1522
1.3528	-87.9852
1.3532	-87.8183
1.3536	-87.6514
1.354	-87.4844
1.3544	-87.3175
1.3548	-87.1506
1.3552	-86.9837
1.3556	-86.8167
1.356	-86.6498
1.3564	-86.8408
1.3568	-87.0319
1.3572	-87.223
1.3576	-87.414
1.358	-87.6051
1.3584	-87.7961
1.3588	-87.9872
1.3592	-88.1782
1.3596	-88.3693
1.36	-88.5603
1.3604	-88.2497
1.3608	-87.939
1.3612	-87.6283
1.3616	-87.3177
1.362	-87.007
1.3624	-86.6963
1.3628	-86.3857
1.3632	-86.075
1.3636	-85.7644
1.364	-85.4537
1.3644	-85.3252
1.3648	-85.1967
1.3652	-85.0682
1.3656	-84.9397
1.366	-84.8112
1.3664	-84.6827
1.3668	-84.5542
1.3672	-84.4257
1.3676	-84.2972
1.368	-84.1687
1.3684	-84.2621
1.3688	-84.3555
1.3692	-84.449
1.3696	-84.5424
1.37	-84.6358
1.3704	-84.7293
1.3708	-84.8227
1.3712	-84.9161
1.3716	-85.0096
1.372	-85.103
1.3724	-85.1121
1.3728	-85.1213
1.3732	-85.1304
1.3736	-85.1395
1.374	-85.1487
1.3744	-85.1578
1.3748	-85.1669
1.3752	-85.176
1.3756	-85.1852
1.376	-85.1943
1.3764	-85.9689
1.3768	-86.7435
1.3772	-87.518
1.3776	-88.2926
1.378	-89.0672
1.3784	-89.8418
1.3788	-90.6164
1.3792	-91.3909
1.3796	-92.1655
1.38	-92.9401
1.3804	-92.5418
1.3808	-92.1436
1.3812	-91.7453
1.3816	-91.3471
1.382	-90.9488
1.3824	-90.5506
1.3828	-90.1523
1.3832	-89.7541
1.3836	-89.3558
1.384	-88.9575
1.3844	-88.6858
1.3848	-88.414
1.3852	-88.1422
1.3856	-87.8704
1.386	-87.5986
1.3864	-87.3269
1.3868	-87.0551
1.3872	-86.7833
1.3876	-86.5115
1.388	-86.2398
1.3884	-86.6689
1.3888	-87.0981
1.3892	-87.5273
1.3896	-87.9565
1.39	-88.3857
1.3904	-88.8149
1.3908	-89.2441
1.3912	-89.6733
1.3916	-90.1024
1.392	-90.5316
1.3924	-90.7819
1.3928	-91.0322
1.3932	-91.2824
1.3936	-91.5327
1.394	-91.783
1.3944	-92.0332
1.3948	-92.2835
1.3952	-92.5338
1.3956	-92.784
1.396	-93.0343
1.3964	-92.4508
1.3968	-91.8674
1.3972	-91.2839
1.3976	-90.7004
1.398	-90.117
1.3984	-89.5335
1.3988	-88.95
1.3992	-88.3666
1.3996	-87.7831
1.4	-87.1996
1.4004	-87.0853
1.4008	-86.971
1.4012	-86.8566
1.4016	-86.7423
1.402	-86.628
1.4024	-86.5137
1.4028	-86.3993
1.4032	-86.285
1.4036	-86.1707
1.404	-86.0563
1.4044	-86.4577
1.4048	-86.8591
1.4052	-87.2605
1.4056	-87.6619
1.406	-88.0633
1.4064	-88.4648
1.4068	-88.8662
1.4072	-89.2676
1.4076	-89.669
1.408	-90.0704
1.4084	-89.9571
1.4088	-89.8438
1.4092	-89.7305
1.4096	-89.6172
1.41	-89.5039
1.4104	-89.3907
1.4108	-89.2774
1.4112	-89.1641
1.4116	-89.0508
1.412	-88.9375
1.4124	-88.4146
1.4128	-87.8916
1.4132	-87.3687
1.4136	-86.8458
1.414	-86.3229
1.4144	-85.7999
1.4148	-85.277
1.4152	-84.7541
1.4156	-84.2311
1.416	-83.7082
1.4164	-84.1953
1.4168	-84.6824
1.4172	-85.1695
1.4176	-85.6566
1.418	-86.1437
1.4184	-86.6308
1.4188	-87.1179
1.4192	-87.6051
1.4196	-88.0922
1.42	-88.5793
1.4204	-88.0338
1.4208	-87.4883
1.4212	-86.9428
1.4216	-86.3973
1.422	-85.8519
1.4224	-85.3064
1.4228	-84.7609
1.4232	-84.2154
1.4236	-83.6699
1.424	-83.1245
1.4244	-83.678
1.4248	-84.2315
1.4252	-84.785
1.4256	-85.3385
1.426	-85.8921
1.4264	-86.4456
1.4268	-86.9991
1.4272	-87.5526
1.4276	-88.1061
1.428	-88.6597
1.4284	-88.6693
1.4288	-88.6789
1.4292	-88.6885
1.4296	-88.6981
1.43	-88.7077
1.4304	-88.7172
1.4308	-88.7268
1.4312	-88.7364
1.4316	-88.746
1.432	-88.7556
1.4324	-88.4574
1.4328	-88.1592
1.4332	-87.861
1.4336	-87.5627
1.434	-87.2645
1.4344	-86.9663
1.4348	-86.6681
1.4352	-86.3699
1.4356	-86.0716
1.436	-85.7734
1.4364	-85.8146
1.4368	-85.8557
1.4372	-85.8968
1.4376	-85.938
1.438	-85.9791
1.4384	-86.0203
1.4388	-86.0614
1.4392	-86.1026
1.4396	-86.1437
1.44	-86.1848
1.4404	-86.2967
1.4408	-86.4085
1.4412	-86.5204
1.4416	-86.6322
1.442	-86.7441
1.4424	-86.8559
1.4428	-86.9678
1.4432	-87.0796
1.4436	-87.1915
1.444	-87.3033
1.4444	-87.4813
1.4448	-87.6593
1.4452	-87.8373
1.4456	-88.0152
1.446	-88.1932
1.4464	-88.3712
1.4468	-88.5492
1.4472	-88.7271
1.4476	-88.9051
1.448	-89.0831
1.4484	-88.8341
1.4488	-88.5851
1.4492	-88.3361
1.4496	-88.0872
1.45	-87.8382
1.4504	-87.5892
1.4508	-87.3402
1.4512	-87.0913
1.4516	-86.8423
1.452	-86.5933
1.4524	-86.7444
1.4528	-86.8955
1.4532	-87.0465
1.4536	-87.1976
1.454	-87.3487
1.4544	-87.4997
1.4548	-87.6508
1.4552	-87.8019
1.4556	-87.9529
1.456	-88.104
1.4564	-87.9292
1.4568	-87.7544
1.4572	-87.5797
1.4576	-87.4049
1.458	-87.2301
1.4584	-87.0554
1.4588	-86.8806
1.4592	-86.7058
1.4596	-86.531
1.46	-86.3563
1.4604	-86.5353
1.4608	-86.7144
1.4612	-86.8935
1.4616	-87.0725
1.462	-87.2516
1.4624	-87.4306
1.4628	-87.6097
1.4632	-87.7888
1.4636	-87.9678
1.464	-88.1469
1.4644	-88.0343
1.4648	-87.9218
1.4652	-87.8092
1.4656	-87.6967
1.466	-87.5841
1.4664	-87.4716
1.4668	-87.359
1.4672	-87.2465
1.4676	-87.1339
1.468	-87.0213
1.4684	-87.035
1.4688	-87.0487
1.4692	-87.0624
1.4696	-87.0761
1.47	-87.0898
1.4704	-87.1035
1.4708	-87.1172
1.4712	-87.1309
1.4716	-87.1446
1.472	-87.1583
1.4724	-87.2352
1.4728	-87.312
1.4732	-87.3888
1.4736	-87.4657
1.474	-87.5425
1.4744	-87.6193
1.4748	-87.6962
1.4752	-87.773
1.4756	-87.8498
1.476	-87.9267
1.4764	-87.6112
1.4768	-87.2958
1.4772	-86.9803
1.4776	-86.6648
1.478	-86.3494
1.4784	-86.0339
1.4788	-85.7184
1.4792	-85.403
1.4796	-85.0875
1.48	-84.7721
1.4804	-84.4115
1.4808	-84.051
1.4812	-83.6905
1.4816	-83.33
1.482	-82.9695
1.4824	-82.6089
1.4828	-82.2484
1.4832	-81.8879
1.4836	-81.5274
1.484	-81.1669
1.4844	-81.497
1.4848	-81.8271
1.4852	-82.1572
1.4856	-82.4874
1.486	-82.8175
1.4864	-83.1476
1.4868	-83.4778
1.4872	-83.8079
1.4876	-84.138
1.488	-84.4681
1.4884	-84.2572
1.4888	-84.0463
1.4892	-83.8353
1.4896	-83.6244
1.49	-83.4134
1.4904	-83.2025
1.4908	-82.9916
1.4912	-82.7806
1.4916	-82.5697
1.492	-82.3587
1.4924	-82.3072
1.4928	-82.2557
1.4932	-82.2042
1.4936	-82.1526
1.494	-82.1011
1.4944	-82.0496
1.4948	-81.998
1.4952	-81.9465
1.4956	-81.895
1.496	-81.8435
1.4964	-81.3298
1.4968	-80.8162
1.4972	-80.3026
1.4976	-79.789
1.498	-79.2754
1.4984	-78.7617
1.4988	-78.2481
1.4992	-77.7345
1.4996	-77.2209
1.5	-76.7073
1.5004	-77.0546
1.5008	-77.4019
1.5012	-77.7492
1.5016	-78.0966
1.502	-78.4439
1.5024	-78.7912
1.5028	-79.1386
1.5032	-79.4859
1.5036	-79.8332
1.504	-80.1805
1.5044	-79.8994
1.5048	-79.6183
1.5052	-79.3372
1.5056	-79.0561
1.506	-78.775
1.5064	-78.4939
1.5068	-78.2128
1.5072	-77.9317
1.5076	-77.6506
1.508	-77.3695
1.5084	-77
1.5088	-76.6306
1.5092	-76.2611
1.5096	-75.8916
1.51	-75.5222
1.5104	-75.1527
1.5108	-74.7832
1.5112	-74.4137
1.5116	-74.0443
1.512	-73.6748
1.5124	-73.6215
1.5128	-73.5682
1.5132	-73.5149
1.5136	-73.4616
1.514	-73.4083
1.5144	-73.3549
1.5148	-73.3016
1.5152	-73.2483
1.5156	-73.195
1.516	-73.1417
1.5164	-73.2748
1.5168	-73.4079
1.5172	-73.541
1.5176	-73.6742
1.518	-73.8073
1.5184	-73.9404
1.5188	-74.0735
1.5192	-74.2066
1.5196	-74.3397
1.52	-74.4728
1.5204	-74.4037
1.5208	-74.3346
1.5212	-74.2654
1.5216	-74.1963
1.522	-74.1271
1.5224	-74.058
1.5228	-73.9889
1.5232	-73.9197
1.5236	-73.8506
1.524	-73.7814
1.5244	-73.7454
1.5248	-73.7093
1.5252	-73.6732
1.5256	-73.6371
1.526	-73.6011
1.5264	-73.565
1.5268	-73.5289
1.5272	-73.4929
1.5276	-73.4568
1.528	-73.4207
1.5284	-73.5085
1.5288	-73.5963
1.5292	-73.684
1.5296	-73.7718
1.53	-73.8596
1.5304	-73.9474
1.5308	-74.0351
1.5312	-74.1229
1.5316	-74.2107
1.532	-74.2985
1.5324	-74.1029
1.5328	-73.9073
1.5332	-73.7118
1.5336	-73.5162
1.534	-73.3206
1.5344	-73.1251
1.5348	-72.9295
1.5352	-72.7339
1.5356	-72.5384
1.536	-72.3428
1.5364	-72.09
1.5368	-71.8372
1.5372	-71.5843
1.5376	-71.3315
1.538	-71.0787
1.5384	-70.8259
1.5388	-70.573
1.5392	-70.3202
1.5396	-70.0674
1.54	-69.8146
1.5404	-69.9002
1.5408	-69.9859
1.5412	-70.0715
1.5416	-70.1572
1.542	-70.2428
1.5424	-70.3285
1.5428	-70.4141
1.5432	-70.4998
1.5436	-70.5855
1.544	-70.6711
1.5444	-70.8028
1.5448	-70.9345
1.5452	-71.0661
1.5456	-71.1978
1.546	-71.3295
1.5464	-71.4612
1.5468	-71.5928
1.5472	-71.7245
1.5476	-71.8562
1.548	-71.9878
1.5484	-72.103
1.5488	-72.2182
1.5492	-72.3334
1.5496	-72.4486
1.55	-72.5638
1.5504	-72.679
1.5508	-72.7942
1.5512	-72.9094
1.5516	-73.0246
1.552	-73.1398
1.5524	-72.5814
1.5528	-72.023
1.5532	-71.4646
1.5536	-70.9062
1.554	-70.3478
1.5544	-69.7894
1.5548	-69.231
1.5552	-68.6726
1.5556	-68.1142
1.556	-67.5558
1.5564	-67.7813
1.5568	-68.0067
1.5572	-68.2322
1.5576	-68.4576
1.558	-68.6831
1.5584	-68.9085
1.5588	-69.134
1.5592	-69.3594
1.5596	-69.5849
1.56	-69.8103
1.5604	-69.7494
1.5608	-69.6885
1.5612	-69.6276
1.5616	-69.5667
1.562	-69.5058
1.5624	-69.4449
1.5628	-69.384
1.5632	-69.3231
1.5636	-69.2622
1.564	-69.2013
1.5644	-69.2361
1.5648	-69.271
1.5652	-69.3058
1.5656	-69.3407
1.566	-69.3755
1.5664	-69.4104
1.5668	-69.4452
1.5672	-69.4801
1.5676	-69.5149
1.568	-69.5498
1.5684	-69.9935
1.5688	-70.4371
1.5692	-70.8808
1.5696	-71.3245
1.57	-71.7681
1.5704	-72.2118
1.5708	-72.6555
1.5712	-73.0992
1.5716	-73.5428
1.572	-73.9865
1.5724	-72.7717
1.5728	-71.5569
1.5732	-70.3421
1.5736	-69.1274
1.574	-67.9126
1.5744	-66.6978
1.5748	-65.483
1.5752	-64.2682
1.5756	-63.0534
1.576	-61.8386
1.5764	-61.9342
1.5768	-62.0298
1.5772	-62.1254
1.5776	-62.221
1.578	-62.3166
1.5784	-62.4121
1.5788	-62.5077
1.5792	-62.6033
1.5796	-62.6989
1.58	-62.7945
1.5804	-63.2145
1.5808	-63.6345
1.5812	-64.0545
1.5816	-64.4745
1.582	-64.8945
1.5824	-65.3145
1.5828	-65.7345
1.5832	-66.1545
1.5836	-66.5745
1.584	-66.9945
1.5844	-66.8495
1.5848	-66.7044
1.5852	-66.5593
1.5856	-66.4143
1.586	-66.2692
1.5864	-66.1241
1.5868	-65.979
1.5872	-65.834
1.5876	-65.6889
1.588	-65.5438
1.5884	-65.5278
1.5888	-65.5118
1.5892	-65.4959
1.5896	-65.4799
1.59	-65.4639
1.5904	-65.4479
1.5908	-65.4319
1.5912	-65.4159
1.5916	-65.3999
1.592	-65.384
1.5924	-65.653
1.5928	-65.9221
1.5932	-66.1911
1.5936	-66.4602
1.594	-66.7293
1.5944	-66.9983
1.5948	-67.2674
1.5952	-67.5364
1.5956	-67.8055
1.596	-68.0746
1.5964	-68.1693
1.5968	-68.264
1.5972	-68.3587
1.5976	-68.4534
1.598	-68.5481
1.5984	-68.6428
1.5988	-68.7375
1.5992	-68.8322
1.5996	-68.927
1.6	-69.0217
1.6004	-68.6718
1.6008	-68.322
1.6012	-67.9722
1.6016	-67.6223
1.602	-67.2725
1.6024	-66.9227
1.6028	-66.5728
1.6032	-66.223
1.6036	-65.8732
1.604	-65.5233
1.6044	-65.1761
1.6048	-64.8289
1.6052	-64.4817
1.6056	-64.1345
1.606	-63.7874
1.6064	-63.4402
1.6068	-63.093
1.6072	-62.7458
1.6076	-62.3986
1.608	-62.0514
1.6084	-62.2526
1.6088	-62.4537
1.6092	-62.6549
1.6096	-62.8561
1.61	-63.0573
1.6104	-63.2584
1.6108	-63.4596
1.6112	-63.6608
1.6116	-63.862
1.612	-64.0632
1.6124	-64.2285
1.6128	-64.3939
1.6132	-64.5592
1.6136	-64.7246
1.614	-64.89
1.6144	-65.0553
1.6148	-65.2207
1.6152	-65.386
1.6156	-65.5514
1.616	-65.7168
1.6164	-65.6821
1.6168	-65.6475
1.6172	-65.6129
1.6176	-65.5783
1.618	-65.5437
1.6184	-65.509
1.6188	-65.4744
1.6192	-65.4398
1.6196	-65.4052
1.62	-65.3706
1.6204	-65.0306
1.6208	-64.6906
1.6212	-64.3506
1.6216	-64.0107
1.622	-63.6707
1.6224	-63.3307
1.6228	-62.9907
1.6232	-62.6508
1.6236	-62.3108
1.624	-61.9708
1.6244	-62.0044
1.6248	-62.0379
1.6252	-62.0714
1.6256	-62.1049
1.626	-62.1385
1.6264	-62.172
1.6268	-62.2055
1.6272	-62.2391
1.6276	-62.2726
1.628	-62.3061
1.6284	-62.3081
1.6288	-62.3101
1.6292	-62.3121
1.6296	-62.3141
1.63	-62.316
1.6304	-62.318
1.6308	-62.32
1.6312	-62.322
1.6316	-62.324
1.632	-62.3259
1.6324	-62.1834
1.6328	-62.0408
1.6332	-61.8983
1.6336	-61.7557
1.634	-61.6132
1.6344	-61.4706
1.6348	-61.328
1.6352	-61.1855
1.6356	-61.0429
1.636	-60.9004
1.6364	-61.2743
1.6368	-61.6482
1.6372	-62.022
1.6376	-62.3959
1.638	-62.7698
1.6384	-63.1437
1.6388	-63.5176
1.6392	-63.8915
1.6396	-64.2654
1.64	-64.6393
1.6404	-64.7209
1.6408	-64.8025
1.6412	-64.8842
1.6416	-64.9658
1.642	-65.0474
1.6424	-65.129
1.6428	-65.2107
1.6432	-65.2923
1.6436	-65.3739
1.644	-65.4556
1.6444	-65.344
1.6448	-65.2323
1.6452	-65.1207
1.6456	-65.0091
1.646	-64.8975
1.6464	-64.7859
1.6468	-64.6743
1.6472	-64.5627
1.6476	-64.451
1.648	-64.3394
1.6484	-64.2334
1.6488	-64.1275
1.6492	-64.0215
1.6496	-63.9155
1.65	-63.8095
1.6504	-63.7036
1.6508	-63.5976
1.6512	-63.4916
1.6516	-63.3856
1.652	-63.2796
1.6524	-63.4667
1.6528	-63.6538
1.6532	-63.8408
1.6536	-64.0279
1.654	-64.215
1.6544	-64.4021
1.6548	-64.5891
1.6552	-64.7762
1.6556	-64.9633
1.656	-65.1503
1.6564	-65.2376
1.6568	-65.3248
1.6572	-65.4121
1.6576	-65.4994
1.658	-65.5866
1.6584	-65.6739
1.6588	-65.7611
1.6592	-65.8484
1.6596	-65.9356
1.66	-66.0229
1.6604	-65.5888
1.6608	-65.1548
1.6612	-64.7207
1.6616	-64.2866
1.662	-63.8526
1.6624	-63.4185
1.6628	-62.9845
1.6632	-62.5504
1.6636	-62.1163
1.664	-61.6823
1.6644	-62.1983
1.6648	-62.7143
1.6652	-63.2304
1.6656	-63.7464
1.666	-64.2625
1.6664	-64.7785
1.6668	-65.2946
1.6672	-65.8106
1.6676	-66.3266
1.668	-66.8427
1.6684	-66.2242
1.6688	-65.6056
1.6692	-64.9871
1.6696	-64.3686
1.67	-63.7501
1.6704	-63.1316
1.6708	-62.513
1.6712	-61.8945
1.6716	-61.276
1.672	-60.6575
1.6724	-60.6799
1.6728	-60.7024
1.6732	-60.7248
1.6736	-60.7473
1.674	-60.7697
1.6744	-60.7922
1.6748	-60.8146
1.6752	-60.8371
1.6756	-60.8595
1.676	-60.882
1.6764	-60.9316
1.6768	-60.9813
1.6772	-61.0309
1.6776	-61.0805
1.678	-61.1302
1.6784	-61.1798
1.6788	-61.2294
1.6792	-61.2791
1.6796	-61.3287
1.68	-61.3783
1.6804	-61.9074
1.6808	-62.4364
1.6812	-62.9655
1.6816	-63.4945
1.682	-64.0235
1.6824	-64.5526
1.6828	-65.0816
1.6832	-65.6107
1.6836	-66.1397
1.684	-66.6687
1.6844	-66.9093
1.6848	-67.1499
1.6852	-67.3905
1.6856	-67.6311
1.686	-67.8717
1.6864	-68.1123
1.6868	-68.3529
1.6872	-68.5934
1.6876	-68.834
1.688	-69.0746
1.6884	-68.8627
1.6888	-68.6509
1.6892	-68.439
1.6896	-68.2271
1.69	-68.0152
1.6904	-67.8033
1.6908	-67.5914
1.6912	-67.3796
1.6916	-67.1677
1.692	-66.9558
1.6924	-66.7089
1.6928	-66.4621
1.6932	-66.2152
1.6936	-65.9683
1.694	-65.7215
1.6944	-65.4746
1.6948	-65.2277
1.6952	-64.9809
1.6956	-64.734
1.696	-64.4872
1.6964	-64.6287
1.6968	-64.7703
1.6972	-64.9119
1.6976	-65.0535
1.698	-65.1951
1.6984	-65.3367
1.6988	-65.4783
1.6992	-65.6199
1.6996	-65.7615
1.7	-65.9031
1.7004	-65.7204
1.7008	-65.5378
1.7012	-65.3552
1.7016	-65.1726
1.702	-64.99
1.7024	-64.8074
1.7028	-64.6247
1.7032	-64.4421
1.7036	-64.2595
1.704	-64.0769
1.7044	-64.6202
1.7048	-65.1634
1.7052	-65.7067
1.7056	-66.25
1.706	-66.7933
1.7064	-67.3366
1.7068	-67.8798
1.7072	-68.4231
1.7076	-68.9664
1.708	-69.5097
1.7084	-69.1007
1.7088	-68.6917
1.7092	-68.2827
1.7096	-67.8738
1.71	-67.4648
1.7104	-67.0558
1.7108	-66.6468
1.7112	-66.2378
1.7116	-65.8288
1.712	-65.4199
1.7124	-65.5095
1.7128	-65.5991
1.7132	-65.6887
1.7136	-65.7783
1.714	-65.868
1.7144	-65.9576
1.7148	-66.0472
1.7152	-66.1368
1.7156	-66.2264
1.716	-66.316
1.7164	-65.7171
1.7168	-65.1182
1.7172	-64.5192
1.7176	-63.9203
1.718	-63.3213
1.7184	-62.7224
1.7188	-62.1235
1.7192	-61.5245
1.7196	-60.9256
1.72	-60.3266
1.7204	-60.7077
1.7208	-61.0887
1.7212	-61.4698
1.7216	-61.8509
1.722	-62.2319
1.7224	-62.613
1.7228	-62.994
1.7232	-63.3751
1.7236	-63.7561
1.724	-64.1372
1.7244	-63.74
1.7248	-63.3428
1.7252	-62.9457
1.7256	-62.5485
1.726	-62.1513
1.7264	-61.7541
1.7268	-61.3569
1.7272	-60.9598
1.7276	-60.5626
1.728	-60.1654
1.7284	-60.8199
1.7288	-61.4744
1.7292	-62.1289
1.7296	-62.7833
1.73	-63.4378
1.7304	-64.0923
1.7308	-64.7468
1.7312	-65.4013
1.7316	-66.0557
1.732	-66.7102
1.7324	-66.6543
1.7328	-66.5983
1.7332	-66.5423
1.7336	-66.4864
1.734	-66.4304
1.7344	-66.3744
1.7348	-66.3185
1.7352	-66.2625
1.7356	-66.2065
1.736	-66.1506
1.7364	-66.275
1.7368	-66.3994
1.7372	-66.5238
1.7376	-66.6482
1.738	-66.7726
1.7384	-66.897
1.7388	-67.0214
1.7392	-67.1458
1.7396	-67.2702
1.74	-67.3946
1.7404	-67.404
1.7408	-67.4134
1.7412	-67.4228
1.7416	-67.4323
1.742	-67.4417
1.7424	-67.4511
1.7428	-67.4605
1.7432	-67.4699
1.7436	-67.4794
1.744	-67.4888
1.7444	-67.8171
1.7448	-68.1453
1.7452	-68.4736
1.7456	-68.8019
1.746	-69.1302
1.7464	-69.4585
1.7468	-69.7868
1.7472	-70.115
1.7476	-70.4433
1.748	-70.7716
1.7484	-70.439
1.7488	-70.1064
1.7492	-69.7739
1.7496	-69.4413
1.75	-69.1087
1.7504	-68.7761
1.7508	-68.4435
1.7512	-68.111
1.7516	-67.7784
1.752	-67.4458
1.7524	-67.159
1.7528	-66.8721
1.7532	-66.5853
1.7536	-66.2985
1.754	-66.0117
1.7544	-65.7248
1.7548	-65.438
1.7552	-65.1512
1.7556	-64.8644
1.756	-64.5775
1.7564	-64.1551
1.7568	-63.7327
1.7572	-63.3103
1.7576	-62.8879
1.758	-62.4654
1.7584	-62.043
1.7588	-61.6206
1.7592	-61.1982
1.7596	-60.7757
1.76	-60.3533
1.7604	-61.3479
1.7608	-62.3425
1.7612	-63.3371
1.7616	-64.3317
1.762	-65.3263
1.7624	-66.3209
1.7628	-67.3155
1.7632	-68.3101
1.7636	-69.3047
1.764	-70.2993
1.7644	-69.762
1.7648	-69.2247
1.7652	-68.6874
1.7656	-68.1501
1.766	-67.6128
1.7664	-67.0755
1.7668	-66.5382
1.7672	-66.0009
1.7676	-65.4635
1.768	-64.9262
1.7684	-64.7131
1.7688	-64.5
1.7692	-64.2869
1.7696	-64.0738
1.77	-63.8607
1.7704	-63.6476
1.7708	-63.4345
1.7712	-63.2214
1.7716	-63.0082
1.772	-62.7951
1.7724	-62.6364
1.7728	-62.4777
1.7732	-62.3189
1.7736	-62.1602
1.774	-62.0015
1.7744	-61.8427
1.7748	-61.684
1.7752	-61.5252
1.7756	-61.3665
1.776	-61.2078
1.7764	-62.1734
1.7768	-63.139
1.7772	-64.1047
1.7776	-65.0703
1.778	-66.0359
1.7784	-67.0016
1.7788	-67.9672
1.7792	-68.9328
1.7796	-69.8985
1.78	-70.8641
1.7804	-70.5039
1.7808	-70.1438
1.7812	-69.7836
1.7816	-69.4235
1.782	-69.0633
1.7824	-68.7031
1.7828	-68.343
1.7832	-67.9828
1.7836	-67.6227
1.784	-67.2625
1.7844	-67.0844
1.7848	-66.9064
1.7852	-66.7283
1.7856	-66.5502
1.786	-66.3722
1.7864	-66.1941
1.7868	-66.016
1.7872	-65.838
1.7876	-65.6599
1.788	-65.4818
1.7884	-65.1416
1.7888	-64.8014
1.7892	-64.4612
1.7896	-64.1209
1.79	-63.7807
1.7904	-63.4405
1.7908	-63.1003
1.7912	-62.7601
1.7916	-62.4198
1.792	-62.0796
1.7924	-61.9502
1.7928	-61.8207
1.7932	-61.6913
1.7936	-61.5619
1.794	-61.4324
1.7944	-61.303
1.7948	-61.1735
1.7952	-61.0441
1.7956	-60.9147
1.796	-60.7852
1.7964	-60.8343
1.7968	-60.8834
1.7972	-60.9325
1.7976	-60.9817
1.798	-61.0308
1.7984	-61.0799
1.7988	-61.129
1.7992	-61.1781
[truncated: 3,002 more rows]
