# Supplementary material for: Broadband multi-beam lens-assisted mmID enabling multi-gigabit backscatter data rates for next-generation wireless networks
Source: Nat Commun. 2026 Mar 10;17:3765. doi: 10.1038/s41467-026-70454-8 (PMC13106750; doi:10.1038/s41467-026-70454-8)
Supplement: Supplementary file 3 — Source Data [file 41467_2026_70454_MOESM3_ESM.zip › Public Dataset Submission/16QAMSpectrum.xlsx]

## Sheet: Sheet1
Frequency (GHz)	Power Reading (dBm)		Measurement for Fig. 8b
1	-83.6544
1.0004	-83.5931
1.0008	-83.5318
1.0012	-83.4705
1.0016	-83.4092
1.002	-83.3479
1.0024	-83.2865
1.0028	-83.2252
1.0032	-83.1639
1.0036	-83.1026
1.004	-83.0413
1.0044	-82.7747
1.0048	-82.5081
1.0052	-82.2415
1.0056	-81.9749
1.006	-81.7083
1.0064	-81.4417
1.0068	-81.1751
1.0072	-80.9086
1.0076	-80.642
1.008	-80.3754
1.0084	-80.6448
1.0088	-80.9143
1.0092	-81.1838
1.0096	-81.4532
1.01	-81.7227
1.0104	-81.9922
1.0108	-82.2617
1.0112	-82.5311
1.0116	-82.8006
1.012	-83.0701
1.0124	-82.7634
1.0128	-82.4566
1.0132	-82.1499
1.0136	-81.8432
1.014	-81.5365
1.0144	-81.2298
1.0148	-80.9231
1.0152	-80.6164
1.0156	-80.3097
1.016	-80.003
1.0164	-80.0761
1.0168	-80.1493
1.0172	-80.2225
1.0176	-80.2957
1.018	-80.3689
1.0184	-80.4421
1.0188	-80.5152
1.0192	-80.5884
1.0196	-80.6616
1.02	-80.7348
1.0204	-80.6207
1.0208	-80.5067
1.0212	-80.3926
1.0216	-80.2786
1.022	-80.1646
1.0224	-80.0505
1.0228	-79.9365
1.0232	-79.8224
1.0236	-79.7084
1.024	-79.5943
1.0244	-79.6404
1.0248	-79.6864
1.0252	-79.7324
1.0256	-79.7784
1.026	-79.8244
1.0264	-79.8705
1.0268	-79.9165
1.0272	-79.9625
1.0276	-80.0085
1.028	-80.0546
1.0284	-80.5622
1.0288	-81.0698
1.0292	-81.5774
1.0296	-82.085
1.03	-82.5926
1.0304	-83.1002
1.0308	-83.6078
1.0312	-84.1155
1.0316	-84.6231
1.032	-85.1307
1.0324	-85.5978
1.0328	-86.0649
1.0332	-86.532
1.0336	-86.9991
1.034	-87.4663
1.0344	-87.9334
1.0348	-88.4005
1.0352	-88.8676
1.0356	-89.3347
1.036	-89.8018
1.0364	-89.1706
1.0368	-88.5393
1.0372	-87.908
1.0376	-87.2768
1.038	-86.6455
1.0384	-86.0142
1.0388	-85.383
1.0392	-84.7517
1.0396	-84.1204
1.04	-83.4891
1.0404	-83.7945
1.0408	-84.0998
1.0412	-84.4052
1.0416	-84.7105
1.042	-85.0159
1.0424	-85.3212
1.0428	-85.6266
1.0432	-85.9319
1.0436	-86.2373
1.044	-86.5426
1.0444	-85.9702
1.0448	-85.3978
1.0452	-84.8255
1.0456	-84.2531
1.046	-83.6807
1.0464	-83.1083
1.0468	-82.5359
1.0472	-81.9635
1.0476	-81.3911
1.048	-80.8187
1.0484	-81.0991
1.0488	-81.3795
1.0492	-81.6599
1.0496	-81.9403
1.05	-82.2207
1.0504	-82.5011
1.0508	-82.7814
1.0512	-83.0618
1.0516	-83.3422
1.052	-83.6226
1.0524	-83.6242
1.0528	-83.6258
1.0532	-83.6274
1.0536	-83.629
1.054	-83.6306
1.0544	-83.6322
1.0548	-83.6337
1.0552	-83.6353
1.0556	-83.6369
1.056	-83.6385
1.0564	-83.0865
1.0568	-82.5346
1.0572	-81.9826
1.0576	-81.4306
1.058	-80.8787
1.0584	-80.3267
1.0588	-79.7747
1.0592	-79.2228
1.0596	-78.6708
1.06	-78.1188
1.0604	-79.4172
1.0608	-80.7155
1.0612	-82.0139
1.0616	-83.3123
1.062	-84.6106
1.0624	-85.909
1.0628	-87.2073
1.0632	-88.5057
1.0636	-89.8041
1.064	-91.1024
1.0644	-90.0601
1.0648	-89.0178
1.0652	-87.9755
1.0656	-86.9331
1.066	-85.8908
1.0664	-84.8485
1.0668	-83.8062
1.0672	-82.7638
1.0676	-81.7215
1.068	-80.6792
1.0684	-80.7542
1.0688	-80.8293
1.0692	-80.9043
1.0696	-80.9794
1.07	-81.0544
1.0704	-81.1295
1.0708	-81.2045
1.0712	-81.2796
1.0716	-81.3546
1.072	-81.4297
1.0724	-82.3266
1.0728	-83.2235
1.0732	-84.1204
1.0736	-85.0173
1.074	-85.9142
1.0744	-86.8111
1.0748	-87.7081
1.0752	-88.605
1.0756	-89.5019
1.076	-90.3988
1.0764	-89.9231
1.0768	-89.4475
1.0772	-88.9718
1.0776	-88.4961
1.078	-88.0205
1.0784	-87.5448
1.0788	-87.0691
1.0792	-86.5935
1.0796	-86.1178
1.08	-85.6421
1.0804	-85.0333
1.0808	-84.4245
1.0812	-83.8156
1.0816	-83.2068
1.082	-82.598
1.0824	-81.9892
1.0828	-81.3803
1.0832	-80.7715
1.0836	-80.1627
1.084	-79.5538
1.0844	-79.8954
1.0848	-80.2369
1.0852	-80.5785
1.0856	-80.92
1.086	-81.2616
1.0864	-81.6031
1.0868	-81.9447
1.0872	-82.2862
1.0876	-82.6278
1.088	-82.9693
1.0884	-83.0163
1.0888	-83.0633
1.0892	-83.1103
1.0896	-83.1573
1.09	-83.2043
1.0904	-83.2513
1.0908	-83.2983
1.0912	-83.3453
1.0916	-83.3923
1.092	-83.4393
1.0924	-84.1266
1.0928	-84.814
1.0932	-85.5014
1.0936	-86.1887
1.094	-86.8761
1.0944	-87.5635
1.0948	-88.2508
1.0952	-88.9382
1.0956	-89.6256
1.096	-90.313
1.0964	-89.9142
1.0968	-89.5154
1.0972	-89.1167
1.0976	-88.7179
1.098	-88.3192
1.0984	-87.9204
1.0988	-87.5217
1.0992	-87.1229
1.0996	-86.7242
1.1	-86.3254
1.1004	-85.702
1.1008	-85.0786
1.1012	-84.4553
1.1016	-83.8319
1.102	-83.2085
1.1024	-82.5851
1.1028	-81.9617
1.1032	-81.3383
1.1036	-80.7149
1.104	-80.0915
1.1044	-80.2828
1.1048	-80.4741
1.1052	-80.6653
1.1056	-80.8566
1.106	-81.0479
1.1064	-81.2391
1.1068	-81.4304
1.1072	-81.6216
1.1076	-81.8129
1.108	-82.0042
1.1084	-82.0962
1.1088	-82.1883
1.1092	-82.2803
1.1096	-82.3724
1.11	-82.4644
1.1104	-82.5565
1.1108	-82.6485
1.1112	-82.7406
1.1116	-82.8326
1.112	-82.9247
1.1124	-82.691
1.1128	-82.4574
1.1132	-82.2237
1.1136	-81.9901
1.114	-81.7564
1.1144	-81.5228
1.1148	-81.2891
1.1152	-81.0555
1.1156	-80.8219
1.116	-80.5882
1.1164	-80.6662
1.1168	-80.7442
1.1172	-80.8222
1.1176	-80.9001
1.118	-80.9781
1.1184	-81.0561
1.1188	-81.1341
1.1192	-81.212
1.1196	-81.29
1.12	-81.368
1.1204	-81.0659
1.1208	-80.7637
1.1212	-80.4616
1.1216	-80.1594
1.122	-79.8573
1.1224	-79.5552
1.1228	-79.253
1.1232	-78.9509
1.1236	-78.6487
1.124	-78.3466
1.1244	-79.2833
1.1248	-80.2201
1.1252	-81.1568
1.1256	-82.0935
1.126	-83.0303
1.1264	-83.967
1.1268	-84.9037
1.1272	-85.8405
1.1276	-86.7772
1.128	-87.7139
1.1284	-87.0767
1.1288	-86.4395
1.1292	-85.8023
1.1296	-85.165
1.13	-84.5278
1.1304	-83.8906
1.1308	-83.2534
1.1312	-82.6162
1.1316	-81.9789
1.132	-81.3417
1.1324	-81.2589
1.1328	-81.1761
1.1332	-81.0932
1.1336	-81.0104
1.134	-80.9276
1.1344	-80.8448
1.1348	-80.762
1.1352	-80.6791
1.1356	-80.5963
1.136	-80.5135
1.1364	-81.3455
1.1368	-82.1775
1.1372	-83.0094
1.1376	-83.8414
1.138	-84.6734
1.1384	-85.5054
1.1388	-86.3374
1.1392	-87.1694
1.1396	-88.0013
1.14	-88.8333
1.1404	-87.8247
1.1408	-86.816
1.1412	-85.8073
1.1416	-84.7987
1.142	-83.79
1.1424	-82.7814
1.1428	-81.7727
1.1432	-80.764
1.1436	-79.7554
1.144	-78.7467
1.1444	-79.0958
1.1448	-79.4449
1.1452	-79.794
1.1456	-80.1431
1.146	-80.4922
1.1464	-80.8413
1.1468	-81.1904
1.1472	-81.5395
1.1476	-81.8885
1.148	-82.2376
1.1484	-82.0471
1.1488	-81.8566
1.1492	-81.6661
1.1496	-81.4756
1.15	-81.2851
1.1504	-81.0946
1.1508	-80.9041
1.1512	-80.7136
1.1516	-80.5231
1.152	-80.3326
1.1524	-80.8653
1.1528	-81.398
1.1532	-81.9307
1.1536	-82.4634
1.154	-82.9961
1.1544	-83.5288
1.1548	-84.0615
1.1552	-84.5941
1.1556	-85.1268
1.156	-85.6595
1.1564	-85.2436
1.1568	-84.8276
1.1572	-84.4117
1.1576	-83.9958
1.158	-83.5798
1.1584	-83.1639
1.1588	-82.7479
1.1592	-82.332
1.1596	-81.9161
1.16	-81.5001
1.1604	-81.6203
1.1608	-81.7405
1.1612	-81.8607
1.1616	-81.9809
1.162	-82.1011
1.1624	-82.2213
1.1628	-82.3415
1.1632	-82.4617
1.1636	-82.5819
1.164	-82.7021
1.1644	-83.0852
1.1648	-83.4684
1.1652	-83.8515
1.1656	-84.2347
1.166	-84.6178
1.1664	-85.0009
1.1668	-85.3841
1.1672	-85.7672
1.1676	-86.1504
1.168	-86.5335
1.1684	-85.9193
1.1688	-85.305
1.1692	-84.6908
1.1696	-84.0765
1.17	-83.4623
1.1704	-82.848
1.1708	-82.2338
1.1712	-81.6196
1.1716	-81.0053
1.172	-80.3911
1.1724	-80.4337
1.1728	-80.4763
1.1732	-80.5189
1.1736	-80.5615
1.174	-80.6041
1.1744	-80.6467
1.1748	-80.6893
1.1752	-80.7318
1.1756	-80.7744
1.176	-80.817
1.1764	-80.8836
1.1768	-80.9502
1.1772	-81.0168
1.1776	-81.0834
1.178	-81.15
1.1784	-81.2166
1.1788	-81.2832
1.1792	-81.3498
1.1796	-81.4164
1.18	-81.483
1.1804	-82.1054
1.1808	-82.7277
1.1812	-83.3501
1.1816	-83.9724
1.182	-84.5948
1.1824	-85.2172
1.1828	-85.8395
1.1832	-86.4619
1.1836	-87.0843
1.184	-87.7066
1.1844	-87.1498
1.1848	-86.5929
1.1852	-86.036
1.1856	-85.4792
1.186	-84.9223
1.1864	-84.3654
1.1868	-83.8086
1.1872	-83.2517
1.1876	-82.6948
1.188	-82.138
1.1884	-82.2074
1.1888	-82.2768
1.1892	-82.3462
1.1896	-82.4156
1.19	-82.485
1.1904	-82.5545
1.1908	-82.6239
1.1912	-82.6933
1.1916	-82.7627
1.192	-82.8321
1.1924	-82.8654
1.1928	-82.8988
1.1932	-82.9321
1.1936	-82.9654
1.194	-82.9987
1.1944	-83.032
1.1948	-83.0654
1.1952	-83.0987
1.1956	-83.132
1.196	-83.1653
1.1964	-83.1354
1.1968	-83.1056
1.1972	-83.0757
1.1976	-83.0458
1.198	-83.0159
1.1984	-82.9861
1.1988	-82.9562
1.1992	-82.9263
1.1996	-82.8965
1.2	-82.8666
1.2004	-83.1865
1.2008	-83.5064
1.2012	-83.8264
1.2016	-84.1463
1.202	-84.4662
1.2024	-84.7861
1.2028	-85.106
1.2032	-85.426
1.2036	-85.7459
1.204	-86.0658
1.2044	-86.3794
1.2048	-86.6931
1.2052	-87.0067
1.2056	-87.3203
1.206	-87.6339
1.2064	-87.9475
1.2068	-88.2612
1.2072	-88.5748
1.2076	-88.8884
1.208	-89.202
1.2084	-89.1163
1.2088	-89.0306
1.2092	-88.9449
1.2096	-88.8591
1.21	-88.7734
1.2104	-88.6877
1.2108	-88.602
1.2112	-88.5162
1.2116	-88.4305
1.212	-88.3448
1.2124	-88.3799
1.2128	-88.415
1.2132	-88.4502
1.2136	-88.4853
1.214	-88.5204
1.2144	-88.5555
1.2148	-88.5907
1.2152	-88.6258
1.2156	-88.6609
1.216	-88.696
1.2164	-88.3223
1.2168	-87.9486
1.2172	-87.5749
1.2176	-87.2012
1.218	-86.8275
1.2184	-86.4538
1.2188	-86.0801
1.2192	-85.7064
1.2196	-85.3326
1.22	-84.9589
1.2204	-84.406
1.2208	-83.8531
1.2212	-83.3002
1.2216	-82.7473
1.222	-82.1944
1.2224	-81.6415
1.2228	-81.0886
1.2232	-80.5357
1.2236	-79.9828
1.224	-79.4299
1.2244	-79.4988
1.2248	-79.5678
1.2252	-79.6367
1.2256	-79.7057
1.226	-79.7746
1.2264	-79.8436
1.2268	-79.9125
1.2272	-79.9815
1.2276	-80.0504
1.228	-80.1194
1.2284	-80.3056
1.2288	-80.4918
1.2292	-80.678
1.2296	-80.8642
1.23	-81.0504
1.2304	-81.2366
1.2308	-81.4228
1.2312	-81.609
1.2316	-81.7952
1.232	-81.9814
1.2324	-82.4246
1.2328	-82.8679
1.2332	-83.3111
1.2336	-83.7543
1.234	-84.1976
1.2344	-84.6408
1.2348	-85.0841
1.2352	-85.5273
1.2356	-85.9706
1.236	-86.4138
1.2364	-86.4659
1.2368	-86.5179
1.2372	-86.57
1.2376	-86.6221
1.238	-86.6741
1.2384	-86.7262
1.2388	-86.7782
1.2392	-86.8303
1.2396	-86.8824
1.24	-86.9344
1.2404	-86.7027
1.2408	-86.4711
1.2412	-86.2394
1.2416	-86.0077
1.242	-85.776
1.2424	-85.5443
1.2428	-85.3126
1.2432	-85.0809
1.2436	-84.8492
1.244	-84.6175
1.2444	-84.6793
1.2448	-84.741
1.2452	-84.8028
1.2456	-84.8645
1.246	-84.9263
1.2464	-84.988
1.2468	-85.0498
1.2472	-85.1116
1.2476	-85.1733
1.248	-85.2351
1.2484	-85.248
1.2488	-85.261
1.2492	-85.274
1.2496	-85.287
1.25	-85.2999
1.2504	-85.3129
1.2508	-85.3259
1.2512	-85.3389
1.2516	-85.3518
1.252	-85.3648
1.2524	-86.304
1.2528	-87.2431
1.2532	-88.1823
1.2536	-89.1214
1.254	-90.0606
1.2544	-90.9997
1.2548	-91.9389
1.2552	-92.878
1.2556	-93.8172
1.256	-94.7564
1.2564	-93.8339
1.2568	-92.9114
1.2572	-91.9889
1.2576	-91.0664
1.258	-90.1439
1.2584	-89.2214
1.2588	-88.2989
1.2592	-87.3764
1.2596	-86.4539
1.26	-85.5314
1.2604	-85.1327
1.2608	-84.7341
1.2612	-84.3354
1.2616	-83.9367
1.262	-83.538
1.2624	-83.1393
1.2628	-82.7406
1.2632	-82.3419
1.2636	-81.9433
1.264	-81.5446
1.2644	-81.5598
1.2648	-81.5749
1.2652	-81.5901
1.2656	-81.6053
1.266	-81.6205
1.2664	-81.6357
1.2668	-81.6509
1.2672	-81.6661
1.2676	-81.6813
1.268	-81.6965
1.2684	-81.6515
1.2688	-81.6064
1.2692	-81.5614
1.2696	-81.5163
1.27	-81.4713
1.2704	-81.4263
1.2708	-81.3812
1.2712	-81.3362
1.2716	-81.2912
1.272	-81.2461
1.2724	-81.8101
1.2728	-82.374
1.2732	-82.938
1.2736	-83.5019
1.274	-84.0659
1.2744	-84.6298
1.2748	-85.1938
1.2752	-85.7577
1.2756	-86.3217
1.276	-86.8856
1.2764	-86.7029
1.2768	-86.5202
1.2772	-86.3375
1.2776	-86.1548
1.278	-85.9722
1.2784	-85.7895
1.2788	-85.6068
1.2792	-85.4241
1.2796	-85.2414
1.28	-85.0587
1.2804	-84.6088
1.2808	-84.1589
1.2812	-83.709
1.2816	-83.2592
1.282	-82.8093
1.2824	-82.3594
1.2828	-81.9095
1.2832	-81.4596
1.2836	-81.0097
1.284	-80.5598
1.2844	-80.409
1.2848	-80.2582
1.2852	-80.1074
1.2856	-79.9566
1.286	-79.8058
1.2864	-79.6549
1.2868	-79.5041
1.2872	-79.3533
1.2876	-79.2025
1.288	-79.0517
1.2884	-79.4074
1.2888	-79.7631
1.2892	-80.1188
1.2896	-80.4745
1.29	-80.8302
1.2904	-81.1858
1.2908	-81.5415
1.2912	-81.8972
1.2916	-82.2529
1.292	-82.6086
1.2924	-82.5151
1.2928	-82.4215
1.2932	-82.328
1.2936	-82.2345
1.294	-82.1409
1.2944	-82.0474
1.2948	-81.9539
1.2952	-81.8603
1.2956	-81.7668
1.296	-81.6733
1.2964	-81.7684
1.2968	-81.8636
1.2972	-81.9588
1.2976	-82.054
1.298	-82.1491
1.2984	-82.2443
1.2988	-82.3395
1.2992	-82.4346
1.2996	-82.5298
1.3	-82.625
1.3004	-83.2471
1.3008	-83.8693
1.3012	-84.4914
1.3016	-85.1135
1.302	-85.7357
1.3024	-86.3578
1.3028	-86.9799
1.3032	-87.6021
1.3036	-88.2242
1.304	-88.8463
1.3044	-88.0067
1.3048	-87.167
1.3052	-86.3274
1.3056	-85.4877
1.306	-84.6481
1.3064	-83.8084
1.3068	-82.9688
1.3072	-82.1292
1.3076	-81.2895
1.308	-80.4499
1.3084	-80.1471
1.3088	-79.8443
1.3092	-79.5415
1.3096	-79.2387
1.31	-78.9359
1.3104	-78.6331
1.3108	-78.3303
1.3112	-78.0275
1.3116	-77.7247
1.312	-77.4219
1.3124	-77.9356
1.3128	-78.4493
1.3132	-78.9631
1.3136	-79.4768
1.314	-79.9906
1.3144	-80.5043
1.3148	-81.018
1.3152	-81.5318
1.3156	-82.0455
1.316	-82.5593
1.3164	-82.5066
1.3168	-82.454
1.3172	-82.4013
1.3176	-82.3487
1.318	-82.296
1.3184	-82.2434
1.3188	-82.1907
1.3192	-82.1381
1.3196	-82.0854
1.32	-82.0328
1.3204	-82.6133
1.3208	-83.1939
1.3212	-83.7744
1.3216	-84.3549
1.322	-84.9355
1.3224	-85.516
1.3228	-86.0966
1.3232	-86.6771
1.3236	-87.2576
1.324	-87.8382
1.3244	-87.3109
1.3248	-86.7836
1.3252	-86.2562
1.3256	-85.7289
1.326	-85.2016
1.3264	-84.6743
1.3268	-84.147
1.3272	-83.6197
1.3276	-83.0924
1.328	-82.5651
1.3284	-82.921
1.3288	-83.277
1.3292	-83.633
1.3296	-83.989
1.33	-84.345
1.3304	-84.701
1.3308	-85.0569
1.3312	-85.4129
1.3316	-85.7689
1.332	-86.1249
1.3324	-85.8456
1.3328	-85.5662
1.3332	-85.2869
1.3336	-85.0076
1.334	-84.7282
1.3344	-84.4489
1.3348	-84.1696
1.3352	-83.8903
1.3356	-83.6109
1.336	-83.3316
1.3364	-82.9846
1.3368	-82.6376
1.3372	-82.2906
1.3376	-81.9436
1.338	-81.5966
1.3384	-81.2496
1.3388	-80.9025
1.3392	-80.5555
1.3396	-80.2085
1.34	-79.8615
1.3404	-80.1897
1.3408	-80.5179
1.3412	-80.8462
1.3416	-81.1744
1.342	-81.5026
1.3424	-81.8308
1.3428	-82.159
1.3432	-82.4873
1.3436	-82.8155
1.344	-83.1437
1.3444	-82.938
1.3448	-82.7322
1.3452	-82.5265
1.3456	-82.3208
1.346	-82.115
1.3464	-81.9093
1.3468	-81.7035
1.3472	-81.4978
1.3476	-81.2921
1.348	-81.0863
1.3484	-81.0253
1.3488	-80.9642
1.3492	-80.9032
1.3496	-80.8421
1.35	-80.781
1.3504	-80.72
1.3508	-80.6589
1.3512	-80.5979
1.3516	-80.5368
1.352	-80.4757
1.3524	-80.3885
1.3528	-80.3013
1.3532	-80.214
1.3536	-80.1268
1.354	-80.0396
1.3544	-79.9523
1.3548	-79.8651
1.3552	-79.7779
1.3556	-79.6906
1.356	-79.6034
1.3564	-79.8992
1.3568	-80.195
1.3572	-80.4908
1.3576	-80.7866
1.358	-81.0824
1.3584	-81.3782
1.3588	-81.674
1.3592	-81.9697
1.3596	-82.2655
1.36	-82.5613
1.3604	-82.6091
1.3608	-82.6568
1.3612	-82.7046
1.3616	-82.7523
1.362	-82.8001
1.3624	-82.8478
1.3628	-82.8956
1.3632	-82.9433
1.3636	-82.9911
1.364	-83.0388
1.3644	-82.7508
1.3648	-82.4628
1.3652	-82.1749
1.3656	-81.8869
1.366	-81.5989
1.3664	-81.3109
1.3668	-81.0229
1.3672	-80.7349
1.3676	-80.4469
1.368	-80.159
1.3684	-79.9646
1.3688	-79.7702
1.3692	-79.5758
1.3696	-79.3814
1.37	-79.187
1.3704	-78.9926
1.3708	-78.7982
1.3712	-78.6038
1.3716	-78.4094
1.372	-78.215
1.3724	-78.4073
1.3728	-78.5996
1.3732	-78.7919
1.3736	-78.9843
1.374	-79.1766
1.3744	-79.3689
1.3748	-79.5612
1.3752	-79.7536
1.3756	-79.9459
1.376	-80.1382
1.3764	-80.1213
1.3768	-80.1044
1.3772	-80.0876
1.3776	-80.0707
1.378	-80.0538
1.3784	-80.0369
1.3788	-80.0201
1.3792	-80.0032
1.3796	-79.9863
1.38	-79.9694
1.3804	-80.213
1.3808	-80.4566
1.3812	-80.7002
1.3816	-80.9438
1.382	-81.1874
1.3824	-81.431
1.3828	-81.6745
1.3832	-81.9181
1.3836	-82.1617
1.384	-82.4053
1.3844	-82.8241
1.3848	-83.2428
1.3852	-83.6616
1.3856	-84.0803
1.386	-84.4991
1.3864	-84.9178
1.3868	-85.3366
1.3872	-85.7553
1.3876	-86.1741
1.388	-86.5928
1.3884	-86.6511
1.3888	-86.7094
1.3892	-86.7677
1.3896	-86.826
1.39	-86.8843
1.3904	-86.9426
1.3908	-87.0009
1.3912	-87.0592
1.3916	-87.1175
1.392	-87.1758
1.3924	-86.7552
1.3928	-86.3345
1.3932	-85.9139
1.3936	-85.4933
1.394	-85.0726
1.3944	-84.652
1.3948	-84.2313
1.3952	-83.8107
1.3956	-83.39
1.396	-82.9694
1.3964	-82.7287
1.3968	-82.4879
1.3972	-82.2472
1.3976	-82.0065
1.398	-81.7657
1.3984	-81.525
1.3988	-81.2843
1.3992	-81.0436
1.3996	-80.8028
1.4	-80.5621
1.4004	-80.4225
1.4008	-80.2829
1.4012	-80.1434
1.4016	-80.0038
1.402	-79.8642
1.4024	-79.7246
1.4028	-79.585
1.4032	-79.4455
1.4036	-79.3059
1.404	-79.1663
1.4044	-79.3988
1.4048	-79.6312
1.4052	-79.8637
1.4056	-80.0962
1.406	-80.3286
1.4064	-80.5611
1.4068	-80.7936
1.4072	-81.026
1.4076	-81.2585
1.408	-81.491
1.4084	-81.8167
1.4088	-82.1425
1.4092	-82.4683
1.4096	-82.7941
1.41	-83.1199
1.4104	-83.4457
1.4108	-83.7714
1.4112	-84.0972
1.4116	-84.423
1.412	-84.7488
1.4124	-84.6043
1.4128	-84.4598
1.4132	-84.3153
1.4136	-84.1707
1.414	-84.0262
1.4144	-83.8817
1.4148	-83.7372
1.4152	-83.5927
1.4156	-83.4482
1.416	-83.3037
1.4164	-83.127
1.4168	-82.9503
1.4172	-82.7736
1.4176	-82.5969
1.418	-82.4201
1.4184	-82.2434
1.4188	-82.0667
1.4192	-81.89
1.4196	-81.7133
1.42	-81.5366
1.4204	-81.603
1.4208	-81.6693
1.4212	-81.7357
1.4216	-81.802
1.422	-81.8684
1.4224	-81.9347
1.4228	-82.001
1.4232	-82.0674
1.4236	-82.1337
1.424	-82.2001
1.4244	-82.3562
1.4248	-82.5124
1.4252	-82.6685
1.4256	-82.8247
1.426	-82.9809
1.4264	-83.137
1.4268	-83.2932
1.4272	-83.4493
1.4276	-83.6055
1.428	-83.7616
1.4284	-84.1088
1.4288	-84.456
1.4292	-84.8032
1.4296	-85.1504
1.43	-85.4975
1.4304	-85.8447
1.4308	-86.1919
1.4312	-86.5391
1.4316	-86.8863
1.432	-87.2334
1.4324	-86.7401
1.4328	-86.2468
1.4332	-85.7535
1.4336	-85.2601
1.434	-84.7668
1.4344	-84.2735
1.4348	-83.7802
1.4352	-83.2868
1.4356	-82.7935
1.436	-82.3002
1.4364	-82.1615
1.4368	-82.0228
1.4372	-81.8841
1.4376	-81.7454
1.438	-81.6067
1.4384	-81.468
1.4388	-81.3293
1.4392	-81.1906
1.4396	-81.0519
1.44	-80.9133
1.4404	-80.8215
1.4408	-80.7297
1.4412	-80.6379
1.4416	-80.5461
1.442	-80.4543
1.4424	-80.3626
1.4428	-80.2708
1.4432	-80.179
1.4436	-80.0872
1.444	-79.9954
1.4444	-80.1025
1.4448	-80.2096
1.4452	-80.3167
1.4456	-80.4238
1.446	-80.5309
1.4464	-80.6381
1.4468	-80.7452
1.4472	-80.8523
1.4476	-80.9594
1.448	-81.0665
1.4484	-81.1758
1.4488	-81.2852
1.4492	-81.3946
1.4496	-81.5039
1.45	-81.6133
1.4504	-81.7227
1.4508	-81.8321
1.4512	-81.9414
1.4516	-82.0508
1.452	-82.1602
1.4524	-82.1156
1.4528	-82.0711
1.4532	-82.0266
1.4536	-81.9821
1.454	-81.9376
1.4544	-81.893
1.4548	-81.8485
1.4552	-81.804
1.4556	-81.7595
1.456	-81.715
1.4564	-81.8059
1.4568	-81.8968
1.4572	-81.9877
1.4576	-82.0786
1.458	-82.1695
1.4584	-82.2604
1.4588	-82.3513
1.4592	-82.4422
1.4596	-82.5331
1.46	-82.624
1.4604	-82.2761
1.4608	-81.9282
1.4612	-81.5802
1.4616	-81.2323
1.462	-80.8844
1.4624	-80.5365
1.4628	-80.1886
1.4632	-79.8407
1.4636	-79.4928
1.464	-79.1448
1.4644	-78.9437
1.4648	-78.7426
1.4652	-78.5415
1.4656	-78.3403
1.466	-78.1392
1.4664	-77.9381
1.4668	-77.7369
1.4672	-77.5358
1.4676	-77.3347
1.468	-77.1336
1.4684	-77.6796
1.4688	-78.2256
1.4692	-78.7716
1.4696	-79.3177
1.47	-79.8637
1.4704	-80.4097
1.4708	-80.9557
1.4712	-81.5018
1.4716	-82.0478
1.472	-82.5938
1.4724	-82.237
1.4728	-81.8801
1.4732	-81.5232
1.4736	-81.1664
1.474	-80.8095
1.4744	-80.4526
1.4748	-80.0958
1.4752	-79.7389
1.4756	-79.3821
1.476	-79.0252
1.4764	-78.9704
1.4768	-78.9156
1.4772	-78.8608
1.4776	-78.8059
1.478	-78.7511
1.4784	-78.6963
1.4788	-78.6415
1.4792	-78.5867
1.4796	-78.5318
1.48	-78.477
1.4804	-79.2855
1.4808	-80.094
1.4812	-80.9025
1.4816	-81.711
1.482	-82.5195
1.4824	-83.3279
1.4828	-84.1364
1.4832	-84.9449
1.4836	-85.7534
1.484	-86.5619
1.4844	-85.7783
1.4848	-84.9947
1.4852	-84.2111
1.4856	-83.4276
1.486	-82.644
1.4864	-81.8604
1.4868	-81.0768
1.4872	-80.2932
1.4876	-79.5096
1.488	-78.7261
1.4884	-78.5436
1.4888	-78.3611
1.4892	-78.1786
1.4896	-77.9961
1.49	-77.8136
1.4904	-77.6311
1.4908	-77.4486
1.4912	-77.2661
1.4916	-77.0836
1.492	-76.9011
1.4924	-76.5179
1.4928	-76.1348
1.4932	-75.7516
1.4936	-75.3685
1.494	-74.9853
1.4944	-74.6022
1.4948	-74.2191
1.4952	-73.8359
1.4956	-73.4528
1.496	-73.0696
1.4964	-73.3696
1.4968	-73.6697
1.4972	-73.9697
1.4976	-74.2697
1.498	-74.5697
1.4984	-74.8698
1.4988	-75.1698
1.4992	-75.4698
1.4996	-75.7698
1.5	-76.0699
1.5004	-75.643
1.5008	-75.2162
1.5012	-74.7893
1.5016	-74.3625
1.502	-73.9357
1.5024	-73.5088
1.5028	-73.082
1.5032	-72.6551
1.5036	-72.2283
1.504	-71.8015
1.5044	-71.4987
1.5048	-71.196
1.5052	-70.8933
1.5056	-70.5905
1.506	-70.2878
1.5064	-69.9851
1.5068	-69.6823
1.5072	-69.3796
1.5076	-69.0769
1.508	-68.7742
1.5084	-68.669
1.5088	-68.5638
1.5092	-68.4586
1.5096	-68.3534
1.51	-68.2482
1.5104	-68.1431
1.5108	-68.0379
1.5112	-67.9327
1.5116	-67.8275
1.512	-67.7223
1.5124	-68.0372
1.5128	-68.3521
1.5132	-68.6669
1.5136	-68.9818
1.514	-69.2967
1.5144	-69.6116
1.5148	-69.9264
1.5152	-70.2413
1.5156	-70.5562
1.516	-70.871
1.5164	-70.5461
1.5168	-70.2211
1.5172	-69.8962
1.5176	-69.5713
1.518	-69.2463
1.5184	-68.9214
1.5188	-68.5964
1.5192	-68.2715
1.5196	-67.9465
1.52	-67.6216
1.5204	-67.43
1.5208	-67.2384
1.5212	-67.0467
1.5216	-66.8551
1.522	-66.6635
1.5224	-66.4719
1.5228	-66.2803
1.5232	-66.0886
1.5236	-65.897
1.524	-65.7054
1.5244	-65.7656
1.5248	-65.8258
1.5252	-65.8861
1.5256	-65.9463
1.526	-66.0065
1.5264	-66.0667
1.5268	-66.1269
1.5272	-66.1872
1.5276	-66.2474
1.528	-66.3076
1.5284	-65.9485
1.5288	-65.5893
1.5292	-65.2301
1.5296	-64.871
1.53	-64.5118
1.5304	-64.1527
1.5308	-63.7935
1.5312	-63.4344
1.5316	-63.0752
1.532	-62.716
1.5324	-62.8275
1.5328	-62.939
1.5332	-63.0505
1.5336	-63.1619
1.534	-63.2734
1.5344	-63.3849
1.5348	-63.4964
1.5352	-63.6078
1.5356	-63.7193
1.536	-63.8308
1.5364	-63.5339
1.5368	-63.237
1.5372	-62.9401
1.5376	-62.6432
1.538	-62.3463
1.5384	-62.0494
1.5388	-61.7526
1.5392	-61.4557
1.5396	-61.1588
1.54	-60.8619
1.5404	-60.9949
1.5408	-61.1278
1.5412	-61.2608
1.5416	-61.3938
1.542	-61.5267
1.5424	-61.6597
1.5428	-61.7927
1.5432	-61.9256
1.5436	-62.0586
1.544	-62.1916
1.5444	-62.1191
1.5448	-62.0466
1.5452	-61.9741
1.5456	-61.9016
1.546	-61.8291
1.5464	-61.7567
1.5468	-61.6842
1.5472	-61.6117
1.5476	-61.5392
1.548	-61.4667
1.5484	-61.5996
1.5488	-61.7325
1.5492	-61.8653
1.5496	-61.9982
1.55	-62.1311
1.5504	-62.2639
1.5508	-62.3968
1.5512	-62.5296
1.5516	-62.6625
1.552	-62.7954
1.5524	-62.5404
1.5528	-62.2854
1.5532	-62.0304
1.5536	-61.7754
1.554	-61.5205
1.5544	-61.2655
1.5548	-61.0105
1.5552	-60.7555
1.5556	-60.5006
1.556	-60.2456
1.5564	-60.1832
1.5568	-60.1209
1.5572	-60.0586
1.5576	-59.9962
1.558	-59.9339
1.5584	-59.8715
1.5588	-59.8092
1.5592	-59.7469
1.5596	-59.6845
1.56	-59.6222
1.5604	-60.0049
1.5608	-60.3877
1.5612	-60.7704
1.5616	-61.1532
1.562	-61.5359
1.5624	-61.9187
1.5628	-62.3014
1.5632	-62.6842
1.5636	-63.0669
1.564	-63.4497
1.5644	-63.1535
1.5648	-62.8573
1.5652	-62.5611
1.5656	-62.2649
1.566	-61.9687
1.5664	-61.6726
1.5668	-61.3764
1.5672	-61.0802
1.5676	-60.784
1.568	-60.4878
1.5684	-60.3485
1.5688	-60.2091
1.5692	-60.0698
1.5696	-59.9305
1.57	-59.7911
1.5704	-59.6518
1.5708	-59.5124
1.5712	-59.3731
1.5716	-59.2338
1.572	-59.0944
1.5724	-59.2302
1.5728	-59.3659
1.5732	-59.5016
1.5736	-59.6373
1.574	-59.773
1.5744	-59.9088
1.5748	-60.0445
1.5752	-60.1802
1.5756	-60.3159
1.576	-60.4517
1.5764	-60.31
1.5768	-60.1684
1.5772	-60.0268
1.5776	-59.8852
1.578	-59.7436
1.5784	-59.602
1.5788	-59.4604
1.5792	-59.3188
1.5796	-59.1772
1.58	-59.0355
1.5804	-58.9992
1.5808	-58.9628
1.5812	-58.9265
1.5816	-58.8901
1.582	-58.8537
1.5824	-58.8174
1.5828	-58.781
1.5832	-58.7447
1.5836	-58.7083
1.584	-58.6719
1.5844	-58.6394
1.5848	-58.6069
1.5852	-58.5743
1.5856	-58.5418
1.586	-58.5093
1.5864	-58.4767
1.5868	-58.4442
1.5872	-58.4116
1.5876	-58.3791
1.588	-58.3466
1.5884	-58.6833
1.5888	-59.02
1.5892	-59.3567
1.5896	-59.6934
1.59	-60.0301
1.5904	-60.3668
1.5908	-60.7035
1.5912	-61.0402
1.5916	-61.3769
1.592	-61.7136
1.5924	-61.5458
1.5928	-61.378
1.5932	-61.2102
1.5936	-61.0424
1.594	-60.8746
1.5944	-60.7068
1.5948	-60.539
1.5952	-60.3712
1.5956	-60.2033
1.596	-60.0355
1.5964	-59.9553
1.5968	-59.875
1.5972	-59.7947
1.5976	-59.7145
1.598	-59.6342
1.5984	-59.5539
1.5988	-59.4736
1.5992	-59.3934
1.5996	-59.3131
1.6	-59.2328
1.6004	-59.0351
1.6008	-58.8373
1.6012	-58.6396
1.6016	-58.4418
1.602	-58.2441
1.6024	-58.0464
1.6028	-57.8486
1.6032	-57.6509
1.6036	-57.4531
1.604	-57.2554
1.6044	-57.0038
1.6048	-56.7521
1.6052	-56.5005
1.6056	-56.2489
1.606	-55.9973
1.6064	-55.7457
1.6068	-55.4941
1.6072	-55.2425
1.6076	-54.9908
1.608	-54.7392
1.6084	-55.3208
1.6088	-55.9024
1.6092	-56.484
1.6096	-57.0656
1.61	-57.6472
1.6104	-58.2288
1.6108	-58.8103
1.6112	-59.3919
1.6116	-59.9735
1.612	-60.5551
1.6124	-60.1298
1.6128	-59.7044
1.6132	-59.2791
1.6136	-58.8538
1.614	-58.4284
1.6144	-58.0031
1.6148	-57.5777
1.6152	-57.1524
1.6156	-56.7271
1.616	-56.3017
1.6164	-56.3444
1.6168	-56.387
1.6172	-56.4296
1.6176	-56.4723
1.618	-56.5149
1.6184	-56.5575
1.6188	-56.6002
1.6192	-56.6428
1.6196	-56.6854
1.62	-56.7281
1.6204	-57.4829
1.6208	-58.2377
1.6212	-58.9925
1.6216	-59.7474
1.622	-60.5022
1.6224	-61.257
1.6228	-62.0119
1.6232	-62.7667
1.6236	-63.5215
1.624	-64.2763
1.6244	-63.5456
1.6248	-62.815
1.6252	-62.0843
1.6256	-61.3536
1.626	-60.6229
1.6264	-59.8922
1.6268	-59.1615
1.6272	-58.4308
1.6276	-57.7001
1.628	-56.9695
1.6284	-57.1747
1.6288	-57.3798
1.6292	-57.585
1.6296	-57.7902
1.63	-57.9954
1.6304	-58.2006
1.6308	-58.4058
1.6312	-58.611
1.6316	-58.8162
1.632	-59.0214
1.6324	-59.2225
1.6328	-59.4236
1.6332	-59.6247
1.6336	-59.8258
1.634	-60.027
1.6344	-60.2281
1.6348	-60.4292
1.6352	-60.6303
1.6356	-60.8314
1.636	-61.0325
1.6364	-60.5246
1.6368	-60.0167
1.6372	-59.5088
1.6376	-59.0008
1.638	-58.4929
1.6384	-57.985
1.6388	-57.477
1.6392	-56.9691
1.6396	-56.4612
1.64	-55.9532
1.6404	-56.4056
1.6408	-56.858
1.6412	-57.3103
1.6416	-57.7627
1.642	-58.2151
1.6424	-58.6675
1.6428	-59.1198
1.6432	-59.5722
1.6436	-60.0246
1.644	-60.4769
1.6444	-60.3783
1.6448	-60.2797
1.6452	-60.1811
1.6456	-60.0825
1.646	-59.9839
1.6464	-59.8853
1.6468	-59.7867
1.6472	-59.6882
1.6476	-59.5896
1.648	-59.491
1.6484	-59.5174
1.6488	-59.5439
1.6492	-59.5704
1.6496	-59.5969
1.65	-59.6234
1.6504	-59.6499
1.6508	-59.6764
1.6512	-59.7029
1.6516	-59.7294
1.652	-59.7559
1.6524	-59.8618
1.6528	-59.9678
1.6532	-60.0738
1.6536	-60.1798
1.654	-60.2858
1.6544	-60.3918
1.6548	-60.4977
1.6552	-60.6037
1.6556	-60.7097
1.656	-60.8157
1.6564	-60.9528
1.6568	-61.0898
1.6572	-61.2269
1.6576	-61.364
1.658	-61.501
1.6584	-61.6381
1.6588	-61.7752
1.6592	-61.9122
1.6596	-62.0493
1.66	-62.1863
1.6604	-61.4659
1.6608	-60.7454
1.6612	-60.0249
1.6616	-59.3044
1.662	-58.5839
1.6624	-57.8634
1.6628	-57.1429
1.6632	-56.4224
1.6636	-55.7019
1.664	-54.9814
1.6644	-55.3273
1.6648	-55.6732
1.6652	-56.0192
1.6656	-56.3651
1.666	-56.711
1.6664	-57.0569
1.6668	-57.4028
1.6672	-57.7487
1.6676	-58.0946
1.668	-58.4405
1.6684	-58.0431
1.6688	-57.6457
1.6692	-57.2482
1.6696	-56.8508
1.67	-56.4534
1.6704	-56.0559
1.6708	-55.6585
1.6712	-55.261
1.6716	-54.8636
1.672	-54.4662
1.6724	-54.3973
1.6728	-54.3285
1.6732	-54.2597
1.6736	-54.1909
1.674	-54.1221
1.6744	-54.0532
1.6748	-53.9844
1.6752	-53.9156
1.6756	-53.8468
1.676	-53.778
1.6764	-53.9263
1.6768	-54.0747
1.6772	-54.2231
1.6776	-54.3714
1.678	-54.5198
1.6784	-54.6682
1.6788	-54.8165
1.6792	-54.9649
1.6796	-55.1132
1.68	-55.2616
1.6804	-55.3264
1.6808	-55.3912
1.6812	-55.456
1.6816	-55.5208
1.682	-55.5857
1.6824	-55.6505
1.6828	-55.7153
1.6832	-55.7801
1.6836	-55.8449
1.684	-55.9097
1.6844	-55.7553
1.6848	-55.6008
1.6852	-55.4464
1.6856	-55.2919
1.686	-55.1375
1.6864	-54.983
1.6868	-54.8286
1.6872	-54.6741
1.6876	-54.5197
1.688	-54.3652
1.6884	-54.3904
1.6888	-54.4156
1.6892	-54.4408
1.6896	-54.466
1.69	-54.4912
1.6904	-54.5164
1.6908	-54.5416
1.6912	-54.5668
1.6916	-54.592
1.692	-54.6172
1.6924	-54.7135
1.6928	-54.8098
1.6932	-54.9061
1.6936	-55.0024
1.694	-55.0987
1.6944	-55.195
1.6948	-55.2913
1.6952	-55.3875
1.6956	-55.4838
1.696	-55.5801
1.6964	-55.8571
1.6968	-56.134
1.6972	-56.411
1.6976	-56.6879
1.698	-56.9649
1.6984	-57.2418
1.6988	-57.5188
1.6992	-57.7957
1.6996	-58.0727
1.7	-58.3496
1.7004	-58.3045
1.7008	-58.2594
1.7012	-58.2143
1.7016	-58.1692
1.702	-58.124
1.7024	-58.0789
1.7028	-58.0338
1.7032	-57.9887
1.7036	-57.9436
1.704	-57.8985
1.7044	-57.5731
1.7048	-57.2477
1.7052	-56.9224
1.7056	-56.597
1.706	-56.2716
1.7064	-55.9462
1.7068	-55.6209
1.7072	-55.2955
1.7076	-54.9701
1.708	-54.6448
1.7084	-54.7302
1.7088	-54.8156
1.7092	-54.901
1.7096	-54.9865
1.71	-55.0719
1.7104	-55.1573
1.7108	-55.2428
1.7112	-55.3282
1.7116	-55.4136
1.712	-55.4991
1.7124	-55.6134
1.7128	-55.7277
1.7132	-55.842
1.7136	-55.9564
1.714	-56.0707
1.7144	-56.185
1.7148	-56.2993
1.7152	-56.4137
1.7156	-56.528
1.716	-56.6423
1.7164	-56.6305
1.7168	-56.6187
1.7172	-56.6068
1.7176	-56.595
1.718	-56.5832
1.7184	-56.5714
1.7188	-56.5596
1.7192	-56.5477
1.7196	-56.5359
1.72	-56.5241
1.7204	-56.4399
1.7208	-56.3557
1.7212	-56.2716
1.7216	-56.1874
1.722	-56.1032
1.7224	-56.019
1.7228	-55.9349
1.7232	-55.8507
1.7236	-55.7665
1.724	-55.6823
1.7244	-55.7935
1.7248	-55.9047
1.7252	-56.0159
1.7256	-56.1271
1.726	-56.2383
1.7264	-56.3495
1.7268	-56.4607
1.7272	-56.5719
1.7276	-56.6831
1.728	-56.7943
1.7284	-57.3836
1.7288	-57.9729
1.7292	-58.5622
1.7296	-59.1515
1.73	-59.7408
1.7304	-60.3302
1.7308	-60.9195
1.7312	-61.5088
1.7316	-62.0981
1.732	-62.6874
1.7324	-62.4663
1.7328	-62.2451
1.7332	-62.0239
1.7336	-61.8028
1.734	-61.5816
1.7344	-61.3604
1.7348	-61.1393
1.7352	-60.9181
1.7356	-60.6969
1.736	-60.4758
1.7364	-60.2858
1.7368	-60.0958
1.7372	-59.9058
1.7376	-59.7158
1.738	-59.5258
1.7384	-59.3358
1.7388	-59.1458
1.7392	-58.9558
1.7396	-58.7658
1.74	-58.5758
1.7404	-58.9267
1.7408	-59.2775
1.7412	-59.6283
1.7416	-59.9792
1.742	-60.33
1.7424	-60.6808
1.7428	-61.0317
1.7432	-61.3825
1.7436	-61.7334
1.744	-62.0842
1.7444	-61.8475
1.7448	-61.6108
1.7452	-61.3742
1.7456	-61.1375
1.746	-60.9008
1.7464	-60.6642
1.7468	-60.4275
1.7472	-60.1908
1.7476	-59.9541
1.748	-59.7175
1.7484	-59.2676
1.7488	-58.8176
1.7492	-58.3677
1.7496	-57.9178
1.75	-57.4679
1.7504	-57.018
1.7508	-56.5681
1.7512	-56.1181
1.7516	-55.6682
1.752	-55.2183
1.7524	-55.5196
1.7528	-55.8209
1.7532	-56.1222
1.7536	-56.4235
1.754	-56.7248
1.7544	-57.0262
1.7548	-57.3275
1.7552	-57.6288
1.7556	-57.9301
1.756	-58.2314
1.7564	-58.1246
1.7568	-58.0179
1.7572	-57.9111
1.7576	-57.8043
1.758	-57.6976
1.7584	-57.5908
1.7588	-57.484
1.7592	-57.3773
1.7596	-57.2705
1.76	-57.1637
1.7604	-57.1415
1.7608	-57.1192
1.7612	-57.097
1.7616	-57.0747
1.762	-57.0524
1.7624	-57.0302
1.7628	-57.0079
1.7632	-56.9857
1.7636	-56.9634
1.764	-56.9412
1.7644	-56.9635
1.7648	-56.9859
1.7652	-57.0083
1.7656	-57.0307
1.766	-57.053
1.7664	-57.0754
1.7668	-57.0978
1.7672	-57.1202
1.7676	-57.1426
1.768	-57.1649
1.7684	-56.8502
1.7688	-56.5355
1.7692	-56.2208
1.7696	-55.9061
1.77	-55.5914
1.7704	-55.2767
1.7708	-54.962
1.7712	-54.6472
1.7716	-54.3325
1.772	-54.0178
1.7724	-54.2812
1.7728	-54.5445
1.7732	-54.8078
1.7736	-55.0712
1.774	-55.3345
1.7744	-55.5979
1.7748	-55.8612
1.7752	-56.1246
1.7756	-56.3879
1.776	-56.6512
1.7764	-56.5364
1.7768	-56.4216
1.7772	-56.3067
1.7776	-56.1919
1.778	-56.0771
1.7784	-55.9623
1.7788	-55.8474
1.7792	-55.7326
1.7796	-55.6178
1.78	-55.5029
1.7804	-55.4049
1.7808	-55.3068
1.7812	-55.2087
1.7816	-55.1106
1.782	-55.0125
1.7824	-54.9144
1.7828	-54.8163
1.7832	-54.7182
1.7836	-54.6201
1.784	-54.522
1.7844	-54.8046
1.7848	-55.0872
1.7852	-55.3698
1.7856	-55.6523
1.786	-55.9349
1.7864	-56.2175
1.7868	-56.5001
1.7872	-56.7826
1.7876	-57.0652
1.788	-57.3478
1.7884	-57.1783
1.7888	-57.0088
1.7892	-56.8392
1.7896	-56.6697
1.79	-56.5002
1.7904	-56.3307
1.7908	-56.1612
1.7912	-55.9917
1.7916	-55.8222
1.792	-55.6527
1.7924	-55.6325
1.7928	-55.6124
1.7932	-55.5923
1.7936	-55.5721
1.794	-55.552
1.7944	-55.5319
1.7948	-55.5117
1.7952	-55.4916
1.7956	-55.4715
1.796	-55.4513
1.7964	-55.5278
1.7968	-55.6043
1.7972	-55.6808
1.7976	-55.7573
1.798	-55.8338
1.7984	-55.9103
1.7988	-55.9868
1.7992	-56.0633
[truncated: 3,002 more rows]
