# Supplementary material for: Broadband multi-beam lens-assisted mmID enabling multi-gigabit backscatter data rates for next-generation wireless networks
Source: Nat Commun. 2026 Mar 10;17:3765. doi: 10.1038/s41467-026-70454-8 (PMC13106750; doi:10.1038/s41467-026-70454-8)
Supplement: Supplementary file 3 — Source Data [file 41467_2026_70454_MOESM3_ESM.zip › Public Dataset Submission/FETMeasurement.xlsx]

## Sheet: Sheet1
Frequency (GHz)	Vgd = 0V	Vgd = -0.25V	Vgd = -0.5V	Vgd = -0.75V		Measurement for Fig. 2d
24	-8.73131	-10.1545	-9.06856	-4.89382
24.001	-8.73308	-10.1542	-9.06713	-4.8917
24.002	-8.73485	-10.154	-9.0657	-4.88958
24.003	-8.73662	-10.1537	-9.06427	-4.88746
24.004	-8.73839	-10.1535	-9.06284	-4.88535
24.005	-8.74016	-10.1532	-9.06141	-4.88323
24.006	-8.74193	-10.153	-9.05998	-4.88111
24.007	-8.7437	-10.1528	-9.05855	-4.87899
24.008	-8.74547	-10.1525	-9.05712	-4.87687
24.009	-8.74724	-10.1523	-9.05569	-4.87475
24.01	-8.74901	-10.152	-9.05426	-4.87264
24.011	-8.75078	-10.1518	-9.05283	-4.87052
24.012	-8.75255	-10.1515	-9.0514	-4.8684
24.013	-8.75432	-10.1513	-9.04997	-4.86628
24.014	-8.75609	-10.151	-9.04854	-4.86416
24.015	-8.75786	-10.1508	-9.04711	-4.86204
24.016	-8.75963	-10.1505	-9.04568	-4.85992
24.017	-8.76141	-10.1503	-9.04425	-4.85781
24.018	-8.76318	-10.15	-9.04282	-4.85569
24.019	-8.76495	-10.1498	-9.04139	-4.85357
24.02	-8.76672	-10.1495	-9.03996	-4.85145
24.021	-8.76849	-10.1493	-9.03853	-4.84933
24.022	-8.77026	-10.1491	-9.0371	-4.84721
24.023	-8.77203	-10.1488	-9.03567	-4.8451
24.024	-8.7738	-10.1486	-9.03424	-4.84298
24.025	-8.77557	-10.1483	-9.03281	-4.84086
24.026	-8.77734	-10.1481	-9.03138	-4.83874
24.027	-8.77911	-10.1478	-9.02995	-4.83662
24.028	-8.78088	-10.1476	-9.02852	-4.8345
24.029	-8.78265	-10.1473	-9.02709	-4.83239
24.03	-8.78442	-10.1471	-9.02566	-4.83027
24.031	-8.78619	-10.1468	-9.02423	-4.82815
24.032	-8.78796	-10.1466	-9.0228	-4.82603
24.033	-8.78973	-10.1463	-9.02137	-4.82391
24.034	-8.7915	-10.1461	-9.01994	-4.82179
24.035	-8.79328	-10.1459	-9.01851	-4.81967
24.036	-8.79505	-10.1456	-9.01708	-4.81756
24.037	-8.79682	-10.1454	-9.01565	-4.81544
24.038	-8.79859	-10.1451	-9.01422	-4.81332
24.039	-8.80036	-10.1449	-9.01279	-4.8112
24.04	-8.80213	-10.1446	-9.01136	-4.80908
24.041	-8.8039	-10.1444	-9.00993	-4.80696
24.042	-8.80567	-10.1441	-9.0085	-4.80485
24.043	-8.80744	-10.1439	-9.00707	-4.80273
24.044	-8.80921	-10.1436	-9.00564	-4.80061
24.045	-8.81098	-10.1434	-9.00421	-4.79849
24.046	-8.81275	-10.1431	-9.00278	-4.79637
24.047	-8.81452	-10.1429	-9.00135	-4.79425
24.048	-8.81629	-10.1427	-8.99992	-4.79213
24.049	-8.81806	-10.1424	-8.99849	-4.79002
24.05	-8.81983	-10.1422	-8.99706	-4.7879
24.051	-8.8216	-10.1419	-8.99563	-4.78578
24.052	-8.82337	-10.1417	-8.9942	-4.78366
24.053	-8.82514	-10.1414	-8.99277	-4.78154
24.054	-8.82692	-10.1412	-8.99134	-4.77942
24.055	-8.82869	-10.1409	-8.98991	-4.77731
24.056	-8.83046	-10.1407	-8.98848	-4.77519
24.057	-8.83223	-10.1404	-8.98705	-4.77307
24.058	-8.834	-10.1402	-8.98562	-4.77095
24.059	-8.83577	-10.1399	-8.98419	-4.76883
24.06	-8.83754	-10.1397	-8.98276	-4.76671
24.061	-8.83931	-10.1395	-8.98133	-4.76459
24.062	-8.84108	-10.1392	-8.97991	-4.76248
24.063	-8.84285	-10.139	-8.97848	-4.76036
24.064	-8.84462	-10.1387	-8.97705	-4.75824
24.065	-8.84639	-10.1385	-8.97562	-4.75612
24.066	-8.84816	-10.1382	-8.97419	-4.754
24.067	-8.84993	-10.138	-8.97276	-4.75188
24.068	-8.8517	-10.1377	-8.97133	-4.74977
24.069	-8.85347	-10.1375	-8.9699	-4.74765
24.07	-8.85524	-10.1372	-8.96847	-4.74553
24.071	-8.85701	-10.137	-8.96704	-4.74341
24.072	-8.85879	-10.1367	-8.96561	-4.74129
24.073	-8.86056	-10.1365	-8.96418	-4.73917
24.074	-8.86233	-10.1363	-8.96275	-4.73705
24.075	-8.8641	-10.136	-8.96132	-4.73494
24.076	-8.86587	-10.1358	-8.95989	-4.73282
24.077	-8.86764	-10.1355	-8.95846	-4.7307
24.078	-8.86941	-10.1353	-8.95703	-4.72858
24.079	-8.87118	-10.135	-8.9556	-4.72646
24.08	-8.87295	-10.1348	-8.95417	-4.72434
24.081	-8.87472	-10.1345	-8.95274	-4.72223
24.082	-8.87649	-10.1343	-8.95131	-4.72011
24.083	-8.87826	-10.134	-8.94988	-4.71799
24.084	-8.88003	-10.1338	-8.94845	-4.71587
24.085	-8.8818	-10.1335	-8.94702	-4.71375
24.086	-8.88357	-10.1333	-8.94559	-4.71163
24.087	-8.88534	-10.1331	-8.94416	-4.70951
24.088	-8.88711	-10.1328	-8.94273	-4.7074
24.089	-8.88888	-10.1326	-8.9413	-4.70528
24.09	-8.89065	-10.1323	-8.93987	-4.70316
24.091	-8.89243	-10.1321	-8.93844	-4.70104
24.092	-8.8942	-10.1318	-8.93701	-4.69892
24.093	-8.89597	-10.1316	-8.93558	-4.6968
24.094	-8.89774	-10.1313	-8.93415	-4.69469
24.095	-8.89951	-10.1311	-8.93272	-4.69257
24.096	-8.90128	-10.1308	-8.93129	-4.69045
24.097	-8.90305	-10.1306	-8.92986	-4.68833
24.098	-8.90482	-10.1303	-8.92843	-4.68621
24.099	-8.90659	-10.1301	-8.927	-4.68409
24.1	-8.90836	-10.1299	-8.92557	-4.68197
24.101	-8.91011	-10.1296	-8.92418	-4.67992
24.102	-8.91185	-10.1293	-8.92278	-4.67786
24.103	-8.9136	-10.129	-8.92139	-4.67581
24.104	-8.91535	-10.1287	-8.91999	-4.67375
24.105	-8.91709	-10.1284	-8.9186	-4.6717
24.106	-8.91884	-10.1281	-8.9172	-4.66964
24.107	-8.92058	-10.1279	-8.9158	-4.66759
24.108	-8.92233	-10.1276	-8.91441	-4.66553
24.109	-8.92408	-10.1273	-8.91301	-4.66348
24.11	-8.92582	-10.127	-8.91162	-4.66142
24.111	-8.92757	-10.1267	-8.91022	-4.65936
24.112	-8.92932	-10.1264	-8.90883	-4.65731
24.113	-8.93106	-10.1262	-8.90743	-4.65525
24.114	-8.93281	-10.1259	-8.90604	-4.6532
24.115	-8.93456	-10.1256	-8.90464	-4.65114
24.116	-8.9363	-10.1253	-8.90325	-4.64909
24.117	-8.93805	-10.125	-8.90185	-4.64703
24.118	-8.93979	-10.1247	-8.90046	-4.64498
24.119	-8.94154	-10.1244	-8.89906	-4.64292
24.12	-8.94329	-10.1242	-8.89767	-4.64086
24.121	-8.94503	-10.1239	-8.89627	-4.63881
24.122	-8.94678	-10.1236	-8.89488	-4.63675
24.123	-8.94853	-10.1233	-8.89348	-4.6347
24.124	-8.95027	-10.123	-8.89209	-4.63264
24.125	-8.95202	-10.1227	-8.89069	-4.63059
24.126	-8.95376	-10.1225	-8.8893	-4.62853
24.127	-8.95551	-10.1222	-8.8879	-4.62648
24.128	-8.95726	-10.1219	-8.8865	-4.62442
24.129	-8.959	-10.1216	-8.88511	-4.62237
24.13	-8.96075	-10.1213	-8.88371	-4.62031
24.131	-8.9625	-10.121	-8.88232	-4.61825
24.132	-8.96424	-10.1207	-8.88092	-4.6162
24.133	-8.96599	-10.1205	-8.87953	-4.61414
24.134	-8.96774	-10.1202	-8.87813	-4.61209
24.135	-8.96948	-10.1199	-8.87674	-4.61003
24.136	-8.97123	-10.1196	-8.87534	-4.60798
24.137	-8.97297	-10.1193	-8.87395	-4.60592
24.138	-8.97472	-10.119	-8.87255	-4.60387
24.139	-8.97647	-10.1188	-8.87116	-4.60181
24.14	-8.97821	-10.1185	-8.86976	-4.59975
24.141	-8.97996	-10.1182	-8.86837	-4.5977
24.142	-8.98171	-10.1179	-8.86697	-4.59564
24.143	-8.98345	-10.1176	-8.86558	-4.59359
24.144	-8.9852	-10.1173	-8.86418	-4.59153
24.145	-8.98695	-10.117	-8.86279	-4.58948
24.146	-8.98869	-10.1168	-8.86139	-4.58742
24.147	-8.99044	-10.1165	-8.86	-4.58537
24.148	-8.99218	-10.1162	-8.8586	-4.58331
24.149	-8.99393	-10.1159	-8.85721	-4.58126
24.15	-8.99568	-10.1156	-8.85581	-4.5792
24.151	-8.99742	-10.1153	-8.85441	-4.57714
24.152	-8.99917	-10.1151	-8.85302	-4.57509
24.153	-9.00092	-10.1148	-8.85162	-4.57303
24.154	-9.00266	-10.1145	-8.85023	-4.57098
24.155	-9.00441	-10.1142	-8.84883	-4.56892
24.156	-9.00615	-10.1139	-8.84744	-4.56687
24.157	-9.0079	-10.1136	-8.84604	-4.56481
24.158	-9.00965	-10.1134	-8.84465	-4.56276
24.159	-9.01139	-10.1131	-8.84325	-4.5607
24.16	-9.01314	-10.1128	-8.84186	-4.55864
24.161	-9.01489	-10.1125	-8.84046	-4.55659
24.162	-9.01663	-10.1122	-8.83907	-4.55453
24.163	-9.01838	-10.1119	-8.83767	-4.55248
24.164	-9.02013	-10.1116	-8.83628	-4.55042
24.165	-9.02187	-10.1114	-8.83488	-4.54837
24.166	-9.02362	-10.1111	-8.83349	-4.54631
24.167	-9.02536	-10.1108	-8.83209	-4.54426
24.168	-9.02711	-10.1105	-8.8307	-4.5422
24.169	-9.02886	-10.1102	-8.8293	-4.54015
24.17	-9.0306	-10.1099	-8.82791	-4.53809
24.171	-9.03235	-10.1097	-8.82651	-4.53603
24.172	-9.0341	-10.1094	-8.82511	-4.53398
24.173	-9.03584	-10.1091	-8.82372	-4.53192
24.174	-9.03759	-10.1088	-8.82232	-4.52987
24.175	-9.03934	-10.1085	-8.82093	-4.52781
24.176	-9.04108	-10.1082	-8.81953	-4.52576
24.177	-9.04283	-10.1079	-8.81814	-4.5237
24.178	-9.04457	-10.1077	-8.81674	-4.52165
24.179	-9.04632	-10.1074	-8.81535	-4.51959
24.18	-9.04807	-10.1071	-8.81395	-4.51754
24.181	-9.04981	-10.1068	-8.81256	-4.51548
24.182	-9.05156	-10.1065	-8.81116	-4.51342
24.183	-9.05331	-10.1062	-8.80977	-4.51137
24.184	-9.05505	-10.106	-8.80837	-4.50931
24.185	-9.0568	-10.1057	-8.80698	-4.50726
24.186	-9.05854	-10.1054	-8.80558	-4.5052
24.187	-9.06029	-10.1051	-8.80419	-4.50315
24.188	-9.06204	-10.1048	-8.80279	-4.50109
24.189	-9.06378	-10.1045	-8.8014	-4.49904
24.19	-9.06553	-10.1042	-8.8	-4.49698
24.191	-9.06728	-10.104	-8.79861	-4.49492
24.192	-9.06902	-10.1037	-8.79721	-4.49287
24.193	-9.07077	-10.1034	-8.79582	-4.49081
24.194	-9.07252	-10.1031	-8.79442	-4.48876
24.195	-9.07426	-10.1028	-8.79302	-4.4867
24.196	-9.07601	-10.1025	-8.79163	-4.48465
24.197	-9.07775	-10.1023	-8.79023	-4.48259
24.198	-9.0795	-10.102	-8.78884	-4.48054
24.199	-9.08125	-10.1017	-8.78744	-4.47848
24.2	-9.08299	-10.1014	-8.78605	-4.47643
24.201	-9.08468	-10.1011	-8.78469	-4.47444
24.202	-9.08637	-10.1007	-8.78334	-4.47245
24.203	-9.08807	-10.1004	-8.78199	-4.47046
24.204	-9.08976	-10.1001	-8.78063	-4.46848
24.205	-9.09145	-10.0998	-8.77928	-4.46649
24.206	-9.09314	-10.0994	-8.77792	-4.4645
24.207	-9.09483	-10.0991	-8.77657	-4.46251
24.208	-9.09652	-10.0988	-8.77522	-4.46053
24.209	-9.09821	-10.0985	-8.77386	-4.45854
24.21	-9.0999	-10.0981	-8.77251	-4.45655
24.211	-9.10159	-10.0978	-8.77115	-4.45457
24.212	-9.10328	-10.0975	-8.7698	-4.45258
24.213	-9.10497	-10.0972	-8.76844	-4.45059
24.214	-9.10666	-10.0968	-8.76709	-4.4486
24.215	-9.10835	-10.0965	-8.76574	-4.44662
24.216	-9.11004	-10.0962	-8.76438	-4.44463
24.217	-9.11173	-10.0958	-8.76303	-4.44264
24.218	-9.11343	-10.0955	-8.76167	-4.44066
24.219	-9.11512	-10.0952	-8.76032	-4.43867
24.22	-9.11681	-10.0949	-8.75897	-4.43668
24.221	-9.1185	-10.0945	-8.75761	-4.43469
24.222	-9.12019	-10.0942	-8.75626	-4.43271
24.223	-9.12188	-10.0939	-8.7549	-4.43072
24.224	-9.12357	-10.0936	-8.75355	-4.42873
24.225	-9.12526	-10.0932	-8.7522	-4.42675
24.226	-9.12695	-10.0929	-8.75084	-4.42476
24.227	-9.12864	-10.0926	-8.74949	-4.42277
24.228	-9.13033	-10.0923	-8.74813	-4.42078
24.229	-9.13202	-10.0919	-8.74678	-4.4188
24.23	-9.13371	-10.0916	-8.74542	-4.41681
24.231	-9.1354	-10.0913	-8.74407	-4.41482
24.232	-9.13709	-10.091	-8.74272	-4.41284
24.233	-9.13879	-10.0906	-8.74136	-4.41085
24.234	-9.14048	-10.0903	-8.74001	-4.40886
24.235	-9.14217	-10.09	-8.73865	-4.40687
24.236	-9.14386	-10.0896	-8.7373	-4.40489
24.237	-9.14555	-10.0893	-8.73595	-4.4029
24.238	-9.14724	-10.089	-8.73459	-4.40091
24.239	-9.14893	-10.0887	-8.73324	-4.39893
24.24	-9.15062	-10.0883	-8.73188	-4.39694
24.241	-9.15231	-10.088	-8.73053	-4.39495
24.242	-9.154	-10.0877	-8.72917	-4.39296
24.243	-9.15569	-10.0874	-8.72782	-4.39098
24.244	-9.15738	-10.087	-8.72647	-4.38899
24.245	-9.15907	-10.0867	-8.72511	-4.387
24.246	-9.16076	-10.0864	-8.72376	-4.38502
24.247	-9.16245	-10.0861	-8.7224	-4.38303
24.248	-9.16414	-10.0857	-8.72105	-4.38104
24.249	-9.16584	-10.0854	-8.7197	-4.37905
24.25	-9.16753	-10.0851	-8.71834	-4.37707
24.251	-9.16922	-10.0847	-8.71699	-4.37508
24.252	-9.17091	-10.0844	-8.71563	-4.37309
24.253	-9.1726	-10.0841	-8.71428	-4.37111
24.254	-9.17429	-10.0838	-8.71292	-4.36912
24.255	-9.17598	-10.0834	-8.71157	-4.36713
24.256	-9.17767	-10.0831	-8.71022	-4.36514
24.257	-9.17936	-10.0828	-8.70886	-4.36316
24.258	-9.18105	-10.0825	-8.70751	-4.36117
24.259	-9.18274	-10.0821	-8.70615	-4.35918
24.26	-9.18443	-10.0818	-8.7048	-4.35719
24.261	-9.18612	-10.0815	-8.70345	-4.35521
24.262	-9.18781	-10.0812	-8.70209	-4.35322
24.263	-9.1895	-10.0808	-8.70074	-4.35123
24.264	-9.1912	-10.0805	-8.69938	-4.34925
24.265	-9.19289	-10.0802	-8.69803	-4.34726
24.266	-9.19458	-10.0798	-8.69668	-4.34527
24.267	-9.19627	-10.0795	-8.69532	-4.34328
24.268	-9.19796	-10.0792	-8.69397	-4.3413
24.269	-9.19965	-10.0789	-8.69261	-4.33931
24.27	-9.20134	-10.0785	-8.69126	-4.33732
24.271	-9.20303	-10.0782	-8.6899	-4.33534
24.272	-9.20472	-10.0779	-8.68855	-4.33335
24.273	-9.20641	-10.0776	-8.6872	-4.33136
24.274	-9.2081	-10.0772	-8.68584	-4.32937
24.275	-9.20979	-10.0769	-8.68449	-4.32739
24.276	-9.21148	-10.0766	-8.68313	-4.3254
24.277	-9.21317	-10.0763	-8.68178	-4.32341
24.278	-9.21486	-10.0759	-8.68043	-4.32143
24.279	-9.21656	-10.0756	-8.67907	-4.31944
24.28	-9.21825	-10.0753	-8.67772	-4.31745
24.281	-9.21994	-10.0749	-8.67636	-4.31546
24.282	-9.22163	-10.0746	-8.67501	-4.31348
24.283	-9.22332	-10.0743	-8.67365	-4.31149
24.284	-9.22501	-10.074	-8.6723	-4.3095
24.285	-9.2267	-10.0736	-8.67095	-4.30752
24.286	-9.22839	-10.0733	-8.66959	-4.30553
24.287	-9.23008	-10.073	-8.66824	-4.30354
24.288	-9.23177	-10.0727	-8.66688	-4.30155
24.289	-9.23346	-10.0723	-8.66553	-4.29957
24.29	-9.23515	-10.072	-8.66418	-4.29758
24.291	-9.23684	-10.0717	-8.66282	-4.29559
24.292	-9.23853	-10.0714	-8.66147	-4.29361
24.293	-9.24022	-10.071	-8.66011	-4.29162
24.294	-9.24192	-10.0707	-8.65876	-4.28963
24.295	-9.24361	-10.0704	-8.65741	-4.28764
24.296	-9.2453	-10.0701	-8.65605	-4.28566
24.297	-9.24699	-10.0697	-8.6547	-4.28367
24.298	-9.24868	-10.0694	-8.65334	-4.28168
24.299	-9.25037	-10.0691	-8.65199	-4.2797
24.3	-9.25206	-10.0687	-8.65063	-4.27771
24.301	-9.25372	-10.0684	-8.64933	-4.27579
24.302	-9.25539	-10.068	-8.64803	-4.27388
24.303	-9.25706	-10.0676	-8.64672	-4.27197
24.304	-9.25872	-10.0673	-8.64542	-4.27005
24.305	-9.26039	-10.0669	-8.64411	-4.26814
24.306	-9.26205	-10.0665	-8.64281	-4.26622
24.307	-9.26372	-10.0661	-8.64151	-4.26431
24.308	-9.26538	-10.0658	-8.6402	-4.2624
24.309	-9.26705	-10.0654	-8.6389	-4.26048
24.31	-9.26871	-10.065	-8.63759	-4.25857
24.311	-9.27038	-10.0647	-8.63629	-4.25665
24.312	-9.27204	-10.0643	-8.63499	-4.25474
24.313	-9.27371	-10.0639	-8.63368	-4.25282
24.314	-9.27538	-10.0635	-8.63238	-4.25091
24.315	-9.27704	-10.0632	-8.63107	-4.249
24.316	-9.27871	-10.0628	-8.62977	-4.24708
24.317	-9.28037	-10.0624	-8.62846	-4.24517
24.318	-9.28204	-10.0621	-8.62716	-4.24325
24.319	-9.2837	-10.0617	-8.62586	-4.24134
24.32	-9.28537	-10.0613	-8.62455	-4.23943
24.321	-9.28703	-10.0609	-8.62325	-4.23751
24.322	-9.2887	-10.0606	-8.62194	-4.2356
24.323	-9.29036	-10.0602	-8.62064	-4.23368
24.324	-9.29203	-10.0598	-8.61934	-4.23177
24.325	-9.2937	-10.0595	-8.61803	-4.22986
24.326	-9.29536	-10.0591	-8.61673	-4.22794
24.327	-9.29703	-10.0587	-8.61542	-4.22603
24.328	-9.29869	-10.0584	-8.61412	-4.22411
24.329	-9.30036	-10.058	-8.61282	-4.2222
24.33	-9.30202	-10.0576	-8.61151	-4.22029
24.331	-9.30369	-10.0572	-8.61021	-4.21837
24.332	-9.30535	-10.0569	-8.6089	-4.21646
24.333	-9.30702	-10.0565	-8.6076	-4.21454
24.334	-9.30868	-10.0561	-8.6063	-4.21263
24.335	-9.31035	-10.0558	-8.60499	-4.21072
24.336	-9.31201	-10.0554	-8.60369	-4.2088
24.337	-9.31368	-10.055	-8.60238	-4.20689
24.338	-9.31535	-10.0546	-8.60108	-4.20497
24.339	-9.31701	-10.0543	-8.59978	-4.20306
24.34	-9.31868	-10.0539	-8.59847	-4.20115
24.341	-9.32034	-10.0535	-8.59717	-4.19923
24.342	-9.32201	-10.0532	-8.59586	-4.19732
24.343	-9.32367	-10.0528	-8.59456	-4.1954
24.344	-9.32534	-10.0524	-8.59325	-4.19349
24.345	-9.327	-10.052	-8.59195	-4.19157
24.346	-9.32867	-10.0517	-8.59065	-4.18966
24.347	-9.33033	-10.0513	-8.58934	-4.18775
24.348	-9.332	-10.0509	-8.58804	-4.18583
24.349	-9.33367	-10.0506	-8.58673	-4.18392
24.35	-9.33533	-10.0502	-8.58543	-4.182
24.351	-9.337	-10.0498	-8.58413	-4.18009
24.352	-9.33866	-10.0494	-8.58282	-4.17818
24.353	-9.34033	-10.0491	-8.58152	-4.17626
24.354	-9.34199	-10.0487	-8.58021	-4.17435
24.355	-9.34366	-10.0483	-8.57891	-4.17243
24.356	-9.34532	-10.048	-8.57761	-4.17052
24.357	-9.34699	-10.0476	-8.5763	-4.16861
24.358	-9.34865	-10.0472	-8.575	-4.16669
24.359	-9.35032	-10.0468	-8.57369	-4.16478
24.36	-9.35199	-10.0465	-8.57239	-4.16286
24.361	-9.35365	-10.0461	-8.57109	-4.16095
24.362	-9.35532	-10.0457	-8.56978	-4.15904
24.363	-9.35698	-10.0454	-8.56848	-4.15712
24.364	-9.35865	-10.045	-8.56717	-4.15521
24.365	-9.36031	-10.0446	-8.56587	-4.15329
24.366	-9.36198	-10.0442	-8.56456	-4.15138
24.367	-9.36364	-10.0439	-8.56326	-4.14947
24.368	-9.36531	-10.0435	-8.56196	-4.14755
24.369	-9.36697	-10.0431	-8.56065	-4.14564
24.37	-9.36864	-10.0428	-8.55935	-4.14372
24.371	-9.37031	-10.0424	-8.55804	-4.14181
24.372	-9.37197	-10.042	-8.55674	-4.13989
24.373	-9.37364	-10.0416	-8.55544	-4.13798
24.374	-9.3753	-10.0413	-8.55413	-4.13607
24.375	-9.37697	-10.0409	-8.55283	-4.13415
24.376	-9.37863	-10.0405	-8.55152	-4.13224
24.377	-9.3803	-10.0402	-8.55022	-4.13032
24.378	-9.38196	-10.0398	-8.54892	-4.12841
24.379	-9.38363	-10.0394	-8.54761	-4.1265
24.38	-9.38529	-10.039	-8.54631	-4.12458
24.381	-9.38696	-10.0387	-8.545	-4.12267
24.382	-9.38863	-10.0383	-8.5437	-4.12075
24.383	-9.39029	-10.0379	-8.5424	-4.11884
24.384	-9.39196	-10.0376	-8.54109	-4.11693
24.385	-9.39362	-10.0372	-8.53979	-4.11501
24.386	-9.39529	-10.0368	-8.53848	-4.1131
24.387	-9.39695	-10.0365	-8.53718	-4.11118
24.388	-9.39862	-10.0361	-8.53587	-4.10927
24.389	-9.40028	-10.0357	-8.53457	-4.10736
24.39	-9.40195	-10.0353	-8.53327	-4.10544
24.391	-9.40361	-10.035	-8.53196	-4.10353
24.392	-9.40528	-10.0346	-8.53066	-4.10161
24.393	-9.40695	-10.0342	-8.52935	-4.0997
24.394	-9.40861	-10.0339	-8.52805	-4.09779
24.395	-9.41028	-10.0335	-8.52675	-4.09587
24.396	-9.41194	-10.0331	-8.52544	-4.09396
24.397	-9.41361	-10.0327	-8.52414	-4.09204
24.398	-9.41527	-10.0324	-8.52283	-4.09013
24.399	-9.41694	-10.032	-8.52153	-4.08822
24.4	-9.4186	-10.0316	-8.52023	-4.0863
24.401	-9.4203	-10.0312	-8.51898	-4.08446
24.402	-9.422	-10.0308	-8.51773	-4.08263
24.403	-9.42369	-10.0304	-8.51648	-4.08079
24.404	-9.42539	-10.03	-8.51523	-4.07896
24.405	-9.42709	-10.0295	-8.51398	-4.07712
24.406	-9.42878	-10.0291	-8.51274	-4.07528
24.407	-9.43048	-10.0287	-8.51149	-4.07345
24.408	-9.43218	-10.0283	-8.51024	-4.07161
24.409	-9.43387	-10.0279	-8.50899	-4.06977
24.41	-9.43557	-10.0275	-8.50774	-4.06794
24.411	-9.43727	-10.027	-8.50649	-4.0661
24.412	-9.43896	-10.0266	-8.50525	-4.06426
24.413	-9.44066	-10.0262	-8.504	-4.06243
24.414	-9.44236	-10.0258	-8.50275	-4.06059
24.415	-9.44405	-10.0254	-8.5015	-4.05875
24.416	-9.44575	-10.025	-8.50025	-4.05692
24.417	-9.44745	-10.0245	-8.49901	-4.05508
24.418	-9.44914	-10.0241	-8.49776	-4.05325
24.419	-9.45084	-10.0237	-8.49651	-4.05141
24.42	-9.45254	-10.0233	-8.49526	-4.04957
24.421	-9.45423	-10.0229	-8.49401	-4.04774
24.422	-9.45593	-10.0225	-8.49276	-4.0459
24.423	-9.45763	-10.022	-8.49152	-4.04406
24.424	-9.45932	-10.0216	-8.49027	-4.04223
24.425	-9.46102	-10.0212	-8.48902	-4.04039
24.426	-9.46272	-10.0208	-8.48777	-4.03855
24.427	-9.46441	-10.0204	-8.48652	-4.03672
24.428	-9.46611	-10.02	-8.48527	-4.03488
24.429	-9.46781	-10.0195	-8.48403	-4.03304
24.43	-9.4695	-10.0191	-8.48278	-4.03121
24.431	-9.4712	-10.0187	-8.48153	-4.02937
24.432	-9.4729	-10.0183	-8.48028	-4.02753
24.433	-9.47459	-10.0179	-8.47903	-4.0257
24.434	-9.47629	-10.0175	-8.47779	-4.02386
24.435	-9.47799	-10.017	-8.47654	-4.02203
24.436	-9.47968	-10.0166	-8.47529	-4.02019
24.437	-9.48138	-10.0162	-8.47404	-4.01835
24.438	-9.48308	-10.0158	-8.47279	-4.01652
24.439	-9.48477	-10.0154	-8.47154	-4.01468
24.44	-9.48647	-10.015	-8.4703	-4.01284
24.441	-9.48817	-10.0145	-8.46905	-4.01101
24.442	-9.48986	-10.0141	-8.4678	-4.00917
24.443	-9.49156	-10.0137	-8.46655	-4.00733
24.444	-9.49326	-10.0133	-8.4653	-4.0055
24.445	-9.49495	-10.0129	-8.46405	-4.00366
24.446	-9.49665	-10.0125	-8.46281	-4.00182
24.447	-9.49835	-10.012	-8.46156	-3.99999
24.448	-9.50004	-10.0116	-8.46031	-3.99815
24.449	-9.50174	-10.0112	-8.45906	-3.99632
24.45	-9.50344	-10.0108	-8.45781	-3.99448
24.451	-9.50513	-10.0104	-8.45657	-3.99264
24.452	-9.50683	-10.01	-8.45532	-3.99081
24.453	-9.50853	-10.0095	-8.45407	-3.98897
24.454	-9.51022	-10.0091	-8.45282	-3.98713
24.455	-9.51192	-10.0087	-8.45157	-3.9853
24.456	-9.51362	-10.0083	-8.45032	-3.98346
24.457	-9.51532	-10.0079	-8.44908	-3.98162
24.458	-9.51701	-10.0075	-8.44783	-3.97979
24.459	-9.51871	-10.007	-8.44658	-3.97795
24.46	-9.52041	-10.0066	-8.44533	-3.97611
24.461	-9.5221	-10.0062	-8.44408	-3.97428
24.462	-9.5238	-10.0058	-8.44283	-3.97244
24.463	-9.5255	-10.0054	-8.44159	-3.97061
24.464	-9.52719	-10.005	-8.44034	-3.96877
24.465	-9.52889	-10.0045	-8.43909	-3.96693
24.466	-9.53059	-10.0041	-8.43784	-3.9651
24.467	-9.53228	-10.0037	-8.43659	-3.96326
24.468	-9.53398	-10.0033	-8.43535	-3.96142
24.469	-9.53568	-10.0029	-8.4341	-3.95959
24.47	-9.53737	-10.0024	-8.43285	-3.95775
24.471	-9.53907	-10.002	-8.4316	-3.95591
24.472	-9.54077	-10.0016	-8.43035	-3.95408
24.473	-9.54246	-10.0012	-8.4291	-3.95224
24.474	-9.54416	-10.0008	-8.42786	-3.9504
24.475	-9.54586	-10.0004	-8.42661	-3.94857
24.476	-9.54755	-9.99995	-8.42536	-3.94673
24.477	-9.54925	-9.99953	-8.42411	-3.9449
24.478	-9.55095	-9.99912	-8.42286	-3.94306
24.479	-9.55264	-9.9987	-8.42161	-3.94122
24.48	-9.55434	-9.99828	-8.42037	-3.93939
24.481	-9.55604	-9.99786	-8.41912	-3.93755
24.482	-9.55773	-9.99745	-8.41787	-3.93571
24.483	-9.55943	-9.99703	-8.41662	-3.93388
24.484	-9.56113	-9.99661	-8.41537	-3.93204
24.485	-9.56282	-9.9962	-8.41413	-3.9302
24.486	-9.56452	-9.99578	-8.41288	-3.92837
24.487	-9.56622	-9.99536	-8.41163	-3.92653
24.488	-9.56791	-9.99495	-8.41038	-3.92469
24.489	-9.56961	-9.99453	-8.40913	-3.92286
24.49	-9.57131	-9.99411	-8.40788	-3.92102
24.491	-9.573	-9.9937	-8.40664	-3.91919
24.492	-9.5747	-9.99328	-8.40539	-3.91735
24.493	-9.5764	-9.99286	-8.40414	-3.91551
24.494	-9.57809	-9.99245	-8.40289	-3.91368
24.495	-9.57979	-9.99203	-8.40164	-3.91184
24.496	-9.58149	-9.99161	-8.40039	-3.91
24.497	-9.58318	-9.9912	-8.39915	-3.90817
24.498	-9.58488	-9.99078	-8.3979	-3.90633
24.499	-9.58658	-9.99036	-8.39665	-3.90449
24.5	-9.58827	-9.98995	-8.3954	-3.90266
24.501	-9.59005	-9.98948	-8.39421	-3.9009
24.502	-9.59182	-9.98902	-8.39301	-3.89915
24.503	-9.59359	-9.98856	-8.39181	-3.8974
24.504	-9.59536	-9.9881	-8.39062	-3.89565
24.505	-9.59714	-9.98764	-8.38942	-3.89389
24.506	-9.59891	-9.98718	-8.38823	-3.89214
24.507	-9.60068	-9.98671	-8.38703	-3.89039
24.508	-9.60246	-9.98625	-8.38584	-3.88864
24.509	-9.60423	-9.98579	-8.38464	-3.88688
24.51	-9.606	-9.98533	-8.38344	-3.88513
24.511	-9.60778	-9.98487	-8.38225	-3.88338
24.512	-9.60955	-9.98441	-8.38105	-3.88162
24.513	-9.61132	-9.98395	-8.37986	-3.87987
24.514	-9.61309	-9.98348	-8.37866	-3.87812
24.515	-9.61487	-9.98302	-8.37747	-3.87637
24.516	-9.61664	-9.98256	-8.37627	-3.87461
24.517	-9.61841	-9.9821	-8.37508	-3.87286
24.518	-9.62019	-9.98164	-8.37388	-3.87111
24.519	-9.62196	-9.98118	-8.37268	-3.86935
24.52	-9.62373	-9.98072	-8.37149	-3.8676
24.521	-9.6255	-9.98025	-8.37029	-3.86585
24.522	-9.62728	-9.97979	-8.3691	-3.8641
24.523	-9.62905	-9.97933	-8.3679	-3.86234
24.524	-9.63082	-9.97887	-8.36671	-3.86059
24.525	-9.6326	-9.97841	-8.36551	-3.85884
24.526	-9.63437	-9.97795	-8.36431	-3.85709
24.527	-9.63614	-9.97748	-8.36312	-3.85533
24.528	-9.63791	-9.97702	-8.36192	-3.85358
24.529	-9.63969	-9.97656	-8.36073	-3.85183
24.53	-9.64146	-9.9761	-8.35953	-3.85007
24.531	-9.64323	-9.97564	-8.35834	-3.84832
24.532	-9.64501	-9.97518	-8.35714	-3.84657
24.533	-9.64678	-9.97472	-8.35594	-3.84482
24.534	-9.64855	-9.97425	-8.35475	-3.84306
24.535	-9.65033	-9.97379	-8.35355	-3.84131
24.536	-9.6521	-9.97333	-8.35236	-3.83956
24.537	-9.65387	-9.97287	-8.35116	-3.83781
24.538	-9.65564	-9.97241	-8.34997	-3.83605
24.539	-9.65742	-9.97195	-8.34877	-3.8343
24.54	-9.65919	-9.97148	-8.34757	-3.83255
24.541	-9.66096	-9.97102	-8.34638	-3.83079
24.542	-9.66274	-9.97056	-8.34518	-3.82904
24.543	-9.66451	-9.9701	-8.34399	-3.82729
24.544	-9.66628	-9.96964	-8.34279	-3.82554
24.545	-9.66805	-9.96918	-8.3416	-3.82378
24.546	-9.66983	-9.96872	-8.3404	-3.82203
24.547	-9.6716	-9.96825	-8.3392	-3.82028
24.548	-9.67337	-9.96779	-8.33801	-3.81853
24.549	-9.67515	-9.96733	-8.33681	-3.81677
24.55	-9.67692	-9.96687	-8.33562	-3.81502
24.551	-9.67869	-9.96641	-8.33442	-3.81327
24.552	-9.68046	-9.96595	-8.33323	-3.81151
24.553	-9.68224	-9.96548	-8.33203	-3.80976
24.554	-9.68401	-9.96502	-8.33083	-3.80801
24.555	-9.68578	-9.96456	-8.32964	-3.80626
24.556	-9.68756	-9.9641	-8.32844	-3.8045
24.557	-9.68933	-9.96364	-8.32725	-3.80275
24.558	-9.6911	-9.96318	-8.32605	-3.801
24.559	-9.69288	-9.96272	-8.32486	-3.79924
24.56	-9.69465	-9.96225	-8.32366	-3.79749
24.561	-9.69642	-9.96179	-8.32246	-3.79574
24.562	-9.69819	-9.96133	-8.32127	-3.79399
24.563	-9.69997	-9.96087	-8.32007	-3.79223
24.564	-9.70174	-9.96041	-8.31888	-3.79048
24.565	-9.70351	-9.95995	-8.31768	-3.78873
24.566	-9.70529	-9.95949	-8.31649	-3.78698
24.567	-9.70706	-9.95902	-8.31529	-3.78522
24.568	-9.70883	-9.95856	-8.31409	-3.78347
24.569	-9.7106	-9.9581	-8.3129	-3.78172
24.57	-9.71238	-9.95764	-8.3117	-3.77996
24.571	-9.71415	-9.95718	-8.31051	-3.77821
24.572	-9.71592	-9.95672	-8.30931	-3.77646
24.573	-9.7177	-9.95625	-8.30812	-3.77471
24.574	-9.71947	-9.95579	-8.30692	-3.77295
24.575	-9.72124	-9.95533	-8.30572	-3.7712
24.576	-9.72302	-9.95487	-8.30453	-3.76945
24.577	-9.72479	-9.95441	-8.30333	-3.7677
24.578	-9.72656	-9.95395	-8.30214	-3.76594
24.579	-9.72833	-9.95349	-8.30094	-3.76419
24.58	-9.73011	-9.95302	-8.29975	-3.76244
24.581	-9.73188	-9.95256	-8.29855	-3.76068
24.582	-9.73365	-9.9521	-8.29736	-3.75893
24.583	-9.73543	-9.95164	-8.29616	-3.75718
24.584	-9.7372	-9.95118	-8.29496	-3.75543
24.585	-9.73897	-9.95072	-8.29377	-3.75367
24.586	-9.74074	-9.95025	-8.29257	-3.75192
24.587	-9.74252	-9.94979	-8.29138	-3.75017
24.588	-9.74429	-9.94933	-8.29018	-3.74842
24.589	-9.74606	-9.94887	-8.28899	-3.74666
24.59	-9.74784	-9.94841	-8.28779	-3.74491
24.591	-9.74961	-9.94795	-8.28659	-3.74316
24.592	-9.75138	-9.94749	-8.2854	-3.7414
24.593	-9.75315	-9.94702	-8.2842	-3.73965
24.594	-9.75493	-9.94656	-8.28301	-3.7379
24.595	-9.7567	-9.9461	-8.28181	-3.73615
24.596	-9.75847	-9.94564	-8.28062	-3.73439
24.597	-9.76025	-9.94518	-8.27942	-3.73264
24.598	-9.76202	-9.94472	-8.27822	-3.73089
24.599	-9.76379	-9.94426	-8.27703	-3.72913
24.6	-9.76557	-9.94379	-8.27583	-3.72738
24.601	-9.76739	-9.94329	-8.27468	-3.72572
24.602	-9.76921	-9.94279	-8.27353	-3.72406
24.603	-9.77104	-9.94228	-8.27238	-3.7224
24.604	-9.77286	-9.94178	-8.27123	-3.72075
24.605	-9.77469	-9.94127	-8.27008	-3.71909
24.606	-9.77651	-9.94077	-8.26893	-3.71743
24.607	-9.77834	-9.94026	-8.26778	-3.71577
24.608	-9.78016	-9.93976	-8.26663	-3.71411
24.609	-9.78199	-9.93925	-8.26548	-3.71245
24.61	-9.78381	-9.93875	-8.26433	-3.71079
24.611	-9.78564	-9.93825	-8.26318	-3.70913
24.612	-9.78746	-9.93774	-8.26203	-3.70747
24.613	-9.78929	-9.93724	-8.26087	-3.70581
24.614	-9.79111	-9.93673	-8.25972	-3.70415
24.615	-9.79293	-9.93623	-8.25857	-3.7025
24.616	-9.79476	-9.93572	-8.25742	-3.70084
24.617	-9.79658	-9.93522	-8.25627	-3.69918
24.618	-9.79841	-9.93472	-8.25512	-3.69752
24.619	-9.80023	-9.93421	-8.25397	-3.69586
24.62	-9.80206	-9.93371	-8.25282	-3.6942
24.621	-9.80388	-9.9332	-8.25167	-3.69254
24.622	-9.80571	-9.9327	-8.25052	-3.69088
24.623	-9.80753	-9.93219	-8.24937	-3.68922
24.624	-9.80936	-9.93169	-8.24822	-3.68756
24.625	-9.81118	-9.93119	-8.24707	-3.68591
24.626	-9.81301	-9.93068	-8.24592	-3.68425
24.627	-9.81483	-9.93018	-8.24477	-3.68259
24.628	-9.81666	-9.92967	-8.24362	-3.68093
24.629	-9.81848	-9.92917	-8.24246	-3.67927
24.63	-9.8203	-9.92866	-8.24131	-3.67761
24.631	-9.82213	-9.92816	-8.24016	-3.67595
24.632	-9.82395	-9.92766	-8.23901	-3.67429
24.633	-9.82578	-9.92715	-8.23786	-3.67263
24.634	-9.8276	-9.92665	-8.23671	-3.67097
24.635	-9.82943	-9.92614	-8.23556	-3.66931
24.636	-9.83125	-9.92564	-8.23441	-3.66766
24.637	-9.83308	-9.92513	-8.23326	-3.666
24.638	-9.8349	-9.92463	-8.23211	-3.66434
24.639	-9.83673	-9.92413	-8.23096	-3.66268
24.64	-9.83855	-9.92362	-8.22981	-3.66102
24.641	-9.84038	-9.92312	-8.22866	-3.65936
24.642	-9.8422	-9.92261	-8.22751	-3.6577
24.643	-9.84402	-9.92211	-8.22636	-3.65604
24.644	-9.84585	-9.9216	-8.22521	-3.65438
24.645	-9.84767	-9.9211	-8.22405	-3.65272
24.646	-9.8495	-9.9206	-8.2229	-3.65106
24.647	-9.85132	-9.92009	-8.22175	-3.64941
24.648	-9.85315	-9.91959	-8.2206	-3.64775
24.649	-9.85497	-9.91908	-8.21945	-3.64609
24.65	-9.8568	-9.91858	-8.2183	-3.64443
24.651	-9.85862	-9.91807	-8.21715	-3.64277
24.652	-9.86045	-9.91757	-8.216	-3.64111
24.653	-9.86227	-9.91707	-8.21485	-3.63945
24.654	-9.8641	-9.91656	-8.2137	-3.63779
24.655	-9.86592	-9.91606	-8.21255	-3.63613
24.656	-9.86774	-9.91555	-8.2114	-3.63447
24.657	-9.86957	-9.91505	-8.21025	-3.63281
24.658	-9.87139	-9.91454	-8.2091	-3.63116
24.659	-9.87322	-9.91404	-8.20795	-3.6295
24.66	-9.87504	-9.91353	-8.2068	-3.62784
24.661	-9.87687	-9.91303	-8.20564	-3.62618
24.662	-9.87869	-9.91253	-8.20449	-3.62452
24.663	-9.88052	-9.91202	-8.20334	-3.62286
24.664	-9.88234	-9.91152	-8.20219	-3.6212
24.665	-9.88417	-9.91101	-8.20104	-3.61954
24.666	-9.88599	-9.91051	-8.19989	-3.61788
24.667	-9.88782	-9.91	-8.19874	-3.61622
24.668	-9.88964	-9.9095	-8.19759	-3.61456
24.669	-9.89146	-9.909	-8.19644	-3.61291
24.67	-9.89329	-9.90849	-8.19529	-3.61125
24.671	-9.89511	-9.90799	-8.19414	-3.60959
24.672	-9.89694	-9.90748	-8.19299	-3.60793
24.673	-9.89876	-9.90698	-8.19184	-3.60627
24.674	-9.90059	-9.90647	-8.19069	-3.60461
24.675	-9.90241	-9.90597	-8.18954	-3.60295
24.676	-9.90424	-9.90547	-8.18839	-3.60129
24.677	-9.90606	-9.90496	-8.18723	-3.59963
24.678	-9.90789	-9.90446	-8.18608	-3.59797
24.679	-9.90971	-9.90395	-8.18493	-3.59631
24.68	-9.91154	-9.90345	-8.18378	-3.59466
24.681	-9.91336	-9.90294	-8.18263	-3.593
24.682	-9.91519	-9.90244	-8.18148	-3.59134
24.683	-9.91701	-9.90194	-8.18033	-3.58968
24.684	-9.91883	-9.90143	-8.17918	-3.58802
24.685	-9.92066	-9.90093	-8.17803	-3.58636
24.686	-9.92248	-9.90042	-8.17688	-3.5847
24.687	-9.92431	-9.89992	-8.17573	-3.58304
24.688	-9.92613	-9.89941	-8.17458	-3.58138
24.689	-9.92796	-9.89891	-8.17343	-3.57972
24.69	-9.92978	-9.89841	-8.17228	-3.57806
24.691	-9.93161	-9.8979	-8.17113	-3.57641
24.692	-9.93343	-9.8974	-8.16998	-3.57475
24.693	-9.93526	-9.89689	-8.16882	-3.57309
24.694	-9.93708	-9.89639	-8.16767	-3.57143
24.695	-9.93891	-9.89588	-8.16652	-3.56977
24.696	-9.94073	-9.89538	-8.16537	-3.56811
24.697	-9.94255	-9.89488	-8.16422	-3.56645
24.698	-9.94438	-9.89437	-8.16307	-3.56479
24.699	-9.9462	-9.89387	-8.16192	-3.56313
24.7	-9.94803	-9.89336	-8.16077	-3.56147
24.701	-9.94988	-9.89282	-8.15965	-3.55992
24.702	-9.95172	-9.89227	-8.15854	-3.55837
24.703	-9.95357	-9.89173	-8.15742	-3.55682
24.704	-9.95542	-9.89118	-8.1563	-3.55527
24.705	-9.95726	-9.89064	-8.15519	-3.55372
24.706	-9.95911	-9.89009	-8.15407	-3.55216
24.707	-9.96096	-9.88955	-8.15296	-3.55061
24.708	-9.9628	-9.889	-8.15184	-3.54906
24.709	-9.96465	-9.88845	-8.15072	-3.54751
24.71	-9.9665	-9.88791	-8.14961	-3.54596
24.711	-9.96834	-9.88736	-8.14849	-3.54441
24.712	-9.97019	-9.88682	-8.14737	-3.54286
24.713	-9.97204	-9.88627	-8.14626	-3.5413
24.714	-9.97388	-9.88573	-8.14514	-3.53975
24.715	-9.97573	-9.88518	-8.14403	-3.5382
24.716	-9.97758	-9.88464	-8.14291	-3.53665
24.717	-9.97943	-9.88409	-8.14179	-3.5351
24.718	-9.98127	-9.88355	-8.14068	-3.53355
24.719	-9.98312	-9.883	-8.13956	-3.53199
24.72	-9.98497	-9.88246	-8.13844	-3.53044
24.721	-9.98681	-9.88191	-8.13733	-3.52889
24.722	-9.98866	-9.88137	-8.13621	-3.52734
24.723	-9.99051	-9.88082	-8.1351	-3.52579
24.724	-9.99235	-9.88027	-8.13398	-3.52424
24.725	-9.9942	-9.87973	-8.13286	-3.52269
24.726	-9.99605	-9.87918	-8.13175	-3.52113
24.727	-9.99789	-9.87864	-8.13063	-3.51958
24.728	-9.99974	-9.87809	-8.12951	-3.51803
24.729	-10.0016	-9.87755	-8.1284	-3.51648
24.73	-10.0034	-9.877	-8.12728	-3.51493
24.731	-10.0053	-9.87646	-8.12617	-3.51338
24.732	-10.0071	-9.87591	-8.12505	-3.51182
24.733	-10.009	-9.87537	-8.12393	-3.51027
24.734	-10.0108	-9.87482	-8.12282	-3.50872
24.735	-10.0127	-9.87428	-8.1217	-3.50717
24.736	-10.0145	-9.87373	-8.12058	-3.50562
24.737	-10.0164	-9.87319	-8.11947	-3.50407
24.738	-10.0182	-9.87264	-8.11835	-3.50252
24.739	-10.0201	-9.8721	-8.11723	-3.50096
24.74	-10.0219	-9.87155	-8.11612	-3.49941
24.741	-10.0237	-9.871	-8.115	-3.49786
24.742	-10.0256	-9.87046	-8.11389	-3.49631
24.743	-10.0274	-9.86991	-8.11277	-3.49476
24.744	-10.0293	-9.86937	-8.11165	-3.49321
24.745	-10.0311	-9.86882	-8.11054	-3.49165
24.746	-10.033	-9.86828	-8.10942	-3.4901
24.747	-10.0348	-9.86773	-8.1083	-3.48855
24.748	-10.0367	-9.86719	-8.10719	-3.487
24.749	-10.0385	-9.86664	-8.10607	-3.48545
24.75	-10.0404	-9.8661	-8.10496	-3.4839
24.751	-10.0422	-9.86555	-8.10384	-3.48235
24.752	-10.0441	-9.86501	-8.10272	-3.48079
24.753	-10.0459	-9.86446	-8.10161	-3.47924
24.754	-10.0478	-9.86392	-8.10049	-3.47769
24.755	-10.0496	-9.86337	-8.09937	-3.47614
24.756	-10.0515	-9.86282	-8.09826	-3.47459
24.757	-10.0533	-9.86228	-8.09714	-3.47304
24.758	-10.0551	-9.86173	-8.09603	-3.47148
24.759	-10.057	-9.86119	-8.09491	-3.46993
24.76	-10.0588	-9.86064	-8.09379	-3.46838
24.761	-10.0607	-9.8601	-8.09268	-3.46683
24.762	-10.0625	-9.85955	-8.09156	-3.46528
24.763	-10.0644	-9.85901	-8.09044	-3.46373
24.764	-10.0662	-9.85846	-8.08933	-3.46218
24.765	-10.0681	-9.85792	-8.08821	-3.46062
24.766	-10.0699	-9.85737	-8.0871	-3.45907
24.767	-10.0718	-9.85683	-8.08598	-3.45752
24.768	-10.0736	-9.85628	-8.08486	-3.45597
24.769	-10.0755	-9.85574	-8.08375	-3.45442
24.77	-10.0773	-9.85519	-8.08263	-3.45287
24.771	-10.0792	-9.85464	-8.08151	-3.45131
24.772	-10.081	-9.8541	-8.0804	-3.44976
24.773	-10.0828	-9.85355	-8.07928	-3.44821
24.774	-10.0847	-9.85301	-8.07816	-3.44666
24.775	-10.0865	-9.85246	-8.07705	-3.44511
24.776	-10.0884	-9.85192	-8.07593	-3.44356
24.777	-10.0902	-9.85137	-8.07482	-3.44201
24.778	-10.0921	-9.85083	-8.0737	-3.44045
24.779	-10.0939	-9.85028	-8.07258	-3.4389
24.78	-10.0958	-9.84974	-8.07147	-3.43735
24.781	-10.0976	-9.84919	-8.07035	-3.4358
24.782	-10.0995	-9.84865	-8.06923	-3.43425
24.783	-10.1013	-9.8481	-8.06812	-3.4327
24.784	-10.1032	-9.84756	-8.067	-3.43114
24.785	-10.105	-9.84701	-8.06589	-3.42959
24.786	-10.1069	-9.84646	-8.06477	-3.42804
24.787	-10.1087	-9.84592	-8.06365	-3.42649
24.788	-10.1106	-9.84537	-8.06254	-3.42494
24.789	-10.1124	-9.84483	-8.06142	-3.42339
24.79	-10.1142	-9.84428	-8.0603	-3.42184
24.791	-10.1161	-9.84374	-8.05919	-3.42028
24.792	-10.1179	-9.84319	-8.05807	-3.41873
24.793	-10.1198	-9.84265	-8.05696	-3.41718
24.794	-10.1216	-9.8421	-8.05584	-3.41563
24.795	-10.1235	-9.84156	-8.05472	-3.41408
24.796	-10.1253	-9.84101	-8.05361	-3.41253
24.797	-10.1272	-9.84047	-8.05249	-3.41097
24.798	-10.129	-9.83992	-8.05137	-3.40942
24.799	-10.1309	-9.83938	-8.05026	-3.40787
24.8	-10.1327	-9.83883	-8.04914	-3.40632
24.801	-10.1345	-9.83825	-8.04805	-3.40489
24.802	-10.1364	-9.83766	-8.04696	-3.40345
24.803	-10.1382	-9.83707	-8.04587	-3.40202
24.804	-10.14	-9.83649	-8.04478	-3.40059
24.805	-10.1419	-9.8359	-8.04369	-3.39915
24.806	-10.1437	-9.83532	-8.04261	-3.39772
24.807	-10.1455	-9.83473	-8.04152	-3.39629
24.808	-10.1474	-9.83415	-8.04043	-3.39485
24.809	-10.1492	-9.83356	-8.03934	-3.39342
24.81	-10.151	-9.83298	-8.03825	-3.39199
24.811	-10.1529	-9.83239	-8.03716	-3.39055
24.812	-10.1547	-9.83181	-8.03607	-3.38912
24.813	-10.1565	-9.83122	-8.03498	-3.38769
24.814	-10.1584	-9.83064	-8.03389	-3.38625
24.815	-10.1602	-9.83005	-8.0328	-3.38482
24.816	-10.162	-9.82947	-8.03171	-3.38339
24.817	-10.1639	-9.82888	-8.03062	-3.38195
24.818	-10.1657	-9.8283	-8.02953	-3.38052
24.819	-10.1675	-9.82771	-8.02844	-3.37909
24.82	-10.1694	-9.82713	-8.02735	-3.37765
24.821	-10.1712	-9.82654	-8.02626	-3.37622
24.822	-10.173	-9.82596	-8.02518	-3.37479
24.823	-10.1749	-9.82537	-8.02409	-3.37335
24.824	-10.1767	-9.82478	-8.023	-3.37192
24.825	-10.1785	-9.8242	-8.02191	-3.37049
24.826	-10.1803	-9.82361	-8.02082	-3.36905
24.827	-10.1822	-9.82303	-8.01973	-3.36762
24.828	-10.184	-9.82244	-8.01864	-3.36619
24.829	-10.1858	-9.82186	-8.01755	-3.36475
24.83	-10.1877	-9.82127	-8.01646	-3.36332
24.831	-10.1895	-9.82069	-8.01537	-3.36189
24.832	-10.1913	-9.8201	-8.01428	-3.36045
24.833	-10.1932	-9.81952	-8.01319	-3.35902
24.834	-10.195	-9.81893	-8.0121	-3.35759
24.835	-10.1968	-9.81835	-8.01101	-3.35615
24.836	-10.1987	-9.81776	-8.00992	-3.35472
24.837	-10.2005	-9.81718	-8.00884	-3.35328
24.838	-10.2023	-9.81659	-8.00775	-3.35185
24.839	-10.2042	-9.81601	-8.00666	-3.35042
24.84	-10.206	-9.81542	-8.00557	-3.34898
24.841	-10.2078	-9.81484	-8.00448	-3.34755
24.842	-10.2097	-9.81425	-8.00339	-3.34612
24.843	-10.2115	-9.81367	-8.0023	-3.34468
24.844	-10.2133	-9.81308	-8.00121	-3.34325
24.845	-10.2152	-9.8125	-8.00012	-3.34182
24.846	-10.217	-9.81191	-7.99903	-3.34038
24.847	-10.2188	-9.81132	-7.99794	-3.33895
24.848	-10.2207	-9.81074	-7.99685	-3.33752
24.849	-10.2225	-9.81015	-7.99576	-3.33608
24.85	-10.2243	-9.80957	-7.99467	-3.33465
24.851	-10.2261	-9.80898	-7.99358	-3.33322
24.852	-10.228	-9.8084	-7.99249	-3.33178
24.853	-10.2298	-9.80781	-7.99141	-3.33035
24.854	-10.2316	-9.80723	-7.99032	-3.32892
24.855	-10.2335	-9.80664	-7.98923	-3.32748
24.856	-10.2353	-9.80606	-7.98814	-3.32605
24.857	-10.2371	-9.80547	-7.98705	-3.32462
24.858	-10.239	-9.80489	-7.98596	-3.32318
24.859	-10.2408	-9.8043	-7.98487	-3.32175
24.86	-10.2426	-9.80372	-7.98378	-3.32032
24.861	-10.2445	-9.80313	-7.98269	-3.31888
24.862	-10.2463	-9.80255	-7.9816	-3.31745
24.863	-10.2481	-9.80196	-7.98051	-3.31602
24.864	-10.25	-9.80138	-7.97942	-3.31458
24.865	-10.2518	-9.80079	-7.97833	-3.31315
24.866	-10.2536	-9.80021	-7.97724	-3.31172
24.867	-10.2555	-9.79962	-7.97615	-3.31028
24.868	-10.2573	-9.79903	-7.97506	-3.30885
24.869	-10.2591	-9.79845	-7.97398	-3.30742
24.87	-10.261	-9.79786	-7.97289	-3.30598
24.871	-10.2628	-9.79728	-7.9718	-3.30455
24.872	-10.2646	-9.79669	-7.97071	-3.30312
24.873	-10.2665	-9.79611	-7.96962	-3.30168
24.874	-10.2683	-9.79552	-7.96853	-3.30025
24.875	-10.2701	-9.79494	-7.96744	-3.29882
24.876	-10.2719	-9.79435	-7.96635	-3.29738
24.877	-10.2738	-9.79377	-7.96526	-3.29595
24.878	-10.2756	-9.79318	-7.96417	-3.29452
24.879	-10.2774	-9.7926	-7.96308	-3.29308
24.88	-10.2793	-9.79201	-7.96199	-3.29165
24.881	-10.2811	-9.79143	-7.9609	-3.29022
24.882	-10.2829	-9.79084	-7.95981	-3.28878
24.883	-10.2848	-9.79026	-7.95872	-3.28735
24.884	-10.2866	-9.78967	-7.95764	-3.28592
24.885	-10.2884	-9.78909	-7.95655	-3.28448
24.886	-10.2903	-9.7885	-7.95546	-3.28305
24.887	-10.2921	-9.78792	-7.95437	-3.28162
24.888	-10.2939	-9.78733	-7.95328	-3.28018
24.889	-10.2958	-9.78674	-7.95219	-3.27875
24.89	-10.2976	-9.78616	-7.9511	-3.27732
24.891	-10.2994	-9.78557	-7.95001	-3.27588
24.892	-10.3013	-9.78499	-7.94892	-3.27445
24.893	-10.3031	-9.7844	-7.94783	-3.27302
24.894	-10.3049	-9.78382	-7.94674	-3.27158
24.895	-10.3068	-9.78323	-7.94565	-3.27015
24.896	-10.3086	-9.78265	-7.94456	-3.26872
24.897	-10.3104	-9.78206	-7.94347	-3.26728
24.898	-10.3123	-9.78148	-7.94238	-3.26585
24.899	-10.3141	-9.78089	-7.94129	-3.26442
24.9	-10.3159	-9.78031	-7.94021	-3.26298
24.901	-10.3177	-9.77968	-7.93914	-3.26167
24.902	-10.3196	-9.77906	-7.93807	-3.26035
24.903	-10.3214	-9.77843	-7.93701	-3.25904
24.904	-10.3232	-9.77781	-7.93594	-3.25772
24.905	-10.3251	-9.77718	-7.93487	-3.25641
24.906	-10.3269	-9.77655	-7.93381	-3.25509
24.907	-10.3287	-9.77593	-7.93274	-3.25378
24.908	-10.3306	-9.7753	-7.93167	-3.25247
24.909	-10.3324	-9.77468	-7.93061	-3.25115
24.91	-10.3342	-9.77405	-7.92954	-3.24984
24.911	-10.3361	-9.77343	-7.92848	-3.24852
24.912	-10.3379	-9.7728	-7.92741	-3.24721
24.913	-10.3397	-9.77218	-7.92634	-3.24589
24.914	-10.3416	-9.77155	-7.92528	-3.24458
24.915	-10.3434	-9.77093	-7.92421	-3.24326
24.916	-10.3452	-9.7703	-7.92314	-3.24195
24.917	-10.3471	-9.76968	-7.92208	-3.24063
24.918	-10.3489	-9.76905	-7.92101	-3.23932
24.919	-10.3507	-9.76842	-7.91994	-3.238
24.92	-10.3526	-9.7678	-7.91888	-3.23669
24.921	-10.3544	-9.76717	-7.91781	-3.23538
24.922	-10.3562	-9.76655	-7.91674	-3.23406
24.923	-10.3581	-9.76592	-7.91568	-3.23275
24.924	-10.3599	-9.7653	-7.91461	-3.23143
24.925	-10.3617	-9.76467	-7.91355	-3.23012
24.926	-10.3636	-9.76405	-7.91248	-3.2288
24.927	-10.3654	-9.76342	-7.91141	-3.22749
24.928	-10.3672	-9.7628	-7.91035	-3.22617
24.929	-10.3691	-9.76217	-7.90928	-3.22486
24.93	-10.3709	-9.76154	-7.90821	-3.22354
24.931	-10.3727	-9.76092	-7.90715	-3.22223
24.932	-10.3746	-9.76029	-7.90608	-3.22092
24.933	-10.3764	-9.75967	-7.90501	-3.2196
24.934	-10.3782	-9.75904	-7.90395	-3.21829
24.935	-10.3801	-9.75842	-7.90288	-3.21697
24.936	-10.3819	-9.75779	-7.90182	-3.21566
24.937	-10.3837	-9.75717	-7.90075	-3.21434
24.938	-10.3856	-9.75654	-7.89968	-3.21303
24.939	-10.3874	-9.75592	-7.89862	-3.21171
24.94	-10.3892	-9.75529	-7.89755	-3.2104
24.941	-10.3911	-9.75466	-7.89648	-3.20908
24.942	-10.3929	-9.75404	-7.89542	-3.20777
24.943	-10.3947	-9.75341	-7.89435	-3.20645
24.944	-10.3966	-9.75279	-7.89328	-3.20514
24.945	-10.3984	-9.75216	-7.89222	-3.20383
24.946	-10.4003	-9.75154	-7.89115	-3.20251
24.947	-10.4021	-9.75091	-7.89008	-3.2012
24.948	-10.4039	-9.75029	-7.88902	-3.19988
24.949	-10.4058	-9.74966	-7.88795	-3.19857
24.95	-10.4076	-9.74904	-7.88689	-3.19725
24.951	-10.4094	-9.74841	-7.88582	-3.19594
24.952	-10.4113	-9.74778	-7.88475	-3.19462
24.953	-10.4131	-9.74716	-7.88369	-3.19331
24.954	-10.4149	-9.74653	-7.88262	-3.19199
24.955	-10.4168	-9.74591	-7.88155	-3.19068
24.956	-10.4186	-9.74528	-7.88049	-3.18937
24.957	-10.4204	-9.74466	-7.87942	-3.18805
24.958	-10.4223	-9.74403	-7.87835	-3.18674
24.959	-10.4241	-9.74341	-7.87729	-3.18542
24.96	-10.4259	-9.74278	-7.87622	-3.18411
24.961	-10.4278	-9.74216	-7.87516	-3.18279
24.962	-10.4296	-9.74153	-7.87409	-3.18148
24.963	-10.4314	-9.74091	-7.87302	-3.18016
24.964	-10.4333	-9.74028	-7.87196	-3.17885
24.965	-10.4351	-9.73965	-7.87089	-3.17753
24.966	-10.4369	-9.73903	-7.86982	-3.17622
24.967	-10.4388	-9.7384	-7.86876	-3.17491
24.968	-10.4406	-9.73778	-7.86769	-3.17359
24.969	-10.4424	-9.73715	-7.86662	-3.17228
24.97	-10.4443	-9.73653	-7.86556	-3.17096
24.971	-10.4461	-9.7359	-7.86449	-3.16965
24.972	-10.4479	-9.73528	-7.86342	-3.16833
24.973	-10.4498	-9.73465	-7.86236	-3.16702
24.974	-10.4516	-9.73403	-7.86129	-3.1657
24.975	-10.4534	-9.7334	-7.86023	-3.16439
24.976	-10.4553	-9.73277	-7.85916	-3.16307
24.977	-10.4571	-9.73215	-7.85809	-3.16176
24.978	-10.4589	-9.73152	-7.85703	-3.16044
24.979	-10.4608	-9.7309	-7.85596	-3.15913
24.98	-10.4626	-9.73027	-7.85489	-3.15782
24.981	-10.4644	-9.72965	-7.85383	-3.1565
24.982	-10.4663	-9.72902	-7.85276	-3.15519
24.983	-10.4681	-9.7284	-7.85169	-3.15387
24.984	-10.4699	-9.72777	-7.85063	-3.15256
24.985	-10.4718	-9.72715	-7.84956	-3.15124
24.986	-10.4736	-9.72652	-7.8485	-3.14993
24.987	-10.4754	-9.72589	-7.84743	-3.14861
24.988	-10.4773	-9.72527	-7.84636	-3.1473
24.989	-10.4791	-9.72464	-7.8453	-3.14598
24.99	-10.4809	-9.72402	-7.84423	-3.14467
24.991	-10.4828	-9.72339	-7.84316	-3.14336
24.992	-10.4846	-9.72277	-7.8421	-3.14204
24.993	-10.4864	-9.72214	-7.84103	-3.14073
24.994	-10.4883	-9.72152	-7.83996	-3.13941
24.995	-10.4901	-9.72089	-7.8389	-3.1381
24.996	-10.4919	-9.72027	-7.83783	-3.13678
24.997	-10.4938	-9.71964	-7.83676	-3.13547
24.998	-10.4956	-9.71902	-7.8357	-3.13415
24.999	-10.4974	-9.71839	-7.83463	-3.13284
25	-10.4993	-9.71776	-7.83357	-3.13152
25.001	-10.5011	-9.7171	-7.83252	-3.13032
25.002	-10.503	-9.71643	-7.83148	-3.12912
25.003	-10.5048	-9.71577	-7.83044	-3.12792
25.004	-10.5067	-9.7151	-7.8294	-3.12671
25.005	-10.5086	-9.71443	-7.82836	-3.12551
25.006	-10.5104	-9.71377	-7.82731	-3.12431
25.007	-10.5123	-9.7131	-7.82627	-3.12311
25.008	-10.5142	-9.71243	-7.82523	-3.1219
25.009	-10.516	-9.71177	-7.82419	-3.1207
25.01	-10.5179	-9.7111	-7.82315	-3.1195
25.011	-10.5198	-9.71044	-7.8221	-3.1183
25.012	-10.5216	-9.70977	-7.82106	-3.11709
25.013	-10.5235	-9.7091	-7.82002	-3.11589
25.014	-10.5253	-9.70844	-7.81898	-3.11469
25.015	-10.5272	-9.70777	-7.81794	-3.11349
25.016	-10.5291	-9.7071	-7.81689	-3.11228
25.017	-10.5309	-9.70644	-7.81585	-3.11108
25.018	-10.5328	-9.70577	-7.81481	-3.10988
25.019	-10.5347	-9.70511	-7.81377	-3.10868
25.02	-10.5365	-9.70444	-7.81273	-3.10747
25.021	-10.5384	-9.70377	-7.81168	-3.10627
25.022	-10.5403	-9.70311	-7.81064	-3.10507
25.023	-10.5421	-9.70244	-7.8096	-3.10387
25.024	-10.544	-9.70177	-7.80856	-3.10266
25.025	-10.5458	-9.70111	-7.80752	-3.10146
25.026	-10.5477	-9.70044	-7.80647	-3.10026
25.027	-10.5496	-9.69978	-7.80543	-3.09906
25.028	-10.5514	-9.69911	-7.80439	-3.09785
25.029	-10.5533	-9.69844	-7.80335	-3.09665
25.03	-10.5552	-9.69778	-7.80231	-3.09545
25.031	-10.557	-9.69711	-7.80126	-3.09425
25.032	-10.5589	-9.69645	-7.80022	-3.09305
25.033	-10.5608	-9.69578	-7.79918	-3.09184
25.034	-10.5626	-9.69511	-7.79814	-3.09064
25.035	-10.5645	-9.69445	-7.7971	-3.08944
25.036	-10.5664	-9.69378	-7.79605	-3.08824
25.037	-10.5682	-9.69311	-7.79501	-3.08703
25.038	-10.5701	-9.69245	-7.79397	-3.08583
25.039	-10.5719	-9.69178	-7.79293	-3.08463
25.04	-10.5738	-9.69112	-7.79189	-3.08343
25.041	-10.5757	-9.69045	-7.79084	-3.08222
25.042	-10.5775	-9.68978	-7.7898	-3.08102
25.043	-10.5794	-9.68912	-7.78876	-3.07982
25.044	-10.5813	-9.68845	-7.78772	-3.07862
25.045	-10.5831	-9.68778	-7.78668	-3.07741
25.046	-10.585	-9.68712	-7.78563	-3.07621
25.047	-10.5869	-9.68645	-7.78459	-3.07501
25.048	-10.5887	-9.68579	-7.78355	-3.07381
25.049	-10.5906	-9.68512	-7.78251	-3.0726
25.05	-10.5924	-9.68445	-7.78147	-3.0714
25.051	-10.5943	-9.68379	-7.78042	-3.0702
25.052	-10.5962	-9.68312	-7.77938	-3.069
25.053	-10.598	-9.68245	-7.77834	-3.06779
25.054	-10.5999	-9.68179	-7.7773	-3.06659
25.055	-10.6018	-9.68112	-7.77626	-3.06539
25.056	-10.6036	-9.68046	-7.77521	-3.06419
25.057	-10.6055	-9.67979	-7.77417	-3.06298
25.058	-10.6074	-9.67912	-7.77313	-3.06178
25.059	-10.6092	-9.67846	-7.77209	-3.06058
25.06	-10.6111	-9.67779	-7.77105	-3.05938
25.061	-10.6129	-9.67712	-7.77001	-3.05817
25.062	-10.6148	-9.67646	-7.76896	-3.05697
25.063	-10.6167	-9.67579	-7.76792	-3.05577
25.064	-10.6185	-9.67513	-7.76688	-3.05457
25.065	-10.6204	-9.67446	-7.76584	-3.05336
25.066	-10.6223	-9.67379	-7.7648	-3.05216
25.067	-10.6241	-9.67313	-7.76375	-3.05096
25.068	-10.626	-9.67246	-7.76271	-3.04976
25.069	-10.6279	-9.6718	-7.76167	-3.04855
25.07	-10.6297	-9.67113	-7.76063	-3.04735
25.071	-10.6316	-9.67046	-7.75959	-3.04615
25.072	-10.6335	-9.6698	-7.75854	-3.04495
25.073	-10.6353	-9.66913	-7.7575	-3.04374
25.074	-10.6372	-9.66846	-7.75646	-3.04254
25.075	-10.639	-9.6678	-7.75542	-3.04134
25.076	-10.6409	-9.66713	-7.75438	-3.04014
25.077	-10.6428	-9.66647	-7.75333	-3.03893
25.078	-10.6446	-9.6658	-7.75229	-3.03773
25.079	-10.6465	-9.66513	-7.75125	-3.03653
25.08	-10.6484	-9.66447	-7.75021	-3.03533
25.081	-10.6502	-9.6638	-7.74917	-3.03412
25.082	-10.6521	-9.66313	-7.74812	-3.03292
25.083	-10.654	-9.66247	-7.74708	-3.03172
25.084	-10.6558	-9.6618	-7.74604	-3.03052
25.085	-10.6577	-9.66114	-7.745	-3.02931
25.086	-10.6595	-9.66047	-7.74396	-3.02811
25.087	-10.6614	-9.6598	-7.74291	-3.02691
25.088	-10.6633	-9.65914	-7.74187	-3.02571
25.089	-10.6651	-9.65847	-7.74083	-3.0245
25.09	-10.667	-9.6578	-7.73979	-3.0233
25.091	-10.6689	-9.65714	-7.73875	-3.0221
25.092	-10.6707	-9.65647	-7.7377	-3.0209
25.093	-10.6726	-9.65581	-7.73666	-3.01969
25.094	-10.6745	-9.65514	-7.73562	-3.01849
25.095	-10.6763	-9.65447	-7.73458	-3.01729
25.096	-10.6782	-9.65381	-7.73354	-3.01609
25.097	-10.68	-9.65314	-7.73249	-3.01488
25.098	-10.6819	-9.65247	-7.73145	-3.01368
25.099	-10.6838	-9.65181	-7.73041	-3.01248
25.1	-10.6856	-9.65114	-7.72937	-3.01128
25.101	-10.6876	-9.65043	-7.72835	-3.01018
25.102	-10.6895	-9.64973	-7.72733	-3.00908
25.103	-10.6914	-9.64902	-7.72632	-3.00798
25.104	-10.6933	-9.64831	-7.7253	-3.00688
25.105	-10.6953	-9.6476	-7.72428	-3.00578
25.106	-10.6972	-9.6469	-7.72326	-3.00468
25.107	-10.6991	-9.64619	-7.72224	-3.00358
25.108	-10.701	-9.64548	-7.72123	-3.00248
25.109	-10.7029	-9.64477	-7.72021	-3.00139
25.11	-10.7049	-9.64406	-7.71919	-3.00029
25.111	-10.7068	-9.64336	-7.71817	-2.99919
25.112	-10.7087	-9.64265	-7.71716	-2.99809
25.113	-10.7106	-9.64194	-7.71614	-2.99699
25.114	-10.7126	-9.64123	-7.71512	-2.99589
25.115	-10.7145	-9.64053	-7.7141	-2.99479
25.116	-10.7164	-9.63982	-7.71309	-2.99369
25.117	-10.7183	-9.63911	-7.71207	-2.99259
25.118	-10.7202	-9.6384	-7.71105	-2.99149
25.119	-10.7222	-9.6377	-7.71003	-2.99039
25.12	-10.7241	-9.63699	-7.70902	-2.9893
25.121	-10.726	-9.63628	-7.708	-2.9882
25.122	-10.7279	-9.63557	-7.70698	-2.9871
25.123	-10.7299	-9.63486	-7.70596	-2.986
25.124	-10.7318	-9.63416	-7.70494	-2.9849
25.125	-10.7337	-9.63345	-7.70393	-2.9838
25.126	-10.7356	-9.63274	-7.70291	-2.9827
25.127	-10.7375	-9.63203	-7.70189	-2.9816
25.128	-10.7395	-9.63133	-7.70087	-2.9805
25.129	-10.7414	-9.63062	-7.69986	-2.9794
25.13	-10.7433	-9.62991	-7.69884	-2.9783
25.131	-10.7452	-9.6292	-7.69782	-2.97721
25.132	-10.7472	-9.62849	-7.6968	-2.97611
25.133	-10.7491	-9.62779	-7.69579	-2.97501
25.134	-10.751	-9.62708	-7.69477	-2.97391
25.135	-10.7529	-9.62637	-7.69375	-2.97281
25.136	-10.7548	-9.62566	-7.69273	-2.97171
25.137	-10.7568	-9.62496	-7.69172	-2.97061
25.138	-10.7587	-9.62425	-7.6907	-2.96951
25.139	-10.7606	-9.62354	-7.68968	-2.96841
25.14	-10.7625	-9.62283	-7.68866	-2.96731
25.141	-10.7645	-9.62212	-7.68764	-2.96622
25.142	-10.7664	-9.62142	-7.68663	-2.96512
25.143	-10.7683	-9.62071	-7.68561	-2.96402
25.144	-10.7702	-9.62	-7.68459	-2.96292
25.145	-10.7721	-9.61929	-7.68357	-2.96182
25.146	-10.7741	-9.61859	-7.68256	-2.96072
25.147	-10.776	-9.61788	-7.68154	-2.95962
25.148	-10.7779	-9.61717	-7.68052	-2.95852
25.149	-10.7798	-9.61646	-7.6795	-2.95742
25.15	-10.7818	-9.61576	-7.67849	-2.95632
25.151	-10.7837	-9.61505	-7.67747	-2.95522
25.152	-10.7856	-9.61434	-7.67645	-2.95413
25.153	-10.7875	-9.61363	-7.67543	-2.95303
25.154	-10.7894	-9.61292	-7.67442	-2.95193
25.155	-10.7914	-9.61222	-7.6734	-2.95083
25.156	-10.7933	-9.61151	-7.67238	-2.94973
25.157	-10.7952	-9.6108	-7.67136	-2.94863
25.158	-10.7971	-9.61009	-7.67035	-2.94753
25.159	-10.7991	-9.60939	-7.66933	-2.94643
25.16	-10.801	-9.60868	-7.66831	-2.94533
25.161	-10.8029	-9.60797	-7.66729	-2.94423
25.162	-10.8048	-9.60726	-7.66627	-2.94313
25.163	-10.8067	-9.60655	-7.66526	-2.94204
25.164	-10.8087	-9.60585	-7.66424	-2.94094
25.165	-10.8106	-9.60514	-7.66322	-2.93984
25.166	-10.8125	-9.60443	-7.6622	-2.93874
25.167	-10.8144	-9.60372	-7.66119	-2.93764
25.168	-10.8164	-9.60302	-7.66017	-2.93654
25.169	-10.8183	-9.60231	-7.65915	-2.93544
25.17	-10.8202	-9.6016	-7.65813	-2.93434
25.171	-10.8221	-9.60089	-7.65712	-2.93324
25.172	-10.824	-9.60018	-7.6561	-2.93214
25.173	-10.826	-9.59948	-7.65508	-2.93104
25.174	-10.8279	-9.59877	-7.65406	-2.92995
25.175	-10.8298	-9.59806	-7.65305	-2.92885
25.176	-10.8317	-9.59735	-7.65203	-2.92775
25.177	-10.8337	-9.59665	-7.65101	-2.92665
25.178	-10.8356	-9.59594	-7.64999	-2.92555
25.179	-10.8375	-9.59523	-7.64897	-2.92445
25.18	-10.8394	-9.59452	-7.64796	-2.92335
25.181	-10.8414	-9.59382	-7.64694	-2.92225
25.182	-10.8433	-9.59311	-7.64592	-2.92115
25.183	-10.8452	-9.5924	-7.6449	-2.92005
25.184	-10.8471	-9.59169	-7.64389	-2.91895
25.185	-10.849	-9.59098	-7.64287	-2.91786
25.186	-10.851	-9.59028	-7.64185	-2.91676
25.187	-10.8529	-9.58957	-7.64083	-2.91566
25.188	-10.8548	-9.58886	-7.63982	-2.91456
25.189	-10.8567	-9.58815	-7.6388	-2.91346
25.19	-10.8587	-9.58745	-7.63778	-2.91236
25.191	-10.8606	-9.58674	-7.63676	-2.91126
25.192	-10.8625	-9.58603	-7.63575	-2.91016
25.193	-10.8644	-9.58532	-7.63473	-2.90906
25.194	-10.8663	-9.58461	-7.63371	-2.90796
25.195	-10.8683	-9.58391	-7.63269	-2.90686
25.196	-10.8702	-9.5832	-7.63167	-2.90577
25.197	-10.8721	-9.58249	-7.63066	-2.90467
25.198	-10.874	-9.58178	-7.62964	-2.90357
25.199	-10.876	-9.58108	-7.62862	-2.90247
25.2	-10.8779	-9.58037	-7.6276	-2.90137
25.201	-10.8799	-9.57962	-7.62661	-2.90037
25.202	-10.8819	-9.57887	-7.62562	-2.89937
25.203	-10.8839	-9.57812	-7.62463	-2.89837
25.204	-10.8859	-9.57737	-7.62364	-2.89738
25.205	-10.8879	-9.57662	-7.62264	-2.89638
25.206	-10.8899	-9.57587	-7.62165	-2.89538
25.207	-10.8919	-9.57512	-7.62066	-2.89438
25.208	-10.8939	-9.57436	-7.61967	-2.89338
25.209	-10.8959	-9.57361	-7.61867	-2.89239
25.21	-10.8979	-9.57286	-7.61768	-2.89139
25.211	-10.8999	-9.57211	-7.61669	-2.89039
25.212	-10.9019	-9.57136	-7.6157	-2.88939
25.213	-10.9039	-9.57061	-7.6147	-2.88839
25.214	-10.9059	-9.56986	-7.61371	-2.8874
25.215	-10.9079	-9.56911	-7.61272	-2.8864
25.216	-10.9099	-9.56836	-7.61173	-2.8854
25.217	-10.9119	-9.56761	-7.61073	-2.8844
25.218	-10.9139	-9.56686	-7.60974	-2.8834
25.219	-10.9159	-9.56611	-7.60875	-2.88241
25.22	-10.9179	-9.56536	-7.60776	-2.88141
25.221	-10.9199	-9.56461	-7.60677	-2.88041
25.222	-10.9219	-9.56386	-7.60577	-2.87941
25.223	-10.9239	-9.56311	-7.60478	-2.87841
25.224	-10.9259	-9.56236	-7.60379	-2.87741
25.225	-10.9279	-9.56161	-7.6028	-2.87642
25.226	-10.9299	-9.56086	-7.6018	-2.87542
25.227	-10.9319	-9.56011	-7.60081	-2.87442
25.228	-10.9339	-9.55936	-7.59982	-2.87342
25.229	-10.9359	-9.55861	-7.59883	-2.87242
25.23	-10.9379	-9.55786	-7.59783	-2.87143
25.231	-10.9399	-9.55711	-7.59684	-2.87043
25.232	-10.9419	-9.55636	-7.59585	-2.86943
25.233	-10.9439	-9.5556	-7.59486	-2.86843
25.234	-10.9459	-9.55485	-7.59387	-2.86743
25.235	-10.9479	-9.5541	-7.59287	-2.86644
25.236	-10.9499	-9.55335	-7.59188	-2.86544
25.237	-10.9519	-9.5526	-7.59089	-2.86444
25.238	-10.9539	-9.55185	-7.5899	-2.86344
25.239	-10.9559	-9.5511	-7.5889	-2.86244
25.24	-10.9579	-9.55035	-7.58791	-2.86144
25.241	-10.9599	-9.5496	-7.58692	-2.86045
25.242	-10.9619	-9.54885	-7.58593	-2.85945
25.243	-10.9639	-9.5481	-7.58493	-2.85845
25.244	-10.9659	-9.54735	-7.58394	-2.85745
25.245	-10.9679	-9.5466	-7.58295	-2.85645
25.246	-10.9699	-9.54585	-7.58196	-2.85546
25.247	-10.9719	-9.5451	-7.58097	-2.85446
25.248	-10.9739	-9.54435	-7.57997	-2.85346
25.249	-10.9759	-9.5436	-7.57898	-2.85246
25.25	-10.9779	-9.54285	-7.57799	-2.85146
25.251	-10.9799	-9.5421	-7.577	-2.85047
25.252	-10.9819	-9.54135	-7.576	-2.84947
25.253	-10.9839	-9.5406	-7.57501	-2.84847
25.254	-10.9859	-9.53985	-7.57402	-2.84747
25.255	-10.9879	-9.5391	-7.57303	-2.84647
25.256	-10.9899	-9.53835	-7.57203	-2.84547
25.257	-10.9919	-9.53759	-7.57104	-2.84448
25.258	-10.9939	-9.53684	-7.57005	-2.84348
25.259	-10.9959	-9.53609	-7.56906	-2.84248
25.26	-10.9978	-9.53534	-7.56806	-2.84148
25.261	-10.9998	-9.53459	-7.56707	-2.84048
25.262	-11.0018	-9.53384	-7.56608	-2.83949
25.263	-11.0038	-9.53309	-7.56509	-2.83849
25.264	-11.0058	-9.53234	-7.5641	-2.83749
25.265	-11.0078	-9.53159	-7.5631	-2.83649
25.266	-11.0098	-9.53084	-7.56211	-2.83549
25.267	-11.0118	-9.53009	-7.56112	-2.8345
25.268	-11.0138	-9.52934	-7.56013	-2.8335
25.269	-11.0158	-9.52859	-7.55913	-2.8325
25.27	-11.0178	-9.52784	-7.55814	-2.8315
25.271	-11.0198	-9.52709	-7.55715	-2.8305
25.272	-11.0218	-9.52634	-7.55616	-2.8295
25.273	-11.0238	-9.52559	-7.55516	-2.82851
25.274	-11.0258	-9.52484	-7.55417	-2.82751
25.275	-11.0278	-9.52409	-7.55318	-2.82651
25.276	-11.0298	-9.52334	-7.55219	-2.82551
25.277	-11.0318	-9.52259	-7.5512	-2.82451
25.278	-11.0338	-9.52184	-7.5502	-2.82352
25.279	-11.0358	-9.52109	-7.54921	-2.82252
25.28	-11.0378	-9.52034	-7.54822	-2.82152
25.281	-11.0398	-9.51958	-7.54723	-2.82052
25.282	-11.0418	-9.51883	-7.54623	-2.81952
25.283	-11.0438	-9.51808	-7.54524	-2.81853
25.284	-11.0458	-9.51733	-7.54425	-2.81753
25.285	-11.0478	-9.51658	-7.54326	-2.81653
25.286	-11.0498	-9.51583	-7.54226	-2.81553
25.287	-11.0518	-9.51508	-7.54127	-2.81453
25.288	-11.0538	-9.51433	-7.54028	-2.81354
25.289	-11.0558	-9.51358	-7.53929	-2.81254
25.29	-11.0578	-9.51283	-7.5383	-2.81154
25.291	-11.0598	-9.51208	-7.5373	-2.81054
25.292	-11.0618	-9.51133	-7.53631	-2.80954
25.293	-11.0638	-9.51058	-7.53532	-2.80854
25.294	-11.0658	-9.50983	-7.53433	-2.80755
25.295	-11.0678	-9.50908	-7.53333	-2.80655
25.296	-11.0698	-9.50833	-7.53234	-2.80555
25.297	-11.0718	-9.50758	-7.53135	-2.80455
25.298	-11.0738	-9.50683	-7.53036	-2.80355
25.299	-11.0758	-9.50608	-7.52936	-2.80256
25.3	-11.0778	-9.50533	-7.52837	-2.80156
25.301	-11.0799	-9.50453	-7.52741	-2.80066
25.302	-11.0821	-9.50374	-7.52645	-2.79976
25.303	-11.0842	-9.50295	-7.52548	-2.79886
25.304	-11.0863	-9.50215	-7.52452	-2.79797
25.305	-11.0884	-9.50136	-7.52356	-2.79707
25.306	-11.0905	-9.50057	-7.5226	-2.79617
25.307	-11.0926	-9.49977	-7.52163	-2.79527
25.308	-11.0947	-9.49898	-7.52067	-2.79438
25.309	-11.0968	-9.49819	-7.51971	-2.79348
25.31	-11.099	-9.49739	-7.51874	-2.79258
25.311	-11.1011	-9.4966	-7.51778	-2.79168
25.312	-11.1032	-9.49581	-7.51682	-2.79079
25.313	-11.1053	-9.49501	-7.51586	-2.78989
25.314	-11.1074	-9.49422	-7.51489	-2.78899
25.315	-11.1095	-9.49343	-7.51393	-2.78809
25.316	-11.1116	-9.49263	-7.51297	-2.78719
25.317	-11.1137	-9.49184	-7.512	-2.7863
25.318	-11.1158	-9.49105	-7.51104	-2.7854
25.319	-11.118	-9.49025	-7.51008	-2.7845
25.32	-11.1201	-9.48946	-7.50912	-2.7836
25.321	-11.1222	-9.48866	-7.50815	-2.78271
25.322	-11.1243	-9.48787	-7.50719	-2.78181
25.323	-11.1264	-9.48708	-7.50623	-2.78091
25.324	-11.1285	-9.48628	-7.50527	-2.78001
25.325	-11.1306	-9.48549	-7.5043	-2.77911
25.326	-11.1327	-9.4847	-7.50334	-2.77822
25.327	-11.1349	-9.4839	-7.50238	-2.77732
25.328	-11.137	-9.48311	-7.50141	-2.77642
25.329	-11.1391	-9.48232	-7.50045	-2.77552
25.33	-11.1412	-9.48152	-7.49949	-2.77463
25.331	-11.1433	-9.48073	-7.49853	-2.77373
25.332	-11.1454	-9.47994	-7.49756	-2.77283
25.333	-11.1475	-9.47914	-7.4966	-2.77193
25.334	-11.1496	-9.47835	-7.49564	-2.77104
25.335	-11.1517	-9.47756	-7.49467	-2.77014
25.336	-11.1539	-9.47676	-7.49371	-2.76924
25.337	-11.156	-9.47597	-7.49275	-2.76834
25.338	-11.1581	-9.47518	-7.49179	-2.76744
25.339	-11.1602	-9.47438	-7.49082	-2.76655
25.34	-11.1623	-9.47359	-7.48986	-2.76565
25.341	-11.1644	-9.4728	-7.4889	-2.76475
25.342	-11.1665	-9.472	-7.48793	-2.76385
25.343	-11.1686	-9.47121	-7.48697	-2.76296
25.344	-11.1708	-9.47042	-7.48601	-2.76206
25.345	-11.1729	-9.46962	-7.48505	-2.76116
25.346	-11.175	-9.46883	-7.48408	-2.76026
25.347	-11.1771	-9.46804	-7.48312	-2.75937
25.348	-11.1792	-9.46724	-7.48216	-2.75847
25.349	-11.1813	-9.46645	-7.4812	-2.75757
25.35	-11.1834	-9.46566	-7.48023	-2.75667
25.351	-11.1855	-9.46486	-7.47927	-2.75577
25.352	-11.1876	-9.46407	-7.47831	-2.75488
25.353	-11.1898	-9.46327	-7.47734	-2.75398
25.354	-11.1919	-9.46248	-7.47638	-2.75308
25.355	-11.194	-9.46169	-7.47542	-2.75218
25.356	-11.1961	-9.46089	-7.47446	-2.75129
25.357	-11.1982	-9.4601	-7.47349	-2.75039
25.358	-11.2003	-9.45931	-7.47253	-2.74949
25.359	-11.2024	-9.45851	-7.47157	-2.74859
25.36	-11.2045	-9.45772	-7.4706	-2.74769
25.361	-11.2067	-9.45693	-7.46964	-2.7468
25.362	-11.2088	-9.45613	-7.46868	-2.7459
25.363	-11.2109	-9.45534	-7.46772	-2.745
25.364	-11.213	-9.45455	-7.46675	-2.7441
25.365	-11.2151	-9.45375	-7.46579	-2.74321
25.366	-11.2172	-9.45296	-7.46483	-2.74231
25.367	-11.2193	-9.45217	-7.46386	-2.74141
25.368	-11.2214	-9.45137	-7.4629	-2.74051
25.369	-11.2235	-9.45058	-7.46194	-2.73962
25.37	-11.2257	-9.44979	-7.46098	-2.73872
25.371	-11.2278	-9.44899	-7.46001	-2.73782
25.372	-11.2299	-9.4482	-7.45905	-2.73692
25.373	-11.232	-9.44741	-7.45809	-2.73602
25.374	-11.2341	-9.44661	-7.45713	-2.73513
25.375	-11.2362	-9.44582	-7.45616	-2.73423
25.376	-11.2383	-9.44503	-7.4552	-2.73333
25.377	-11.2404	-9.44423	-7.45424	-2.73243
25.378	-11.2426	-9.44344	-7.45327	-2.73154
25.379	-11.2447	-9.44265	-7.45231	-2.73064
25.38	-11.2468	-9.44185	-7.45135	-2.72974
25.381	-11.2489	-9.44106	-7.45039	-2.72884
25.382	-11.251	-9.44027	-7.44942	-2.72795
25.383	-11.2531	-9.43947	-7.44846	-2.72705
25.384	-11.2552	-9.43868	-7.4475	-2.72615
25.385	-11.2573	-9.43788	-7.44653	-2.72525
25.386	-11.2595	-9.43709	-7.44557	-2.72435
25.387	-11.2616	-9.4363	-7.44461	-2.72346
25.388	-11.2637	-9.4355	-7.44365	-2.72256
25.389	-11.2658	-9.43471	-7.44268	-2.72166
25.39	-11.2679	-9.43392	-7.44172	-2.72076
25.391	-11.27	-9.43312	-7.44076	-2.71987
25.392	-11.2721	-9.43233	-7.4398	-2.71897
25.393	-11.2742	-9.43154	-7.43883	-2.71807
25.394	-11.2763	-9.43074	-7.43787	-2.71717
25.395	-11.2785	-9.42995	-7.43691	-2.71627
25.396	-11.2806	-9.42916	-7.43594	-2.71538
25.397	-11.2827	-9.42836	-7.43498	-2.71448
25.398	-11.2848	-9.42757	-7.43402	-2.71358
25.399	-11.2869	-9.42678	-7.43306	-2.71268
25.4	-11.289	-9.42598	-7.43209	-2.71179
25.401	-11.2913	-9.42515	-7.43117	-2.71098
25.402	-11.2935	-9.42431	-7.43025	-2.71018
25.403	-11.2958	-9.42347	-7.42932	-2.70938
25.404	-11.2981	-9.42264	-7.4284	-2.70858
25.405	-11.3003	-9.4218	-7.42747	-2.70778
25.406	-11.3026	-9.42097	-7.42655	-2.70698
25.407	-11.3049	-9.42013	-7.42563	-2.70618
25.408	-11.3071	-9.41929	-7.4247	-2.70538
25.409	-11.3094	-9.41846	-7.42378	-2.70457
25.41	-11.3117	-9.41762	-7.42286	-2.70377
25.411	-11.3139	-9.41678	-7.42193	-2.70297
25.412	-11.3162	-9.41595	-7.42101	-2.70217
25.413	-11.3185	-9.41511	-7.42008	-2.70137
25.414	-11.3207	-9.41428	-7.41916	-2.70057
25.415	-11.323	-9.41344	-7.41824	-2.69977
25.416	-11.3253	-9.4126	-7.41731	-2.69897
25.417	-11.3275	-9.41177	-7.41639	-2.69816
25.418	-11.3298	-9.41093	-7.41547	-2.69736
25.419	-11.3321	-9.4101	-7.41454	-2.69656
25.42	-11.3343	-9.40926	-7.41362	-2.69576
25.421	-11.3366	-9.40842	-7.41269	-2.69496
25.422	-11.3389	-9.40759	-7.41177	-2.69416
25.423	-11.3411	-9.40675	-7.41085	-2.69336
25.424	-11.3434	-9.40591	-7.40992	-2.69256
25.425	-11.3457	-9.40508	-7.409	-2.69175
25.426	-11.3479	-9.40424	-7.40808	-2.69095
25.427	-11.3502	-9.40341	-7.40715	-2.69015
25.428	-11.3525	-9.40257	-7.40623	-2.68935
25.429	-11.3547	-9.40173	-7.4053	-2.68855
25.43	-11.357	-9.4009	-7.40438	-2.68775
25.431	-11.3593	-9.40006	-7.40346	-2.68695
25.432	-11.3615	-9.39922	-7.40253	-2.68615
25.433	-11.3638	-9.39839	-7.40161	-2.68534
25.434	-11.3661	-9.39755	-7.40069	-2.68454
25.435	-11.3683	-9.39672	-7.39976	-2.68374
25.436	-11.3706	-9.39588	-7.39884	-2.68294
25.437	-11.3729	-9.39504	-7.39791	-2.68214
25.438	-11.3751	-9.39421	-7.39699	-2.68134
25.439	-11.3774	-9.39337	-7.39607	-2.68054
25.44	-11.3797	-9.39253	-7.39514	-2.67974
25.441	-11.3819	-9.3917	-7.39422	-2.67893
25.442	-11.3842	-9.39086	-7.3933	-2.67813
25.443	-11.3865	-9.39003	-7.39237	-2.67733
25.444	-11.3887	-9.38919	-7.39145	-2.67653
25.445	-11.391	-9.38835	-7.39052	-2.67573
25.446	-11.3933	-9.38752	-7.3896	-2.67493
25.447	-11.3955	-9.38668	-7.38868	-2.67413
25.448	-11.3978	-9.38584	-7.38775	-2.67332
25.449	-11.4001	-9.38501	-7.38683	-2.67252
25.45	-11.4023	-9.38417	-7.38591	-2.67172
25.451	-11.4046	-9.38334	-7.38498	-2.67092
25.452	-11.4069	-9.3825	-7.38406	-2.67012
25.453	-11.4091	-9.38166	-7.38313	-2.66932
25.454	-11.4114	-9.38083	-7.38221	-2.66852
25.455	-11.4137	-9.37999	-7.38129	-2.66772
25.456	-11.4159	-9.37916	-7.38036	-2.66691
25.457	-11.4182	-9.37832	-7.37944	-2.66611
25.458	-11.4205	-9.37748	-7.37852	-2.66531
25.459	-11.4227	-9.37665	-7.37759	-2.66451
25.46	-11.425	-9.37581	-7.37667	-2.66371
25.461	-11.4273	-9.37497	-7.37574	-2.66291
25.462	-11.4295	-9.37414	-7.37482	-2.66211
25.463	-11.4318	-9.3733	-7.3739	-2.66131
25.464	-11.4341	-9.37247	-7.37297	-2.6605
25.465	-11.4363	-9.37163	-7.37205	-2.6597
25.466	-11.4386	-9.37079	-7.37113	-2.6589
25.467	-11.4409	-9.36996	-7.3702	-2.6581
25.468	-11.4431	-9.36912	-7.36928	-2.6573
25.469	-11.4454	-9.36828	-7.36836	-2.6565
25.47	-11.4476	-9.36745	-7.36743	-2.6557
25.471	-11.4499	-9.36661	-7.36651	-2.6549
25.472	-11.4522	-9.36578	-7.36558	-2.65409
25.473	-11.4544	-9.36494	-7.36466	-2.65329
25.474	-11.4567	-9.3641	-7.36374	-2.65249
25.475	-11.459	-9.36327	-7.36281	-2.65169
25.476	-11.4612	-9.36243	-7.36189	-2.65089
25.477	-11.4635	-9.36159	-7.36097	-2.65009
25.478	-11.4658	-9.36076	-7.36004	-2.64929
25.479	-11.468	-9.35992	-7.35912	-2.64849
25.48	-11.4703	-9.35909	-7.35819	-2.64768
25.481	-11.4726	-9.35825	-7.35727	-2.64688
25.482	-11.4748	-9.35741	-7.35635	-2.64608
25.483	-11.4771	-9.35658	-7.35542	-2.64528
25.484	-11.4794	-9.35574	-7.3545	-2.64448
25.485	-11.4816	-9.3549	-7.35358	-2.64368
25.486	-11.4839	-9.35407	-7.35265	-2.64288
25.487	-11.4862	-9.35323	-7.35173	-2.64208
25.488	-11.4884	-9.3524	-7.3508	-2.64127
25.489	-11.4907	-9.35156	-7.34988	-2.64047
25.49	-11.493	-9.35072	-7.34896	-2.63967
25.491	-11.4952	-9.34989	-7.34803	-2.63887
25.492	-11.4975	-9.34905	-7.34711	-2.63807
25.493	-11.4998	-9.34821	-7.34619	-2.63727
25.494	-11.502	-9.34738	-7.34526	-2.63647
25.495	-11.5043	-9.34654	-7.34434	-2.63566
25.496	-11.5066	-9.34571	-7.34341	-2.63486
25.497	-11.5088	-9.34487	-7.34249	-2.63406
25.498	-11.5111	-9.34403	-7.34157	-2.63326
25.499	-11.5134	-9.3432	-7.34064	-2.63246
25.5	-11.5156	-9.34236	-7.33972	-2.63166
25.501	-11.5181	-9.34148	-7.33884	-2.63095
25.502	-11.5205	-9.34061	-7.33797	-2.63024
25.503	-11.523	-9.33973	-7.33709	-2.62953
25.504	-11.5254	-9.33885	-7.33622	-2.62882
25.505	-11.5278	-9.33797	-7.33534	-2.62811
25.506	-11.5303	-9.3371	-7.33446	-2.6274
25.507	-11.5327	-9.33622	-7.33359	-2.62669
25.508	-11.5352	-9.33534	-7.33271	-2.62598
25.509	-11.5376	-9.33446	-7.33184	-2.62528
25.51	-11.5401	-9.33359	-7.33096	-2.62457
25.511	-11.5425	-9.33271	-7.33009	-2.62386
25.512	-11.5449	-9.33183	-7.32921	-2.62315
25.513	-11.5474	-9.33096	-7.32833	-2.62244
25.514	-11.5498	-9.33008	-7.32746	-2.62173
25.515	-11.5523	-9.3292	-7.32658	-2.62102
25.516	-11.5547	-9.32832	-7.32571	-2.62031
25.517	-11.5572	-9.32745	-7.32483	-2.6196
25.518	-11.5596	-9.32657	-7.32396	-2.61889
25.519	-11.5621	-9.32569	-7.32308	-2.61818
25.52	-11.5645	-9.32481	-7.3222	-2.61747
25.521	-11.5669	-9.32394	-7.32133	-2.61676
25.522	-11.5694	-9.32306	-7.32045	-2.61605
25.523	-11.5718	-9.32218	-7.31958	-2.61535
25.524	-11.5743	-9.3213	-7.3187	-2.61464
25.525	-11.5767	-9.32043	-7.31783	-2.61393
25.526	-11.5792	-9.31955	-7.31695	-2.61322
25.527	-11.5816	-9.31867	-7.31608	-2.61251
25.528	-11.584	-9.31779	-7.3152	-2.6118
25.529	-11.5865	-9.31692	-7.31432	-2.61109
25.53	-11.5889	-9.31604	-7.31345	-2.61038
25.531	-11.5914	-9.31516	-7.31257	-2.60967
25.532	-11.5938	-9.31428	-7.3117	-2.60896
25.533	-11.5963	-9.31341	-7.31082	-2.60825
25.534	-11.5987	-9.31253	-7.30995	-2.60754
25.535	-11.6011	-9.31165	-7.30907	-2.60683
25.536	-11.6036	-9.31078	-7.30819	-2.60613
25.537	-11.606	-9.3099	-7.30732	-2.60542
25.538	-11.6085	-9.30902	-7.30644	-2.60471
25.539	-11.6109	-9.30814	-7.30557	-2.604
25.54	-11.6134	-9.30727	-7.30469	-2.60329
25.541	-11.6158	-9.30639	-7.30382	-2.60258
25.542	-11.6182	-9.30551	-7.30294	-2.60187
25.543	-11.6207	-9.30463	-7.30206	-2.60116
25.544	-11.6231	-9.30376	-7.30119	-2.60045
25.545	-11.6256	-9.30288	-7.30031	-2.59974
25.546	-11.628	-9.302	-7.29944	-2.59903
25.547	-11.6305	-9.30112	-7.29856	-2.59832
25.548	-11.6329	-9.30025	-7.29769	-2.59761
25.549	-11.6353	-9.29937	-7.29681	-2.59691
25.55	-11.6378	-9.29849	-7.29593	-2.5962
25.551	-11.6402	-9.29761	-7.29506	-2.59549
25.552	-11.6427	-9.29674	-7.29418	-2.59478
25.553	-11.6451	-9.29586	-7.29331	-2.59407
25.554	-11.6476	-9.29498	-7.29243	-2.59336
25.555	-11.65	-9.2941	-7.29156	-2.59265
25.556	-11.6524	-9.29323	-7.29068	-2.59194
25.557	-11.6549	-9.29235	-7.2898	-2.59123
25.558	-11.6573	-9.29147	-7.28893	-2.59052
25.559	-11.6598	-9.2906	-7.28805	-2.58981
25.56	-11.6622	-9.28972	-7.28718	-2.5891
25.561	-11.6647	-9.28884	-7.2863	-2.58839
25.562	-11.6671	-9.28796	-7.28543	-2.58768
25.563	-11.6695	-9.28709	-7.28455	-2.58698
25.564	-11.672	-9.28621	-7.28367	-2.58627
25.565	-11.6744	-9.28533	-7.2828	-2.58556
25.566	-11.6769	-9.28445	-7.28192	-2.58485
25.567	-11.6793	-9.28358	-7.28105	-2.58414
25.568	-11.6818	-9.2827	-7.28017	-2.58343
25.569	-11.6842	-9.28182	-7.2793	-2.58272
25.57	-11.6866	-9.28094	-7.27842	-2.58201
25.571	-11.6891	-9.28007	-7.27754	-2.5813
25.572	-11.6915	-9.27919	-7.27667	-2.58059
25.573	-11.694	-9.27831	-7.27579	-2.57988
25.574	-11.6964	-9.27743	-7.27492	-2.57917
25.575	-11.6989	-9.27656	-7.27404	-2.57846
25.576	-11.7013	-9.27568	-7.27317	-2.57776
25.577	-11.7037	-9.2748	-7.27229	-2.57705
25.578	-11.7062	-9.27392	-7.27141	-2.57634
25.579	-11.7086	-9.27305	-7.27054	-2.57563
25.58	-11.7111	-9.27217	-7.26966	-2.57492
25.581	-11.7135	-9.27129	-7.26879	-2.57421
25.582	-11.716	-9.27042	-7.26791	-2.5735
25.583	-11.7184	-9.26954	-7.26704	-2.57279
25.584	-11.7208	-9.26866	-7.26616	-2.57208
25.585	-11.7233	-9.26778	-7.26528	-2.57137
25.586	-11.7257	-9.26691	-7.26441	-2.57066
25.587	-11.7282	-9.26603	-7.26353	-2.56995
25.588	-11.7306	-9.26515	-7.26266	-2.56924
25.589	-11.7331	-9.26427	-7.26178	-2.56853
25.59	-11.7355	-9.2634	-7.26091	-2.56783
25.591	-11.7379	-9.26252	-7.26003	-2.56712
25.592	-11.7404	-9.26164	-7.25915	-2.56641
25.593	-11.7428	-9.26076	-7.25828	-2.5657
25.594	-11.7453	-9.25989	-7.2574	-2.56499
25.595	-11.7477	-9.25901	-7.25653	-2.56428
25.596	-11.7502	-9.25813	-7.25565	-2.56357
25.597	-11.7526	-9.25725	-7.25478	-2.56286
25.598	-11.755	-9.25638	-7.2539	-2.56215
25.599	-11.7575	-9.2555	-7.25302	-2.56144
25.6	-11.7599	-9.25462	-7.25215	-2.56073
25.601	-11.7626	-9.25371	-7.25132	-2.56011
25.602	-11.7652	-9.25279	-7.2505	-2.55949
25.603	-11.7679	-9.25188	-7.24968	-2.55886
25.604	-11.7705	-9.25096	-7.24885	-2.55824
25.605	-11.7731	-9.25005	-7.24803	-2.55762
25.606	-11.7758	-9.24913	-7.2472	-2.55699
25.607	-11.7784	-9.24822	-7.24638	-2.55637
25.608	-11.7811	-9.2473	-7.24555	-2.55575
25.609	-11.7837	-9.24639	-7.24473	-2.55512
25.61	-11.7863	-9.24548	-7.24391	-2.5545
25.611	-11.789	-9.24456	-7.24308	-2.55388
25.612	-11.7916	-9.24365	-7.24226	-2.55326
25.613	-11.7943	-9.24273	-7.24143	-2.55263
25.614	-11.7969	-9.24182	-7.24061	-2.55201
25.615	-11.7995	-9.2409	-7.23978	-2.55139
25.616	-11.8022	-9.23999	-7.23896	-2.55076
25.617	-11.8048	-9.23907	-7.23814	-2.55014
25.618	-11.8075	-9.23816	-7.23731	-2.54952
25.619	-11.8101	-9.23724	-7.23649	-2.54889
25.62	-11.8127	-9.23633	-7.23566	-2.54827
25.621	-11.8154	-9.23541	-7.23484	-2.54765
25.622	-11.818	-9.2345	-7.23402	-2.54702
25.623	-11.8207	-9.23359	-7.23319	-2.5464
25.624	-11.8233	-9.23267	-7.23237	-2.54578
25.625	-11.8259	-9.23176	-7.23154	-2.54516
25.626	-11.8286	-9.23084	-7.23072	-2.54453
25.627	-11.8312	-9.22993	-7.22989	-2.54391
25.628	-11.8339	-9.22901	-7.22907	-2.54329
25.629	-11.8365	-9.2281	-7.22825	-2.54266
25.63	-11.8391	-9.22718	-7.22742	-2.54204
25.631	-11.8418	-9.22627	-7.2266	-2.54142
25.632	-11.8444	-9.22535	-7.22577	-2.54079
25.633	-11.8471	-9.22444	-7.22495	-2.54017
25.634	-11.8497	-9.22352	-7.22412	-2.53955
25.635	-11.8523	-9.22261	-7.2233	-2.53892
25.636	-11.855	-9.22169	-7.22248	-2.5383
25.637	-11.8576	-9.22078	-7.22165	-2.53768
25.638	-11.8603	-9.21987	-7.22083	-2.53705
25.639	-11.8629	-9.21895	-7.22	-2.53643
25.64	-11.8655	-9.21804	-7.21918	-2.53581
25.641	-11.8682	-9.21712	-7.21836	-2.53519
25.642	-11.8708	-9.21621	-7.21753	-2.53456
25.643	-11.8735	-9.21529	-7.21671	-2.53394
25.644	-11.8761	-9.21438	-7.21588	-2.53332
25.645	-11.8787	-9.21346	-7.21506	-2.53269
25.646	-11.8814	-9.21255	-7.21423	-2.53207
25.647	-11.884	-9.21163	-7.21341	-2.53145
25.648	-11.8867	-9.21072	-7.21259	-2.53082
25.649	-11.8893	-9.2098	-7.21176	-2.5302
25.65	-11.8919	-9.20889	-7.21094	-2.52958
25.651	-11.8946	-9.20797	-7.21011	-2.52895
25.652	-11.8972	-9.20706	-7.20929	-2.52833
25.653	-11.8999	-9.20615	-7.20846	-2.52771
25.654	-11.9025	-9.20523	-7.20764	-2.52709
25.655	-11.9051	-9.20432	-7.20682	-2.52646
25.656	-11.9078	-9.2034	-7.20599	-2.52584
25.657	-11.9104	-9.20249	-7.20517	-2.52522
25.658	-11.9131	-9.20157	-7.20434	-2.52459
25.659	-11.9157	-9.20066	-7.20352	-2.52397
25.66	-11.9183	-9.19974	-7.2027	-2.52335
25.661	-11.921	-9.19883	-7.20187	-2.52272
25.662	-11.9236	-9.19791	-7.20105	-2.5221
25.663	-11.9263	-9.197	-7.20022	-2.52148
25.664	-11.9289	-9.19608	-7.1994	-2.52085
25.665	-11.9315	-9.19517	-7.19857	-2.52023
25.666	-11.9342	-9.19425	-7.19775	-2.51961
25.667	-11.9368	-9.19334	-7.19693	-2.51898
25.668	-11.9395	-9.19243	-7.1961	-2.51836
25.669	-11.9421	-9.19151	-7.19528	-2.51774
25.67	-11.9447	-9.1906	-7.19445	-2.51712
25.671	-11.9474	-9.18968	-7.19363	-2.51649
25.672	-11.95	-9.18877	-7.1928	-2.51587
25.673	-11.9527	-9.18785	-7.19198	-2.51525
25.674	-11.9553	-9.18694	-7.19116	-2.51462
25.675	-11.9579	-9.18602	-7.19033	-2.514
25.676	-11.9606	-9.18511	-7.18951	-2.51338
25.677	-11.9632	-9.18419	-7.18868	-2.51275
25.678	-11.9659	-9.18328	-7.18786	-2.51213
25.679	-11.9685	-9.18236	-7.18703	-2.51151
25.68	-11.9712	-9.18145	-7.18621	-2.51088
25.681	-11.9738	-9.18053	-7.18539	-2.51026
25.682	-11.9764	-9.17962	-7.18456	-2.50964
25.683	-11.9791	-9.17871	-7.18374	-2.50901
25.684	-11.9817	-9.17779	-7.18291	-2.50839
25.685	-11.9844	-9.17688	-7.18209	-2.50777
25.686	-11.987	-9.17596	-7.18127	-2.50715
25.687	-11.9896	-9.17505	-7.18044	-2.50652
25.688	-11.9923	-9.17413	-7.17962	-2.5059
25.689	-11.9949	-9.17322	-7.17879	-2.50528
25.69	-11.9976	-9.1723	-7.17797	-2.50465
25.691	-12.0002	-9.17139	-7.17714	-2.50403
25.692	-12.0028	-9.17047	-7.17632	-2.50341
25.693	-12.0055	-9.16956	-7.1755	-2.50278
25.694	-12.0081	-9.16864	-7.17467	-2.50216
25.695	-12.0108	-9.16773	-7.17385	-2.50154
25.696	-12.0134	-9.16682	-7.17302	-2.50091
25.697	-12.016	-9.1659	-7.1722	-2.50029
25.698	-12.0187	-9.16499	-7.17137	-2.49967
25.699	-12.0213	-9.16407	-7.17055	-2.49905
25.7	-12.024	-9.16316	-7.16973	-2.49842
25.701	-12.0268	-9.16221	-7.16895	-2.49788
25.702	-12.0297	-9.16127	-7.16818	-2.49733
25.703	-12.0326	-9.16032	-7.1674	-2.49679
25.704	-12.0355	-9.15938	-7.16663	-2.49624
25.705	-12.0384	-9.15843	-7.16585	-2.4957
25.706	-12.0413	-9.15749	-7.16508	-2.49515
25.707	-12.0441	-9.15654	-7.1643	-2.49461
25.708	-12.047	-9.1556	-7.16353	-2.49406
25.709	-12.0499	-9.15465	-7.16275	-2.49352
25.71	-12.0528	-9.15371	-7.16198	-2.49297
25.711	-12.0557	-9.15276	-7.1612	-2.49243
25.712	-12.0586	-9.15182	-7.16043	-2.49189
25.713	-12.0614	-9.15087	-7.15965	-2.49134
25.714	-12.0643	-9.14993	-7.15888	-2.4908
25.715	-12.0672	-9.14898	-7.1581	-2.49025
25.716	-12.0701	-9.14804	-7.15733	-2.48971
25.717	-12.073	-9.14709	-7.15655	-2.48916
25.718	-12.0759	-9.14615	-7.15578	-2.48862
25.719	-12.0788	-9.1452	-7.155	-2.48807
25.72	-12.0816	-9.14426	-7.15423	-2.48753
25.721	-12.0845	-9.14331	-7.15345	-2.48698
25.722	-12.0874	-9.14237	-7.15268	-2.48644
25.723	-12.0903	-9.14142	-7.1519	-2.48589
25.724	-12.0932	-9.14048	-7.15113	-2.48535
25.725	-12.0961	-9.13953	-7.15035	-2.4848
25.726	-12.0989	-9.13859	-7.14958	-2.48426
25.727	-12.1018	-9.13764	-7.1488	-2.48371
25.728	-12.1047	-9.1367	-7.14803	-2.48317
25.729	-12.1076	-9.13575	-7.14725	-2.48262
25.73	-12.1105	-9.13481	-7.14648	-2.48208
25.731	-12.1134	-9.13386	-7.1457	-2.48154
25.732	-12.1162	-9.13292	-7.14493	-2.48099
25.733	-12.1191	-9.13197	-7.14415	-2.48045
25.734	-12.122	-9.13103	-7.14338	-2.4799
25.735	-12.1249	-9.13008	-7.14261	-2.47936
25.736	-12.1278	-9.12914	-7.14183	-2.47881
25.737	-12.1307	-9.12819	-7.14106	-2.47827
25.738	-12.1335	-9.12725	-7.14028	-2.47772
25.739	-12.1364	-9.1263	-7.13951	-2.47718
25.74	-12.1393	-9.12536	-7.13873	-2.47663
25.741	-12.1422	-9.12441	-7.13796	-2.47609
25.742	-12.1451	-9.12347	-7.13718	-2.47554
25.743	-12.148	-9.12252	-7.13641	-2.475
25.744	-12.1508	-9.12158	-7.13563	-2.47445
25.745	-12.1537	-9.12063	-7.13486	-2.47391
25.746	-12.1566	-9.11969	-7.13408	-2.47336
25.747	-12.1595	-9.11874	-7.13331	-2.47282
25.748	-12.1624	-9.1178	-7.13253	-2.47227
25.749	-12.1653	-9.11685	-7.13176	-2.47173
25.75	-12.1682	-9.11591	-7.13098	-2.47119
25.751	-12.171	-9.11496	-7.13021	-2.47064
25.752	-12.1739	-9.11402	-7.12943	-2.4701
25.753	-12.1768	-9.11307	-7.12866	-2.46955
25.754	-12.1797	-9.11213	-7.12788	-2.46901
25.755	-12.1826	-9.11118	-7.12711	-2.46846
25.756	-12.1855	-9.11024	-7.12633	-2.46792
25.757	-12.1883	-9.10929	-7.12556	-2.46737
25.758	-12.1912	-9.10835	-7.12478	-2.46683
25.759	-12.1941	-9.1074	-7.12401	-2.46628
25.76	-12.197	-9.10646	-7.12323	-2.46574
25.761	-12.1999	-9.10551	-7.12246	-2.46519
25.762	-12.2028	-9.10456	-7.12168	-2.46465
25.763	-12.2056	-9.10362	-7.12091	-2.4641
25.764	-12.2085	-9.10267	-7.12013	-2.46356
25.765	-12.2114	-9.10173	-7.11936	-2.46301
25.766	-12.2143	-9.10078	-7.11858	-2.46247
25.767	-12.2172	-9.09984	-7.11781	-2.46192
25.768	-12.2201	-9.09889	-7.11703	-2.46138
25.769	-12.2229	-9.09795	-7.11626	-2.46084
25.77	-12.2258	-9.097	-7.11548	-2.46029
25.771	-12.2287	-9.09606	-7.11471	-2.45975
25.772	-12.2316	-9.09511	-7.11393	-2.4592
25.773	-12.2345	-9.09417	-7.11316	-2.45866
25.774	-12.2374	-9.09322	-7.11238	-2.45811
25.775	-12.2403	-9.09228	-7.11161	-2.45757
25.776	-12.2431	-9.09133	-7.11083	-2.45702
25.777	-12.246	-9.09039	-7.11006	-2.45648
25.778	-12.2489	-9.08944	-7.10928	-2.45593
25.779	-12.2518	-9.0885	-7.10851	-2.45539
25.78	-12.2547	-9.08755	-7.10773	-2.45484
25.781	-12.2576	-9.08661	-7.10696	-2.4543
25.782	-12.2604	-9.08566	-7.10619	-2.45375
25.783	-12.2633	-9.08472	-7.10541	-2.45321
25.784	-12.2662	-9.08377	-7.10464	-2.45266
25.785	-12.2691	-9.08283	-7.10386	-2.45212
25.786	-12.272	-9.08188	-7.10309	-2.45158
25.787	-12.2749	-9.08094	-7.10231	-2.45103
25.788	-12.2777	-9.07999	-7.10154	-2.45049
25.789	-12.2806	-9.07905	-7.10076	-2.44994
25.79	-12.2835	-9.0781	-7.09999	-2.4494
25.791	-12.2864	-9.07716	-7.09921	-2.44885
25.792	-12.2893	-9.07621	-7.09844	-2.44831
25.793	-12.2922	-9.07527	-7.09766	-2.44776
25.794	-12.295	-9.07432	-7.09689	-2.44722
25.795	-12.2979	-9.07338	-7.09611	-2.44667
25.796	-12.3008	-9.07243	-7.09534	-2.44613
25.797	-12.3037	-9.07149	-7.09456	-2.44558
25.798	-12.3066	-9.07054	-7.09379	-2.44504
25.799	-12.3095	-9.0696	-7.09301	-2.44449
25.8	-12.3124	-9.06865	-7.09224	-2.44395
25.801	-12.3155	-9.06769	-7.09151	-2.44347
25.802	-12.3187	-9.06672	-7.09078	-2.44298
25.803	-12.3218	-9.06575	-7.09005	-2.4425
25.804	-12.325	-9.06478	-7.08932	-2.44202
25.805	-12.3281	-9.06382	-7.08859	-2.44154
25.806	-12.3313	-9.06285	-7.08787	-2.44106
25.807	-12.3345	-9.06188	-7.08714	-2.44057
25.808	-12.3376	-9.06091	-7.08641	-2.44009
25.809	-12.3408	-9.05994	-7.08568	-2.43961
25.81	-12.3439	-9.05898	-7.08495	-2.43913
25.811	-12.3471	-9.05801	-7.08422	-2.43864
25.812	-12.3502	-9.05704	-7.08349	-2.43816
25.813	-12.3534	-9.05607	-7.08277	-2.43768
25.814	-12.3566	-9.05511	-7.08204	-2.4372
25.815	-12.3597	-9.05414	-7.08131	-2.43671
25.816	-12.3629	-9.05317	-7.08058	-2.43623
25.817	-12.366	-9.0522	-7.07985	-2.43575
25.818	-12.3692	-9.05123	-7.07912	-2.43527
25.819	-12.3723	-9.05027	-7.07839	-2.43479
25.82	-12.3755	-9.0493	-7.07767	-2.4343
25.821	-12.3787	-9.04833	-7.07694	-2.43382
25.822	-12.3818	-9.04736	-7.07621	-2.43334
25.823	-12.385	-9.0464	-7.07548	-2.43286
25.824	-12.3881	-9.04543	-7.07475	-2.43237
25.825	-12.3913	-9.04446	-7.07402	-2.43189
25.826	-12.3944	-9.04349	-7.07329	-2.43141
25.827	-12.3976	-9.04252	-7.07257	-2.43093
25.828	-12.4008	-9.04156	-7.07184	-2.43044
25.829	-12.4039	-9.04059	-7.07111	-2.42996
25.83	-12.4071	-9.03962	-7.07038	-2.42948
25.831	-12.4102	-9.03865	-7.06965	-2.429
25.832	-12.4134	-9.03769	-7.06892	-2.42852
25.833	-12.4165	-9.03672	-7.06819	-2.42803
25.834	-12.4197	-9.03575	-7.06747	-2.42755
25.835	-12.4229	-9.03478	-7.06674	-2.42707
25.836	-12.426	-9.03381	-7.06601	-2.42659
25.837	-12.4292	-9.03285	-7.06528	-2.4261
25.838	-12.4323	-9.03188	-7.06455	-2.42562
25.839	-12.4355	-9.03091	-7.06382	-2.42514
25.84	-12.4386	-9.02994	-7.06309	-2.42466
25.841	-12.4418	-9.02898	-7.06237	-2.42417
25.842	-12.445	-9.02801	-7.06164	-2.42369
25.843	-12.4481	-9.02704	-7.06091	-2.42321
25.844	-12.4513	-9.02607	-7.06018	-2.42273
25.845	-12.4544	-9.02511	-7.05945	-2.42225
25.846	-12.4576	-9.02414	-7.05872	-2.42176
25.847	-12.4607	-9.02317	-7.05799	-2.42128
25.848	-12.4639	-9.0222	-7.05727	-2.4208
25.849	-12.4671	-9.02123	-7.05654	-2.42032
25.85	-12.4702	-9.02027	-7.05581	-2.41983
25.851	-12.4734	-9.0193	-7.05508	-2.41935
25.852	-12.4765	-9.01833	-7.05435	-2.41887
25.853	-12.4797	-9.01736	-7.05362	-2.41839
25.854	-12.4828	-9.0164	-7.05289	-2.41791
25.855	-12.486	-9.01543	-7.05217	-2.41742
25.856	-12.4892	-9.01446	-7.05144	-2.41694
25.857	-12.4923	-9.01349	-7.05071	-2.41646
25.858	-12.4955	-9.01252	-7.04998	-2.41598
25.859	-12.4986	-9.01156	-7.04925	-2.41549
25.86	-12.5018	-9.01059	-7.04852	-2.41501
25.861	-12.5049	-9.00962	-7.0478	-2.41453
25.862	-12.5081	-9.00865	-7.04707	-2.41405
25.863	-12.5113	-9.00769	-7.04634	-2.41356
25.864	-12.5144	-9.00672	-7.04561	-2.41308
25.865	-12.5176	-9.00575	-7.04488	-2.4126
25.866	-12.5207	-9.00478	-7.04415	-2.41212
25.867	-12.5239	-9.00381	-7.04342	-2.41164
25.868	-12.5271	-9.00285	-7.0427	-2.41115
25.869	-12.5302	-9.00188	-7.04197	-2.41067
25.87	-12.5334	-9.00091	-7.04124	-2.41019
25.871	-12.5365	-8.99994	-7.04051	-2.40971
25.872	-12.5397	-8.99898	-7.03978	-2.40922
25.873	-12.5428	-8.99801	-7.03905	-2.40874
25.874	-12.546	-8.99704	-7.03832	-2.40826
25.875	-12.5492	-8.99607	-7.0376	-2.40778
25.876	-12.5523	-8.9951	-7.03687	-2.40729
25.877	-12.5555	-8.99414	-7.03614	-2.40681
25.878	-12.5586	-8.99317	-7.03541	-2.40633
25.879	-12.5618	-8.9922	-7.03468	-2.40585
25.88	-12.5649	-8.99123	-7.03395	-2.40537
25.881	-12.5681	-8.99027	-7.03322	-2.40488
25.882	-12.5713	-8.9893	-7.0325	-2.4044
25.883	-12.5744	-8.98833	-7.03177	-2.40392
25.884	-12.5776	-8.98736	-7.03104	-2.40344
25.885	-12.5807	-8.9864	-7.03031	-2.40295
25.886	-12.5839	-8.98543	-7.02958	-2.40247
25.887	-12.587	-8.98446	-7.02885	-2.40199
25.888	-12.5902	-8.98349	-7.02812	-2.40151
25.889	-12.5934	-8.98252	-7.0274	-2.40102
25.89	-12.5965	-8.98156	-7.02667	-2.40054
25.891	-12.5997	-8.98059	-7.02594	-2.40006
25.892	-12.6028	-8.97962	-7.02521	-2.39958
25.893	-12.606	-8.97865	-7.02448	-2.3991
25.894	-12.6091	-8.97769	-7.02375	-2.39861
25.895	-12.6123	-8.97672	-7.02302	-2.39813
25.896	-12.6155	-8.97575	-7.0223	-2.39765
25.897	-12.6186	-8.97478	-7.02157	-2.39717
25.898	-12.6218	-8.97381	-7.02084	-2.39668
25.899	-12.6249	-8.97285	-7.02011	-2.3962
25.9	-12.6281	-8.97188	-7.01938	-2.39572
25.901	-12.6315	-8.9709	-7.01869	-2.39528
25.902	-12.6349	-8.96991	-7.01801	-2.39485
25.903	-12.6383	-8.96893	-7.01732	-2.39441
25.904	-12.6417	-8.96795	-7.01663	-2.39397
25.905	-12.6451	-8.96696	-7.01595	-2.39354
25.906	-12.6485	-8.96598	-7.01526	-2.3931
25.907	-12.6519	-8.96499	-7.01457	-2.39266
25.908	-12.6553	-8.96401	-7.01388	-2.39222
25.909	-12.6587	-8.96303	-7.0132	-2.39179
25.91	-12.6621	-8.96204	-7.01251	-2.39135
25.911	-12.6655	-8.96106	-7.01182	-2.39091
25.912	-12.6689	-8.96008	-7.01114	-2.39048
25.913	-12.6723	-8.95909	-7.01045	-2.39004
25.914	-12.6757	-8.95811	-7.00976	-2.3896
25.915	-12.6791	-8.95713	-7.00908	-2.38917
25.916	-12.6825	-8.95614	-7.00839	-2.38873
25.917	-12.6859	-8.95516	-7.0077	-2.38829
25.918	-12.6893	-8.95418	-7.00701	-2.38786
25.919	-12.6927	-8.95319	-7.00633	-2.38742
25.92	-12.6961	-8.95221	-7.00564	-2.38698
25.921	-12.6996	-8.95123	-7.00495	-2.38655
25.922	-12.703	-8.95024	-7.00427	-2.38611
25.923	-12.7064	-8.94926	-7.00358	-2.38567
25.924	-12.7098	-8.94828	-7.00289	-2.38523
25.925	-12.7132	-8.94729	-7.0022	-2.3848
25.926	-12.7166	-8.94631	-7.00152	-2.38436
25.927	-12.72	-8.94533	-7.00083	-2.38392
25.928	-12.7234	-8.94434	-7.00014	-2.38349
25.929	-12.7268	-8.94336	-6.99946	-2.38305
25.93	-12.7302	-8.94238	-6.99877	-2.38261
25.931	-12.7336	-8.94139	-6.99808	-2.38218
25.932	-12.737	-8.94041	-6.9974	-2.38174
25.933	-12.7404	-8.93943	-6.99671	-2.3813
25.934	-12.7438	-8.93844	-6.99602	-2.38087
25.935	-12.7472	-8.93746	-6.99533	-2.38043
25.936	-12.7506	-8.93648	-6.99465	-2.37999
25.937	-12.754	-8.93549	-6.99396	-2.37956
25.938	-12.7574	-8.93451	-6.99327	-2.37912
25.939	-12.7608	-8.93353	-6.99259	-2.37868
25.94	-12.7642	-8.93254	-6.9919	-2.37824
25.941	-12.7676	-8.93156	-6.99121	-2.37781
25.942	-12.771	-8.93058	-6.99052	-2.37737
25.943	-12.7744	-8.92959	-6.98984	-2.37693
25.944	-12.7778	-8.92861	-6.98915	-2.3765
25.945	-12.7812	-8.92763	-6.98846	-2.37606
25.946	-12.7846	-8.92664	-6.98778	-2.37562
25.947	-12.788	-8.92566	-6.98709	-2.37519
25.948	-12.7914	-8.92468	-6.9864	-2.37475
25.949	-12.7948	-8.92369	-6.98572	-2.37431
25.95	-12.7982	-8.92271	-6.98503	-2.37388
25.951	-12.8016	-8.92172	-6.98434	-2.37344
25.952	-12.8051	-8.92074	-6.98365	-2.373
25.953	-12.8085	-8.91976	-6.98297	-2.37257
25.954	-12.8119	-8.91877	-6.98228	-2.37213
25.955	-12.8153	-8.91779	-6.98159	-2.37169
25.956	-12.8187	-8.91681	-6.98091	-2.37125
25.957	-12.8221	-8.91582	-6.98022	-2.37082
25.958	-12.8255	-8.91484	-6.97953	-2.37038
25.959	-12.8289	-8.91386	-6.97884	-2.36994
25.96	-12.8323	-8.91287	-6.97816	-2.36951
25.961	-12.8357	-8.91189	-6.97747	-2.36907
25.962	-12.8391	-8.91091	-6.97678	-2.36863
25.963	-12.8425	-8.90992	-6.9761	-2.3682
25.964	-12.8459	-8.90894	-6.97541	-2.36776
25.965	-12.8493	-8.90796	-6.97472	-2.36732
25.966	-12.8527	-8.90697	-6.97403	-2.36689
25.967	-12.8561	-8.90599	-6.97335	-2.36645
25.968	-12.8595	-8.90501	-6.97266	-2.36601
25.969	-12.8629	-8.90402	-6.97197	-2.36558
25.97	-12.8663	-8.90304	-6.97129	-2.36514
25.971	-12.8697	-8.90206	-6.9706	-2.3647
25.972	-12.8731	-8.90107	-6.96991	-2.36427
25.973	-12.8765	-8.90009	-6.96923	-2.36383
25.974	-12.8799	-8.89911	-6.96854	-2.36339
25.975	-12.8833	-8.89812	-6.96785	-2.36295
25.976	-12.8867	-8.89714	-6.96716	-2.36252
25.977	-12.8901	-8.89616	-6.96648	-2.36208
25.978	-12.8935	-8.89517	-6.96579	-2.36164
25.979	-12.8969	-8.89419	-6.9651	-2.36121
25.98	-12.9003	-8.89321	-6.96442	-2.36077
25.981	-12.9037	-8.89222	-6.96373	-2.36033
25.982	-12.9071	-8.89124	-6.96304	-2.3599
25.983	-12.9105	-8.89026	-6.96235	-2.35946
25.984	-12.914	-8.88927	-6.96167	-2.35902
25.985	-12.9174	-8.88829	-6.96098	-2.35859
25.986	-12.9208	-8.88731	-6.96029	-2.35815
25.987	-12.9242	-8.88632	-6.95961	-2.35771
25.988	-12.9276	-8.88534	-6.95892	-2.35728
25.989	-12.931	-8.88436	-6.95823	-2.35684
25.99	-12.9344	-8.88337	-6.95755	-2.3564
25.991	-12.9378	-8.88239	-6.95686	-2.35596
25.992	-12.9412	-8.88141	-6.95617	-2.35553
25.993	-12.9446	-8.88042	-6.95548	-2.35509
25.994	-12.948	-8.87944	-6.9548	-2.35465
25.995	-12.9514	-8.87846	-6.95411	-2.35422
25.996	-12.9548	-8.87747	-6.95342	-2.35378
25.997	-12.9582	-8.87649	-6.95274	-2.35334
25.998	-12.9616	-8.8755	-6.95205	-2.35291
[truncated: 4,002 more rows]
