# Supplementary material for: Broadband multi-beam lens-assisted mmID enabling multi-gigabit backscatter data rates for next-generation wireless networks
Source: Nat Commun. 2026 Mar 10;17:3765. doi: 10.1038/s41467-026-70454-8 (PMC13106750; doi:10.1038/s41467-026-70454-8)
Supplement: Supplementary file 3 — Source Data [file 41467_2026_70454_MOESM3_ESM.zip › Public Dataset Submission/AntennaMeasurement.xlsx]

## Sheet: Sheet1
Frequency (GHz)	S11		Measurement for Fig. 2b
22	-3.78737
22.001	-3.78876
22.002	-3.79015
22.003	-3.79154
22.004	-3.79292
22.005	-3.79431
22.006	-3.7957
22.007	-3.79708
22.008	-3.79847
22.009	-3.79986
22.01	-3.80124
22.011	-3.80263
22.012	-3.80402
22.013	-3.8054
22.014	-3.80679
22.015	-3.80818
22.016	-3.80956
22.017	-3.81095
22.018	-3.81234
22.019	-3.81372
22.02	-3.81511
22.021	-3.8165
22.022	-3.81789
22.023	-3.81927
22.024	-3.82066
22.025	-3.82206
22.026	-3.82346
22.027	-3.82486
22.028	-3.82626
22.029	-3.82765
22.03	-3.82905
22.031	-3.83045
22.032	-3.83185
22.033	-3.83325
22.034	-3.83465
22.035	-3.83605
22.036	-3.83745
22.037	-3.83885
22.038	-3.84025
22.039	-3.84165
22.04	-3.84304
22.041	-3.84444
22.042	-3.84584
22.043	-3.84724
22.044	-3.84864
22.045	-3.85004
22.046	-3.85144
22.047	-3.85284
22.048	-3.85424
22.049	-3.85568
22.05	-3.85713
22.051	-3.85858
22.052	-3.86003
22.053	-3.86148
22.054	-3.86292
22.055	-3.86437
22.056	-3.86582
22.057	-3.86727
22.058	-3.86871
22.059	-3.87016
22.06	-3.87161
22.061	-3.87306
22.062	-3.8745
22.063	-3.87595
22.064	-3.8774
22.065	-3.87885
22.066	-3.88029
22.067	-3.88174
22.068	-3.88319
22.069	-3.88464
22.07	-3.88608
22.071	-3.88753
22.072	-3.88898
22.073	-3.89051
22.074	-3.89204
22.075	-3.89356
22.076	-3.89509
22.077	-3.89662
22.078	-3.89815
22.079	-3.89968
22.08	-3.90121
22.081	-3.90274
22.082	-3.90426
22.083	-3.90579
22.084	-3.90732
22.085	-3.90885
22.086	-3.91038
22.087	-3.91191
22.088	-3.91343
22.089	-3.91496
22.09	-3.91649
22.091	-3.91802
22.092	-3.91955
22.093	-3.92108
22.094	-3.92261
22.095	-3.92413
22.096	-3.92566
22.097	-3.92727
22.098	-3.92888
22.099	-3.93048
22.1	-3.93209
22.101	-3.9337
22.102	-3.9353
22.103	-3.93691
22.104	-3.93851
22.105	-3.94012
22.106	-3.94173
22.107	-3.94333
22.108	-3.94494
22.109	-3.94655
22.11	-3.94815
22.111	-3.94976
22.112	-3.95137
22.113	-3.95297
22.114	-3.95458
22.115	-3.95619
22.116	-3.95779
22.117	-3.9594
22.118	-3.961
22.119	-3.96261
22.12	-3.96422
22.121	-3.96589
22.122	-3.96755
22.123	-3.96922
22.124	-3.97089
22.125	-3.97256
22.126	-3.97423
22.127	-3.9759
22.128	-3.97756
22.129	-3.97923
22.13	-3.9809
22.131	-3.98257
22.132	-3.98424
22.133	-3.98591
22.134	-3.98757
22.135	-3.98924
22.136	-3.99091
22.137	-3.99258
22.138	-3.99425
22.139	-3.99591
22.14	-3.99758
22.141	-3.99925
22.142	-4.00092
22.143	-4.00259
22.144	-4.00426
22.145	-4.00595
22.146	-4.00765
22.147	-4.00934
22.148	-4.01104
22.149	-4.01273
22.15	-4.01443
22.151	-4.01612
22.152	-4.01782
22.153	-4.01951
22.154	-4.02121
22.155	-4.0229
22.156	-4.0246
22.157	-4.02629
22.158	-4.02799
22.159	-4.02968
22.16	-4.03138
22.161	-4.03307
22.162	-4.03477
22.163	-4.03646
22.164	-4.03816
22.165	-4.03985
22.166	-4.04155
22.167	-4.04324
22.168	-4.04494
22.169	-4.04663
22.17	-4.04832
22.171	-4.05002
22.172	-4.05171
22.173	-4.0534
22.174	-4.0551
22.175	-4.05679
22.176	-4.05849
22.177	-4.06018
22.178	-4.06187
22.179	-4.06357
22.18	-4.06526
22.181	-4.06695
22.182	-4.06865
22.183	-4.07034
22.184	-4.07204
22.185	-4.07373
22.186	-4.07542
22.187	-4.07712
22.188	-4.07881
22.189	-4.0805
22.19	-4.0822
22.191	-4.08389
22.192	-4.08559
22.193	-4.08729
22.194	-4.08899
22.195	-4.09069
22.196	-4.0924
22.197	-4.0941
22.198	-4.0958
22.199	-4.09751
22.2	-4.09921
22.201	-4.10091
22.202	-4.10262
22.203	-4.10432
22.204	-4.10602
22.205	-4.10772
22.206	-4.10943
22.207	-4.11113
22.208	-4.11283
22.209	-4.11454
22.21	-4.11624
22.211	-4.11794
22.212	-4.11965
22.213	-4.12135
22.214	-4.12305
22.215	-4.12476
22.216	-4.12646
22.217	-4.12813
22.218	-4.1298
22.219	-4.13147
22.22	-4.13315
22.221	-4.13482
22.222	-4.13649
22.223	-4.13816
22.224	-4.13983
22.225	-4.14151
22.226	-4.14318
22.227	-4.14485
22.228	-4.14652
22.229	-4.14819
22.23	-4.14986
22.231	-4.15154
22.232	-4.15321
22.233	-4.15488
22.234	-4.15655
22.235	-4.15822
22.236	-4.1599
22.237	-4.16157
22.238	-4.16324
22.239	-4.16491
22.24	-4.16658
22.241	-4.16819
22.242	-4.1698
22.243	-4.17141
22.244	-4.17301
22.245	-4.17462
22.246	-4.17623
22.247	-4.17784
22.248	-4.17945
22.249	-4.18105
22.25	-4.18266
22.251	-4.18427
22.252	-4.18588
22.253	-4.18748
22.254	-4.18909
22.255	-4.1907
22.256	-4.19231
22.257	-4.19392
22.258	-4.19552
22.259	-4.19713
22.26	-4.19874
22.261	-4.20035
22.262	-4.20195
22.263	-4.20356
22.264	-4.20517
22.265	-4.20674
22.266	-4.2083
22.267	-4.20987
22.268	-4.21144
22.269	-4.21301
22.27	-4.21457
22.271	-4.21614
22.272	-4.21771
22.273	-4.21928
22.274	-4.22084
22.275	-4.22241
22.276	-4.22398
22.277	-4.22555
22.278	-4.22711
22.279	-4.22868
22.28	-4.23025
22.281	-4.23182
22.282	-4.23338
22.283	-4.23495
22.284	-4.23652
22.285	-4.23809
22.286	-4.23965
22.287	-4.24122
22.288	-4.24279
22.289	-4.24434
22.29	-4.2459
22.291	-4.24745
22.292	-4.249
22.293	-4.25056
22.294	-4.25211
22.295	-4.25367
22.296	-4.25522
22.297	-4.25677
22.298	-4.25833
22.299	-4.25988
22.3	-4.26143
22.301	-4.26299
22.302	-4.26454
22.303	-4.2661
22.304	-4.26765
22.305	-4.2692
22.306	-4.27076
22.307	-4.27231
22.308	-4.27386
22.309	-4.27542
22.31	-4.27697
22.311	-4.27853
22.312	-4.28008
22.313	-4.28163
22.314	-4.28319
22.315	-4.28474
22.316	-4.28629
22.317	-4.28785
22.318	-4.2894
22.319	-4.29096
22.32	-4.29251
22.321	-4.29406
22.322	-4.29562
22.323	-4.29717
22.324	-4.29872
22.325	-4.30028
22.326	-4.30183
22.327	-4.30339
22.328	-4.30494
22.329	-4.30649
22.33	-4.30805
22.331	-4.3096
22.332	-4.31115
22.333	-4.31271
22.334	-4.31426
22.335	-4.31581
22.336	-4.31737
22.337	-4.31895
22.338	-4.32054
22.339	-4.32212
22.34	-4.32371
22.341	-4.32529
22.342	-4.32687
22.343	-4.32846
22.344	-4.33004
22.345	-4.33163
22.346	-4.33321
22.347	-4.3348
22.348	-4.33638
22.349	-4.33797
22.35	-4.33955
22.351	-4.34113
22.352	-4.34272
22.353	-4.3443
22.354	-4.34589
22.355	-4.34747
22.356	-4.34906
22.357	-4.35064
22.358	-4.35222
22.359	-4.35381
22.36	-4.35539
22.361	-4.35701
22.362	-4.35863
22.363	-4.36025
22.364	-4.36188
22.365	-4.3635
22.366	-4.36512
22.367	-4.36674
22.368	-4.36836
22.369	-4.36998
22.37	-4.3716
22.371	-4.37322
22.372	-4.37484
22.373	-4.37646
22.374	-4.37808
22.375	-4.3797
22.376	-4.38132
22.377	-4.38294
22.378	-4.38456
22.379	-4.38618
22.38	-4.3878
22.381	-4.38943
22.382	-4.39105
22.383	-4.39267
22.384	-4.39429
22.385	-4.39596
22.386	-4.39764
22.387	-4.39931
22.388	-4.40098
22.389	-4.40266
22.39	-4.40433
22.391	-4.40601
22.392	-4.40768
22.393	-4.40936
22.394	-4.41103
22.395	-4.41271
22.396	-4.41438
22.397	-4.41605
22.398	-4.41773
22.399	-4.4194
22.4	-4.42108
22.401	-4.42275
22.402	-4.42443
22.403	-4.4261
22.404	-4.42778
22.405	-4.42945
22.406	-4.43112
22.407	-4.4328
22.408	-4.43447
22.409	-4.43619
22.41	-4.4379
22.411	-4.43962
22.412	-4.44133
22.413	-4.44305
22.414	-4.44476
22.415	-4.44648
22.416	-4.44819
22.417	-4.44991
22.418	-4.45162
22.419	-4.45334
22.42	-4.45505
22.421	-4.45677
22.422	-4.45848
22.423	-4.4602
22.424	-4.46191
22.425	-4.46363
22.426	-4.46534
22.427	-4.46706
22.428	-4.46878
22.429	-4.47049
22.43	-4.47221
22.431	-4.47392
22.432	-4.47564
22.433	-4.47733
22.434	-4.47903
22.435	-4.48073
22.436	-4.48243
22.437	-4.48413
22.438	-4.48583
22.439	-4.48753
22.44	-4.48923
22.441	-4.49093
22.442	-4.49263
22.443	-4.49433
22.444	-4.49603
22.445	-4.49773
22.446	-4.49943
22.447	-4.50113
22.448	-4.50283
22.449	-4.50453
22.45	-4.50623
22.451	-4.50793
22.452	-4.50963
22.453	-4.51132
22.454	-4.51302
22.455	-4.51472
22.456	-4.51642
22.457	-4.51808
22.458	-4.51974
22.459	-4.5214
22.46	-4.52306
22.461	-4.52472
22.462	-4.52637
22.463	-4.52803
22.464	-4.52969
22.465	-4.53135
22.466	-4.53301
22.467	-4.53467
22.468	-4.53633
22.469	-4.53799
22.47	-4.53964
22.471	-4.5413
22.472	-4.54296
22.473	-4.54462
22.474	-4.54628
22.475	-4.54794
22.476	-4.5496
22.477	-4.55125
22.478	-4.55291
22.479	-4.55457
22.48	-4.55623
22.481	-4.55786
22.482	-4.5595
22.483	-4.56113
22.484	-4.56277
22.485	-4.5644
22.486	-4.56604
22.487	-4.56767
22.488	-4.56931
22.489	-4.57094
22.49	-4.57258
22.491	-4.57421
22.492	-4.57584
22.493	-4.57748
22.494	-4.57911
22.495	-4.58075
22.496	-4.58238
22.497	-4.58402
22.498	-4.58565
22.499	-4.58729
22.5	-4.58892
22.501	-4.59056
22.502	-4.59219
22.503	-4.59383
22.504	-4.59546
22.505	-4.59708
22.506	-4.5987
22.507	-4.60032
22.508	-4.60195
22.509	-4.60357
22.51	-4.60519
22.511	-4.60681
22.512	-4.60843
22.513	-4.61005
22.514	-4.61168
22.515	-4.6133
22.516	-4.61492
22.517	-4.61654
22.518	-4.61816
22.519	-4.61978
22.52	-4.6214
22.521	-4.62303
22.522	-4.62465
22.523	-4.62627
22.524	-4.62789
22.525	-4.62951
22.526	-4.63113
22.527	-4.63276
22.528	-4.63438
22.529	-4.63599
22.53	-4.63761
22.531	-4.63922
22.532	-4.64083
22.533	-4.64245
22.534	-4.64406
22.535	-4.64568
22.536	-4.64729
22.537	-4.64891
22.538	-4.65052
22.539	-4.65213
22.54	-4.65375
22.541	-4.65536
22.542	-4.65698
22.543	-4.65859
22.544	-4.66021
22.545	-4.66182
22.546	-4.66343
22.547	-4.66505
22.548	-4.66666
22.549	-4.66828
22.55	-4.66989
22.551	-4.67151
22.552	-4.67312
22.553	-4.67472
22.554	-4.67632
22.555	-4.67792
22.556	-4.67952
22.557	-4.68112
22.558	-4.68272
22.559	-4.68432
22.56	-4.68592
22.561	-4.68752
22.562	-4.68912
22.563	-4.69072
22.564	-4.69233
22.565	-4.69393
22.566	-4.69553
22.567	-4.69713
22.568	-4.69873
22.569	-4.70033
22.57	-4.70193
22.571	-4.70353
22.572	-4.70513
22.573	-4.70673
22.574	-4.70833
22.575	-4.70993
22.576	-4.71153
22.577	-4.71311
22.578	-4.7147
22.579	-4.71628
22.58	-4.71787
22.581	-4.71945
22.582	-4.72103
22.583	-4.72262
22.584	-4.7242
22.585	-4.72578
22.586	-4.72737
22.587	-4.72895
22.588	-4.73054
22.589	-4.73212
22.59	-4.7337
22.591	-4.73529
22.592	-4.73687
22.593	-4.73846
22.594	-4.74004
22.595	-4.74162
22.596	-4.74321
22.597	-4.74479
22.598	-4.74637
22.599	-4.74796
22.6	-4.74954
22.601	-4.75111
22.602	-4.75267
22.603	-4.75424
22.604	-4.7558
22.605	-4.75736
22.606	-4.75893
22.607	-4.76049
22.608	-4.76206
22.609	-4.76362
22.61	-4.76519
22.611	-4.76675
22.612	-4.76832
22.613	-4.76988
22.614	-4.77145
22.615	-4.77301
22.616	-4.77457
22.617	-4.77614
22.618	-4.7777
22.619	-4.77927
22.62	-4.78083
22.621	-4.7824
22.622	-4.78396
22.623	-4.78553
22.624	-4.78709
22.625	-4.78864
22.626	-4.79019
22.627	-4.79175
22.628	-4.7933
22.629	-4.79485
22.63	-4.7964
22.631	-4.79796
22.632	-4.79951
22.633	-4.80106
22.634	-4.80261
22.635	-4.80417
22.636	-4.80572
22.637	-4.80727
22.638	-4.80882
22.639	-4.81037
22.64	-4.81193
22.641	-4.81348
22.642	-4.81503
22.643	-4.81658
22.644	-4.81814
22.645	-4.81969
22.646	-4.82124
22.647	-4.82279
22.648	-4.82434
22.649	-4.82588
22.65	-4.82742
22.651	-4.82895
22.652	-4.83049
22.653	-4.83202
22.654	-4.83356
22.655	-4.83509
22.656	-4.83663
22.657	-4.83817
22.658	-4.8397
22.659	-4.84124
22.66	-4.84277
22.661	-4.84431
22.662	-4.84584
22.663	-4.84738
22.664	-4.84892
22.665	-4.85045
22.666	-4.85199
22.667	-4.85352
22.668	-4.85506
22.669	-4.85659
22.67	-4.85813
22.671	-4.85967
22.672	-4.8612
22.673	-4.8627
22.674	-4.86421
22.675	-4.86571
22.676	-4.86721
22.677	-4.86871
22.678	-4.87022
22.679	-4.87172
22.68	-4.87322
22.681	-4.87472
22.682	-4.87622
22.683	-4.87773
22.684	-4.87923
22.685	-4.88073
22.686	-4.88223
22.687	-4.88374
22.688	-4.88524
22.689	-4.88674
22.69	-4.88824
22.691	-4.88975
22.692	-4.89125
22.693	-4.89275
22.694	-4.89425
22.695	-4.89576
22.696	-4.89726
22.697	-4.89874
22.698	-4.90022
22.699	-4.9017
22.7	-4.90319
22.701	-4.90467
22.702	-4.90615
22.703	-4.90763
22.704	-4.90911
22.705	-4.9106
22.706	-4.91208
22.707	-4.91356
22.708	-4.91504
22.709	-4.91652
22.71	-4.91801
22.711	-4.91949
22.712	-4.92097
22.713	-4.92245
22.714	-4.92394
22.715	-4.92542
22.716	-4.9269
22.717	-4.92838
22.718	-4.92986
22.719	-4.93135
22.72	-4.93283
22.721	-4.93434
22.722	-4.93585
22.723	-4.93737
22.724	-4.93888
22.725	-4.94039
22.726	-4.94191
22.727	-4.94342
22.728	-4.94493
22.729	-4.94645
22.73	-4.94796
22.731	-4.94947
22.732	-4.95099
22.733	-4.9525
22.734	-4.95401
22.735	-4.95553
22.736	-4.95704
22.737	-4.95855
22.738	-4.96006
22.739	-4.96158
22.74	-4.96309
22.741	-4.9646
22.742	-4.96612
22.743	-4.96763
22.744	-4.96914
22.745	-4.97076
22.746	-4.97237
22.747	-4.97398
22.748	-4.97559
22.749	-4.97721
22.75	-4.97882
22.751	-4.98043
22.752	-4.98205
22.753	-4.98366
22.754	-4.98527
22.755	-4.98688
22.756	-4.9885
22.757	-4.99011
22.758	-4.99172
22.759	-4.99334
22.76	-4.99495
22.761	-4.99656
22.762	-4.99817
22.763	-4.99979
22.764	-5.0014
22.765	-5.00301
22.766	-5.00462
22.767	-5.00624
22.768	-5.00785
22.769	-5.00956
22.77	-5.01128
22.771	-5.01299
22.772	-5.0147
22.773	-5.01642
22.774	-5.01813
22.775	-5.01984
22.776	-5.02156
22.777	-5.02327
22.778	-5.02498
22.779	-5.02669
22.78	-5.02841
22.781	-5.03012
22.782	-5.03183
22.783	-5.03355
22.784	-5.03526
22.785	-5.03697
22.786	-5.03869
22.787	-5.0404
22.788	-5.04211
22.789	-5.04383
22.79	-5.04554
22.791	-5.04725
22.792	-5.04897
22.793	-5.05074
22.794	-5.05252
22.795	-5.0543
22.796	-5.05607
22.797	-5.05785
22.798	-5.05963
22.799	-5.06141
22.8	-5.06318
22.801	-5.06496
22.802	-5.06674
22.803	-5.06852
22.804	-5.07029
22.805	-5.07207
22.806	-5.07385
22.807	-5.07562
22.808	-5.0774
22.809	-5.07918
22.81	-5.08096
22.811	-5.08273
22.812	-5.08451
22.813	-5.08629
22.814	-5.08807
22.815	-5.08984
22.816	-5.09162
22.817	-5.09339
22.818	-5.09517
22.819	-5.09694
22.82	-5.09871
22.821	-5.10048
22.822	-5.10226
22.823	-5.10403
22.824	-5.1058
22.825	-5.10758
22.826	-5.10935
22.827	-5.11112
22.828	-5.1129
22.829	-5.11467
22.83	-5.11644
22.831	-5.11821
22.832	-5.11999
22.833	-5.12176
22.834	-5.12353
22.835	-5.12531
22.836	-5.12708
22.837	-5.12885
22.838	-5.13063
22.839	-5.1324
22.84	-5.13417
22.841	-5.13594
22.842	-5.13771
22.843	-5.13948
22.844	-5.14125
22.845	-5.14303
22.846	-5.1448
22.847	-5.14657
22.848	-5.14834
22.849	-5.15011
22.85	-5.15188
22.851	-5.15365
22.852	-5.15542
22.853	-5.15719
22.854	-5.15896
22.855	-5.16073
22.856	-5.1625
22.857	-5.16427
22.858	-5.16604
22.859	-5.16781
22.86	-5.16958
22.861	-5.17136
22.862	-5.17313
22.863	-5.1749
22.864	-5.17667
22.865	-5.17846
22.866	-5.18025
22.867	-5.18205
22.868	-5.18384
22.869	-5.18564
22.87	-5.18743
22.871	-5.18922
22.872	-5.19102
22.873	-5.19281
22.874	-5.1946
22.875	-5.1964
22.876	-5.19819
22.877	-5.19998
22.878	-5.20178
22.879	-5.20357
22.88	-5.20537
22.881	-5.20716
22.882	-5.20895
22.883	-5.21075
22.884	-5.21254
22.885	-5.21433
22.886	-5.21613
22.887	-5.21792
22.888	-5.21971
22.889	-5.2215
22.89	-5.22329
22.891	-5.22508
22.892	-5.22687
22.893	-5.22866
22.894	-5.23045
22.895	-5.23224
22.896	-5.23403
22.897	-5.23582
22.898	-5.23761
22.899	-5.2394
22.9	-5.24118
22.901	-5.24297
22.902	-5.24476
22.903	-5.24655
22.904	-5.24834
22.905	-5.25013
22.906	-5.25192
22.907	-5.25371
22.908	-5.2555
22.909	-5.25729
22.91	-5.25908
22.911	-5.26087
22.912	-5.26266
22.913	-5.26444
22.914	-5.26622
22.915	-5.268
22.916	-5.26978
22.917	-5.27157
22.918	-5.27335
22.919	-5.27513
22.92	-5.27691
22.921	-5.2787
22.922	-5.28048
22.923	-5.28226
22.924	-5.28404
22.925	-5.28583
22.926	-5.28761
22.927	-5.28939
22.928	-5.29117
22.929	-5.29296
22.93	-5.29474
22.931	-5.29652
22.932	-5.2983
22.933	-5.30009
22.934	-5.30187
22.935	-5.30365
22.936	-5.30543
22.937	-5.30725
22.938	-5.30906
22.939	-5.31088
22.94	-5.31269
22.941	-5.3145
22.942	-5.31632
22.943	-5.31813
22.944	-5.31995
22.945	-5.32176
22.946	-5.32357
22.947	-5.32539
22.948	-5.3272
22.949	-5.32902
22.95	-5.33083
22.951	-5.33264
22.952	-5.33446
22.953	-5.33627
22.954	-5.33809
22.955	-5.3399
22.956	-5.34171
22.957	-5.34353
22.958	-5.34534
22.959	-5.34716
22.96	-5.34897
22.961	-5.35083
22.962	-5.35269
22.963	-5.35456
22.964	-5.35642
22.965	-5.35828
22.966	-5.36014
22.967	-5.362
22.968	-5.36387
22.969	-5.36573
22.97	-5.36759
22.971	-5.36945
22.972	-5.37132
22.973	-5.37318
22.974	-5.37504
22.975	-5.3769
22.976	-5.37876
22.977	-5.38063
22.978	-5.38249
22.979	-5.38435
22.98	-5.38621
22.981	-5.38807
22.982	-5.38994
22.983	-5.3918
22.984	-5.39366
22.985	-5.39554
22.986	-5.39742
22.987	-5.3993
22.988	-5.40118
22.989	-5.40306
22.99	-5.40494
22.991	-5.40682
22.992	-5.4087
22.993	-5.41058
22.994	-5.41246
22.995	-5.41434
22.996	-5.41622
22.997	-5.4181
22.998	-5.41998
22.999	-5.42186
23	-5.42374
23.001	-5.42562
23.002	-5.4275
23.003	-5.42938
23.004	-5.43126
23.005	-5.43314
23.006	-5.43503
23.007	-5.43691
23.008	-5.43879
23.009	-5.44067
23.01	-5.44256
23.011	-5.44445
23.012	-5.44634
23.013	-5.44823
23.014	-5.45011
23.015	-5.452
23.016	-5.45389
23.017	-5.45578
23.018	-5.45767
23.019	-5.45956
23.02	-5.46144
23.021	-5.46333
23.022	-5.46522
23.023	-5.46711
23.024	-5.469
23.025	-5.47088
23.026	-5.47277
23.027	-5.47466
23.028	-5.47655
23.029	-5.47844
23.03	-5.48033
23.031	-5.48221
23.032	-5.4841
23.033	-5.48597
23.034	-5.48783
23.035	-5.48969
23.036	-5.49155
23.037	-5.49342
23.038	-5.49528
23.039	-5.49714
23.04	-5.49901
23.041	-5.50087
23.042	-5.50273
23.043	-5.5046
23.044	-5.50646
23.045	-5.50832
23.046	-5.51019
23.047	-5.51205
23.048	-5.51391
23.049	-5.51578
23.05	-5.51764
23.051	-5.5195
23.052	-5.52137
23.053	-5.52323
23.054	-5.52509
23.055	-5.52696
23.056	-5.52882
23.057	-5.53062
23.058	-5.53241
23.059	-5.53421
23.06	-5.536
23.061	-5.5378
23.062	-5.5396
23.063	-5.54139
23.064	-5.54319
23.065	-5.54498
23.066	-5.54678
23.067	-5.54857
23.068	-5.55037
23.069	-5.55217
23.07	-5.55396
23.071	-5.55576
23.072	-5.55755
23.073	-5.55935
23.074	-5.56115
23.075	-5.56294
23.076	-5.56474
23.077	-5.56653
23.078	-5.56833
23.079	-5.57012
23.08	-5.57192
23.081	-5.57362
23.082	-5.57533
23.083	-5.57703
23.084	-5.57874
23.085	-5.58044
23.086	-5.58214
23.087	-5.58385
23.088	-5.58555
23.089	-5.58725
23.09	-5.58896
23.091	-5.59066
23.092	-5.59237
23.093	-5.59407
23.094	-5.59577
23.095	-5.59748
23.096	-5.59918
23.097	-5.60089
23.098	-5.60259
23.099	-5.60429
23.1	-5.606
23.101	-5.6077
23.102	-5.6094
23.103	-5.61111
23.104	-5.61281
23.105	-5.61446
23.106	-5.61611
23.107	-5.61776
23.108	-5.61941
23.109	-5.62105
23.11	-5.6227
23.111	-5.62435
23.112	-5.626
23.113	-5.62765
23.114	-5.6293
23.115	-5.63095
23.116	-5.6326
23.117	-5.63424
23.118	-5.63589
23.119	-5.63754
23.12	-5.63919
23.121	-5.64084
23.122	-5.64249
23.123	-5.64414
23.124	-5.64578
23.125	-5.64743
23.126	-5.64908
23.127	-5.65073
23.128	-5.65238
23.129	-5.65408
23.13	-5.65578
23.131	-5.65748
23.132	-5.65918
23.133	-5.66089
23.134	-5.66259
23.135	-5.66429
23.136	-5.66599
23.137	-5.66769
23.138	-5.66939
23.139	-5.67109
23.14	-5.67279
23.141	-5.67449
23.142	-5.6762
23.143	-5.6779
23.144	-5.6796
23.145	-5.6813
23.146	-5.683
23.147	-5.6847
23.148	-5.6864
23.149	-5.6881
23.15	-5.68981
23.151	-5.69151
23.152	-5.69321
23.153	-5.69502
23.154	-5.69684
23.155	-5.69866
23.156	-5.70048
23.157	-5.70229
23.158	-5.70411
23.159	-5.70593
23.16	-5.70774
23.161	-5.70956
23.162	-5.71138
23.163	-5.71319
23.164	-5.71501
23.165	-5.71683
23.166	-5.71864
23.167	-5.72046
23.168	-5.72228
23.169	-5.72409
23.17	-5.72591
23.171	-5.72773
23.172	-5.72955
23.173	-5.73136
23.174	-5.73318
23.175	-5.735
23.176	-5.73681
23.177	-5.73873
23.178	-5.74065
23.179	-5.74256
23.18	-5.74448
23.181	-5.7464
23.182	-5.74831
23.183	-5.75023
23.184	-5.75215
23.185	-5.75406
23.186	-5.75598
23.187	-5.75789
23.188	-5.75981
23.189	-5.76173
23.19	-5.76364
23.191	-5.76556
23.192	-5.76748
23.193	-5.76939
23.194	-5.77131
23.195	-5.77323
23.196	-5.77514
23.197	-5.77706
23.198	-5.77898
23.199	-5.78089
23.2	-5.78281
23.201	-5.7848
23.202	-5.78678
23.203	-5.78877
23.204	-5.79076
23.205	-5.79274
23.206	-5.79473
23.207	-5.79672
23.208	-5.79871
23.209	-5.80069
23.21	-5.80268
23.211	-5.80467
23.212	-5.80665
23.213	-5.80864
23.214	-5.81063
23.215	-5.81262
23.216	-5.8146
23.217	-5.81659
23.218	-5.81858
23.219	-5.82056
23.22	-5.82255
23.221	-5.82454
23.222	-5.82652
23.223	-5.82851
23.224	-5.8305
23.225	-5.83252
23.226	-5.83454
23.227	-5.83657
23.228	-5.83859
23.229	-5.84061
23.23	-5.84263
23.231	-5.84466
23.232	-5.84668
23.233	-5.8487
23.234	-5.85073
23.235	-5.85275
23.236	-5.85477
23.237	-5.85679
23.238	-5.85882
23.239	-5.86084
23.24	-5.86286
23.241	-5.86488
23.242	-5.86691
23.243	-5.86893
23.244	-5.87095
23.245	-5.87298
23.246	-5.875
23.247	-5.87702
23.248	-5.87904
23.249	-5.8811
23.25	-5.88316
23.251	-5.88523
23.252	-5.88729
23.253	-5.88935
23.254	-5.89141
23.255	-5.89347
23.256	-5.89553
23.257	-5.89759
23.258	-5.89965
23.259	-5.90171
23.26	-5.90377
23.261	-5.90583
23.262	-5.90789
23.263	-5.90995
23.264	-5.91201
23.265	-5.91407
23.266	-5.91613
23.267	-5.91819
23.268	-5.92025
23.269	-5.92231
23.27	-5.92437
23.271	-5.92643
23.272	-5.92849
23.273	-5.93057
23.274	-5.93264
23.275	-5.93471
23.276	-5.93678
23.277	-5.93885
23.278	-5.94092
23.279	-5.943
23.28	-5.94507
23.281	-5.94714
23.282	-5.94921
23.283	-5.95128
23.284	-5.95336
23.285	-5.95543
23.286	-5.9575
23.287	-5.95957
23.288	-5.96164
23.289	-5.96371
23.29	-5.96579
23.291	-5.96786
23.292	-5.96993
23.293	-5.972
23.294	-5.97407
23.295	-5.97615
23.296	-5.97822
23.297	-5.98025
23.298	-5.98229
23.299	-5.98432
23.3	-5.98636
23.301	-5.98839
23.302	-5.99043
23.303	-5.99247
23.304	-5.9945
23.305	-5.99654
23.306	-5.99857
23.307	-6.00061
23.308	-6.00264
23.309	-6.00468
23.31	-6.00671
23.311	-6.00875
23.312	-6.01079
23.313	-6.01282
23.314	-6.01486
23.315	-6.01689
23.316	-6.01893
23.317	-6.02096
23.318	-6.023
23.319	-6.02503
23.32	-6.02707
23.321	-6.02905
23.322	-6.03104
23.323	-6.03302
23.324	-6.035
23.325	-6.03698
23.326	-6.03897
23.327	-6.04095
23.328	-6.04293
23.329	-6.04492
23.33	-6.0469
23.331	-6.04888
23.332	-6.05086
23.333	-6.05285
23.334	-6.05483
23.335	-6.05681
23.336	-6.0588
23.337	-6.06078
23.338	-6.06276
23.339	-6.06474
23.34	-6.06673
23.341	-6.06871
23.342	-6.07069
23.343	-6.07268
23.344	-6.07466
23.345	-6.07661
23.346	-6.07856
23.347	-6.08051
23.348	-6.08245
23.349	-6.0844
23.35	-6.08635
23.351	-6.0883
23.352	-6.09025
23.353	-6.0922
23.354	-6.09415
23.355	-6.0961
23.356	-6.09805
23.357	-6.1
23.358	-6.10195
23.359	-6.1039
23.36	-6.10585
23.361	-6.1078
23.362	-6.10974
23.363	-6.11169
23.364	-6.11364
23.365	-6.11559
23.366	-6.11754
23.367	-6.11949
23.368	-6.12144
23.369	-6.1234
23.37	-6.12536
23.371	-6.12733
23.372	-6.12929
23.373	-6.13125
23.374	-6.13321
23.375	-6.13517
23.376	-6.13714
23.377	-6.1391
23.378	-6.14106
23.379	-6.14302
23.38	-6.14498
23.381	-6.14695
23.382	-6.14891
23.383	-6.15087
23.384	-6.15283
23.385	-6.15479
23.386	-6.15676
23.387	-6.15872
23.388	-6.16068
23.389	-6.16264
23.39	-6.16461
23.391	-6.16657
23.392	-6.16853
23.393	-6.17055
23.394	-6.17257
23.395	-6.17459
23.396	-6.17661
23.397	-6.17863
23.398	-6.18065
23.399	-6.18267
23.4	-6.18469
23.401	-6.18671
23.402	-6.18873
23.403	-6.19075
23.404	-6.19276
23.405	-6.19478
23.406	-6.1968
23.407	-6.19882
23.408	-6.20084
23.409	-6.20286
23.41	-6.20488
23.411	-6.2069
23.412	-6.20892
23.413	-6.21094
23.414	-6.21296
23.415	-6.21498
23.416	-6.217
23.417	-6.21907
23.418	-6.22113
23.419	-6.2232
23.42	-6.22526
23.421	-6.22733
23.422	-6.2294
23.423	-6.23146
23.424	-6.23353
23.425	-6.23559
23.426	-6.23766
23.427	-6.23973
23.428	-6.24179
23.429	-6.24386
23.43	-6.24592
23.431	-6.24799
23.432	-6.25005
23.433	-6.25212
23.434	-6.25419
23.435	-6.25625
23.436	-6.25832
23.437	-6.26038
23.438	-6.26245
23.439	-6.26452
23.44	-6.26658
23.441	-6.26864
23.442	-6.27069
23.443	-6.27275
23.444	-6.2748
23.445	-6.27686
23.446	-6.27892
23.447	-6.28097
23.448	-6.28303
23.449	-6.28508
23.45	-6.28714
23.451	-6.2892
23.452	-6.29125
23.453	-6.29331
23.454	-6.29536
23.455	-6.29742
23.456	-6.29947
23.457	-6.30153
23.458	-6.30359
23.459	-6.30564
23.46	-6.3077
23.461	-6.30975
23.462	-6.31181
23.463	-6.31386
23.464	-6.31592
23.465	-6.31794
23.466	-6.31997
23.467	-6.32199
23.468	-6.32401
23.469	-6.32603
23.47	-6.32806
23.471	-6.33008
23.472	-6.3321
23.473	-6.33413
23.474	-6.33615
23.475	-6.33817
23.476	-6.34019
23.477	-6.34222
23.478	-6.34424
23.479	-6.34626
23.48	-6.34829
23.481	-6.35031
23.482	-6.35233
23.483	-6.35435
23.484	-6.35638
23.485	-6.3584
23.486	-6.36042
23.487	-6.36245
23.488	-6.36447
23.489	-6.36648
23.49	-6.3685
23.491	-6.37051
23.492	-6.37252
23.493	-6.37454
23.494	-6.37655
23.495	-6.37856
23.496	-6.38058
23.497	-6.38259
23.498	-6.3846
23.499	-6.38662
23.5	-6.38863
23.501	-6.39064
23.502	-6.39266
23.503	-6.39467
23.504	-6.39668
23.505	-6.3987
23.506	-6.40071
23.507	-6.40272
23.508	-6.40474
23.509	-6.40675
23.51	-6.40876
23.511	-6.41078
23.512	-6.41279
23.513	-6.41484
23.514	-6.41689
23.515	-6.41893
23.516	-6.42098
23.517	-6.42303
23.518	-6.42507
23.519	-6.42712
23.52	-6.42917
23.521	-6.43121
23.522	-6.43326
23.523	-6.43531
23.524	-6.43736
23.525	-6.4394
23.526	-6.44145
23.527	-6.4435
23.528	-6.44554
23.529	-6.44759
23.53	-6.44964
23.531	-6.45168
23.532	-6.45373
23.533	-6.45578
23.534	-6.45783
23.535	-6.45987
23.536	-6.46192
23.537	-6.464
23.538	-6.46609
23.539	-6.46817
23.54	-6.47025
23.541	-6.47233
23.542	-6.47442
23.543	-6.4765
23.544	-6.47858
23.545	-6.48067
23.546	-6.48275
23.547	-6.48483
23.548	-6.48691
23.549	-6.489
23.55	-6.49108
23.551	-6.49316
23.552	-6.49525
23.553	-6.49733
23.554	-6.49941
23.555	-6.50149
23.556	-6.50358
23.557	-6.50566
23.558	-6.50774
23.559	-6.50983
23.56	-6.51191
23.561	-6.51401
23.562	-6.51611
23.563	-6.51821
23.564	-6.52031
23.565	-6.52241
23.566	-6.52451
23.567	-6.52661
23.568	-6.52872
23.569	-6.53082
23.57	-6.53292
23.571	-6.53502
23.572	-6.53712
23.573	-6.53922
23.574	-6.54132
23.575	-6.54342
23.576	-6.54552
23.577	-6.54762
23.578	-6.54972
23.579	-6.55183
23.58	-6.55393
23.581	-6.55603
23.582	-6.55813
23.583	-6.56023
23.584	-6.56233
23.585	-6.56445
23.586	-6.56657
23.587	-6.56869
23.588	-6.57081
23.589	-6.57293
23.59	-6.57505
23.591	-6.57717
23.592	-6.5793
23.593	-6.58142
23.594	-6.58354
23.595	-6.58566
23.596	-6.58778
23.597	-6.5899
23.598	-6.59202
23.599	-6.59414
23.6	-6.59626
23.601	-6.59838
23.602	-6.6005
23.603	-6.60262
23.604	-6.60474
23.605	-6.60686
23.606	-6.60899
23.607	-6.61111
23.608	-6.61323
23.609	-6.6154
23.61	-6.61757
23.611	-6.61974
23.612	-6.62191
23.613	-6.62408
23.614	-6.62625
23.615	-6.62842
23.616	-6.63059
23.617	-6.63276
23.618	-6.63493
23.619	-6.6371
23.62	-6.63927
23.621	-6.64144
23.622	-6.64362
23.623	-6.64579
23.624	-6.64796
23.625	-6.65013
23.626	-6.6523
23.627	-6.65447
23.628	-6.65664
23.629	-6.65881
23.63	-6.66098
23.631	-6.66315
23.632	-6.66532
23.633	-6.66755
23.634	-6.66978
23.635	-6.67201
23.636	-6.67424
23.637	-6.67647
23.638	-6.67871
23.639	-6.68094
23.64	-6.68317
23.641	-6.6854
23.642	-6.68763
23.643	-6.68986
23.644	-6.69209
23.645	-6.69432
23.646	-6.69655
23.647	-6.69878
23.648	-6.70101
23.649	-6.70324
23.65	-6.70547
23.651	-6.70771
23.652	-6.70994
23.653	-6.71217
23.654	-6.7144
23.655	-6.71663
23.656	-6.71886
23.657	-6.72112
23.658	-6.72338
23.659	-6.72564
23.66	-6.7279
23.661	-6.73016
23.662	-6.73243
23.663	-6.73469
23.664	-6.73695
23.665	-6.73921
23.666	-6.74147
23.667	-6.74373
23.668	-6.74599
23.669	-6.74825
23.67	-6.75051
23.671	-6.75278
23.672	-6.75504
23.673	-6.7573
23.674	-6.75956
23.675	-6.76182
23.676	-6.76408
23.677	-6.76634
23.678	-6.7686
23.679	-6.77086
23.68	-6.77312
23.681	-6.77537
23.682	-6.77762
23.683	-6.77987
23.684	-6.78212
23.685	-6.78437
23.686	-6.78662
23.687	-6.78887
23.688	-6.79112
23.689	-6.79337
23.69	-6.79562
23.691	-6.79787
23.692	-6.80011
23.693	-6.80236
23.694	-6.80461
23.695	-6.80686
23.696	-6.80911
23.697	-6.81136
23.698	-6.81361
23.699	-6.81586
23.7	-6.81811
23.701	-6.82036
23.702	-6.82261
23.703	-6.82486
23.704	-6.8271
23.705	-6.82925
23.706	-6.83139
23.707	-6.83353
23.708	-6.83567
23.709	-6.83781
23.71	-6.83996
23.711	-6.8421
23.712	-6.84424
23.713	-6.84638
23.714	-6.84852
23.715	-6.85067
23.716	-6.85281
23.717	-6.85495
23.718	-6.85709
23.719	-6.85923
23.72	-6.86137
23.721	-6.86352
23.722	-6.86566
23.723	-6.8678
23.724	-6.86994
23.725	-6.87208
23.726	-6.87423
23.727	-6.87637
23.728	-6.87851
23.729	-6.88046
23.73	-6.8824
23.731	-6.88435
23.732	-6.88629
23.733	-6.88824
23.734	-6.89018
23.735	-6.89213
23.736	-6.89408
23.737	-6.89602
23.738	-6.89797
23.739	-6.89991
23.74	-6.90186
23.741	-6.9038
23.742	-6.90575
23.743	-6.9077
23.744	-6.90964
23.745	-6.91159
23.746	-6.91353
23.747	-6.91548
23.748	-6.91742
23.749	-6.91937
23.75	-6.92132
23.751	-6.92326
23.752	-6.92521
23.753	-6.92695
23.754	-6.92869
23.755	-6.93043
23.756	-6.93217
23.757	-6.93391
23.758	-6.93565
23.759	-6.93739
23.76	-6.93914
23.761	-6.94088
23.762	-6.94262
23.763	-6.94436
23.764	-6.9461
23.765	-6.94784
23.766	-6.94958
23.767	-6.95132
23.768	-6.95306
23.769	-6.95481
23.77	-6.95655
23.771	-6.95829
23.772	-6.96003
23.773	-6.96177
23.774	-6.96351
23.775	-6.96525
23.776	-6.96699
23.777	-6.96856
23.778	-6.97012
23.779	-6.97168
23.78	-6.97324
23.781	-6.97481
23.782	-6.97637
23.783	-6.97793
23.784	-6.9795
23.785	-6.98106
23.786	-6.98262
23.787	-6.98418
23.788	-6.98575
23.789	-6.98731
23.79	-6.98887
23.791	-6.99044
23.792	-6.992
23.793	-6.99356
23.794	-6.99512
23.795	-6.99669
23.796	-6.99825
23.797	-6.99981
23.798	-7.00137
23.799	-7.00294
23.8	-7.0045
23.801	-7.00594
23.802	-7.00737
23.803	-7.00881
23.804	-7.01024
23.805	-7.01168
23.806	-7.01312
23.807	-7.01455
23.808	-7.01599
23.809	-7.01742
23.81	-7.01886
23.811	-7.0203
23.812	-7.02173
23.813	-7.02317
23.814	-7.0246
23.815	-7.02604
23.816	-7.02747
23.817	-7.02891
23.818	-7.03035
23.819	-7.03178
23.82	-7.03322
23.821	-7.03465
23.822	-7.03609
23.823	-7.03753
23.824	-7.03896
23.825	-7.04028
23.826	-7.04159
23.827	-7.04291
23.828	-7.04422
23.829	-7.04554
23.83	-7.04685
23.831	-7.04817
23.832	-7.04948
23.833	-7.05079
23.834	-7.05211
23.835	-7.05342
23.836	-7.05474
23.837	-7.05605
23.838	-7.05737
23.839	-7.05868
23.84	-7.06
23.841	-7.06131
23.842	-7.06263
23.843	-7.06394
23.844	-7.06526
23.845	-7.06657
23.846	-7.06789
23.847	-7.0692
23.848	-7.07051
23.849	-7.07172
23.85	-7.07292
23.851	-7.07413
23.852	-7.07533
23.853	-7.07654
23.854	-7.07774
23.855	-7.07895
23.856	-7.08015
23.857	-7.08136
23.858	-7.08256
23.859	-7.08377
23.86	-7.08497
23.861	-7.08618
23.862	-7.08738
23.863	-7.08858
23.864	-7.08979
23.865	-7.09099
23.866	-7.0922
23.867	-7.0934
23.868	-7.09461
23.869	-7.09581
23.87	-7.09702
23.871	-7.09822
23.872	-7.09943
23.873	-7.10053
23.874	-7.10162
23.875	-7.10272
23.876	-7.10382
23.877	-7.10492
23.878	-7.10602
23.879	-7.10712
23.88	-7.10822
23.881	-7.10932
23.882	-7.11041
23.883	-7.11151
23.884	-7.11261
23.885	-7.11371
23.886	-7.11481
23.887	-7.11591
23.888	-7.11701
23.889	-7.1181
23.89	-7.1192
23.891	-7.1203
23.892	-7.1214
23.893	-7.1225
23.894	-7.1236
23.895	-7.1247
23.896	-7.1258
23.897	-7.12677
23.898	-7.12775
23.899	-7.12872
23.9	-7.1297
23.901	-7.13068
23.902	-7.13165
23.903	-7.13263
23.904	-7.13361
23.905	-7.13458
23.906	-7.13556
23.907	-7.13654
23.908	-7.13751
23.909	-7.13849
23.91	-7.13946
23.911	-7.14044
23.912	-7.14142
23.913	-7.14239
23.914	-7.14337
23.915	-7.14435
23.916	-7.14532
23.917	-7.1463
23.918	-7.14728
23.919	-7.14825
23.92	-7.14923
23.921	-7.15011
23.922	-7.15099
23.923	-7.15187
23.924	-7.15275
23.925	-7.15363
23.926	-7.15451
23.927	-7.15539
23.928	-7.15627
23.929	-7.15715
23.93	-7.15803
23.931	-7.15891
23.932	-7.15978
23.933	-7.16066
23.934	-7.16154
23.935	-7.16242
23.936	-7.1633
23.937	-7.16418
23.938	-7.16506
23.939	-7.16594
23.94	-7.16682
23.941	-7.1677
23.942	-7.16858
23.943	-7.16946
23.944	-7.17034
23.945	-7.17114
23.946	-7.17195
23.947	-7.17275
23.948	-7.17355
23.949	-7.17435
23.95	-7.17516
23.951	-7.17596
23.952	-7.17676
23.953	-7.17756
23.954	-7.17836
23.955	-7.17917
23.956	-7.17997
23.957	-7.18077
23.958	-7.18157
23.959	-7.18237
23.96	-7.18318
23.961	-7.18398
23.962	-7.18478
23.963	-7.18558
23.964	-7.18639
23.965	-7.18719
23.966	-7.18799
23.967	-7.18879
23.968	-7.18959
23.969	-7.19033
23.97	-7.19107
23.971	-7.1918
23.972	-7.19254
23.973	-7.19327
23.974	-7.19401
23.975	-7.19474
23.976	-7.19548
23.977	-7.19622
23.978	-7.19695
23.979	-7.19769
23.98	-7.19842
23.981	-7.19916
23.982	-7.1999
23.983	-7.20063
23.984	-7.20137
23.985	-7.2021
23.986	-7.20284
23.987	-7.20357
23.988	-7.20431
23.989	-7.20505
23.99	-7.20578
23.991	-7.20652
23.992	-7.20725
23.993	-7.20796
23.994	-7.20867
23.995	-7.20938
23.996	-7.21008
23.997	-7.21079
23.998	-7.2115
[truncated: 8,002 more rows]
