# Supplementary material for: Broadband multi-beam lens-assisted mmID enabling multi-gigabit backscatter data rates for next-generation wireless networks
Source: Nat Commun. 2026 Mar 10;17:3765. doi: 10.1038/s41467-026-70454-8 (PMC13106750; doi:10.1038/s41467-026-70454-8)
Supplement: Supplementary file 3 — Source Data [file 41467_2026_70454_MOESM3_ESM.zip › Public Dataset Submission/RCSAllFreq.xlsx]

## Sheet: Sheet1
Angle of Incidence (deg)	26GHz	27GHz	28GHz	29GHz		Measurement for Fig. 6c
-70	-44.0568	-45.1408	-45.8757	-45.0083
-65	-35.7602	-36.4683	-35.4419	-35.9805
-60	-25.2776	-26.1736	-26.3468	-26.2948
-55	-23.0496	-22.974	-23.3768	-23.3734
-50	-18.5652	-17.8604	-18.5324	-19.6818
-45	-16.2155	-17.1297	-16.3975	-17.5021
-40	-17.6831	-19.0297	-17.6679	-17.5126
-35	-14.9659	-16.1176	-16.6255	-16.1388
-30	-15.2729	-16.092	-17.0374	-16.4826
-25	-17.6433	-18.2558	-17.1964	-17.3741
-20	-18.0263	-18.105	-19.193	-18.4005
-15	-15.3934	-15.7563	-15.4361	-16.676
-10	-17.8094	-19.3941	-17.4898	-17.983
-5	-16.2661	-17.337	-17.24	-16.5957
0	-14.1957	-13.6282	-14.9162	-14.2282
5	-16.2661	-17.337	-17.24	-16.5957
10	-17.8094	-19.3941	-17.4898	-17.983
15	-15.3934	-15.7563	-15.4361	-16.676
20	-18.0263	-18.105	-19.193	-18.4005
25	-17.6433	-18.2558	-17.1964	-17.3741
30	-15.2729	-16.092	-17.0374	-16.4826
35	-14.9659	-16.1176	-16.6255	-16.1388
40	-17.6831	-19.0297	-17.6679	-17.5126
45	-16.2155	-17.1297	-16.3975	-17.5021
50	-18.5652	-17.8604	-18.5324	-19.6818
55	-23.0496	-22.974	-23.3768	-23.3734
60	-25.2776	-26.1736	-26.3468	-26.2948
65	-35.7602	-36.4683	-35.4419	-35.9805
70	-44.0568	-45.1408	-45.8757	-45.0083
