# Supplementary material for: Broadband multi-beam lens-assisted mmID enabling multi-gigabit backscatter data rates for next-generation wireless networks
Source: Nat Commun. 2026 Mar 10;17:3765. doi: 10.1038/s41467-026-70454-8 (PMC13106750; doi:10.1038/s41467-026-70454-8)
Supplement: Supplementary file 3 — Source Data [file 41467_2026_70454_MOESM3_ESM.zip › Public Dataset Submission/QPSK55Deg20mConstellation.xlsx]

## Sheet: QPSK55Deg20mConstellation
Real	Imaginary		Complex Data from QPSK Constellation, Fig 9f
0.828728	0.526507
0.83389	0.604898
0.753015	0.573963
0.597986	0.44224
0.387575	0.234832
0.144527	-0.0108088
-0.107611	-0.251091
-0.347427	-0.443499
-0.557914	-0.553617
-0.727769	-0.560832
-0.851611	-0.461779
-0.929202	-0.270962
-0.963947	-0.0184388
-0.961056	0.255026
-0.92578	0.504573
-0.862082	0.688516
-0.771988	0.775109
-0.655703	0.747722
-0.512438	0.607612
-0.341705	0.373845
-0.144766	0.0804083
0.0741076	-0.229045
0.306898	-0.507966
0.541815	-0.714108
0.764048	-0.815987
0.957229	-0.797605
1.10538	-0.660702
1.19505	-0.424282
1.21727	-0.12153
1.16899	0.205292
1.05372	0.511158
0.881262	0.754802
0.666548	0.90445
0.427819	0.941912
0.184396	0.864474
-0.0455706	0.684396
-0.247096	0.426234
-0.409817	0.122522
-0.528736	-0.191395
-0.604179	-0.482545
-0.641004	-0.72471
-0.647238	-0.9014
-0.632435	-1.00705
-0.606041	-1.04638
-0.576072	-1.03224
-0.548272	-0.982322
-0.525839	-0.915479
-0.509691	-0.848346
-0.499179	-0.792773
-0.493048	-0.754513
-0.490433	-0.733249
-0.491634	-0.72384
-0.498465	-0.7184
-0.514081	-0.708759
-0.542277	-0.688758
-0.586385	-0.655922
-0.647998	-0.612186
-0.725786	-0.563504
-0.81471	-0.518462
-0.905865	-0.486214
-0.987086	-0.474217
-1.0443	-0.486309
-1.06344	-0.521549
-1.03263	-0.57409
-0.944352	-0.634152
-0.797053	-0.689889
-0.596077	-0.72982
-0.353518	-0.745292
-0.08701	-0.732444
0.182438	-0.693195
0.43325	-0.634999
0.646276	-0.569353
0.807492	-0.509366
0.909944	-0.466817
0.954616	-0.449326
0.950041	-0.458198
0.910684	-0.487457
0.854352	-0.524379
0.79904	-0.551591
0.759783	-0.550402
0.746058	-0.504804
0.760205	-0.405324
0.797147	-0.251919
0.84544	-0.055269
0.889467	0.163894
0.912376	0.377416
0.899243	0.553955
0.839876	0.664155
0.730785	0.685876
0.575953	0.608546
0.386323	0.435796
0.178089	0.185824
-0.0298714	-0.110658
-0.218989	-0.414621
-0.3739	-0.684391
-0.484751	-0.881879
-0.548513	-0.978358
-0.569083	-0.958822
-0.556205	-0.824216
-0.523423	-0.591178
-0.485522	-0.289377
-0.455935	0.043045
-0.444576	0.365103
-0.456457	0.6387
-0.491251	0.833548
-0.543818	0.930585
-0.605547	0.923498
-0.666234	0.8183
-0.716126	0.631231
-0.747749	0.385508
-0.757166	0.107606
-0.744496	-0.176229
-0.713656	-0.442692
-0.671468	-0.673044
-0.626339	-0.853641
-0.586793	-0.975604
-0.56009	-1.03402
-0.551137	-1.02708
-0.561853	-0.955512
-0.591035	-0.822584
-0.634689	-0.634576
-0.686682	-0.401657
-0.739543	-0.138668
-0.785256	0.134624
-0.815955	0.394237
-0.824483	0.613841
-0.804862	0.767688
-0.75269	0.834244
-0.665554	0.799941
-0.543473	0.662338
-0.389373	0.432031
-0.209482	0.132737
-0.013519	-0.200719
0.185536	-0.526423
0.372209	-0.800938
0.529876	-0.985586
0.642599	-1.05244
0.697247	-0.989032
0.685611	-0.800837
0.606159	-0.511124
0.465034	-0.157956
0.275992	0.211173
0.0590954	0.546303
-0.161757	0.802428
-0.36216	0.946174
-0.520858	0.960656
-0.623105	0.847712
-0.66312	0.62719
-0.645123	0.333426
-0.58268	0.00957747
-0.496341	-0.299195
-0.409936	-0.552508
-0.346121	-0.720379
-0.322015	-0.786826
-0.345732	-0.751004
-0.414492	-0.625844
-0.514719	-0.434618
-0.62419	-0.206161
-0.715934	0.0303043
-0.763249	0.249779
-0.74494	0.434729
-0.649805	0.57653
-0.479473	0.675046
-0.249022	0.736708
0.0148021	0.771653
0.277503	0.79065
0.502225	0.80245
0.655726	0.812104
0.713929	0.820503
0.666087	0.825128
0.516858	0.821708
0.285905	0.806261
0.00507418	0.776947
-0.286374	0.735246
-0.547665	0.68615
-0.742544	0.637355
-0.844455	0.59762
-0.840034	0.574687
-0.730454	0.573236
-0.530509	0.593366
-0.26574	0.629965
0.0318187	0.673167
0.328533	0.709803
0.593902	0.725578
0.804424	0.707518
0.946083	0.646201
1.01517	0.537369
1.01748	0.382647
0.966258	0.189307
0.879258	-0.0308007
0.775663	-0.262858
0.673232	-0.490905
0.586129	-0.699527
0.523622	-0.875161
0.489707	-1.00691
0.483574	-1.08686
0.500689	-1.11016
0.534219	-1.07483
0.576504	-0.981797
0.620337	-0.835058
0.659884	-0.641999
0.691208	-0.413792
0.712394	-0.165561
0.723359	0.0839337
0.725422	0.313327
0.720759	0.500469
0.711819	0.624938
0.700805	0.670927
0.689276	0.630031
0.677891	0.503382
0.666299	0.302636
0.653165	0.0494721
0.636302	-0.226496
0.612909	-0.491204
0.579869	-0.710578
0.534112	-0.855248
0.472972	-0.904806
0.394512	-0.850853
0.297785	-0.698311
0.183007	-0.464736
0.0516795	-0.177731
-0.0933255	0.129129
-0.247701	0.421207
-0.405666	0.667756
-0.559996	0.846136
-0.702161	0.944648
-0.822641	0.963569
-0.911464	0.914311
-0.959008	0.816929
-0.957081	0.69646
-0.900195	0.57875
-0.7869	0.486416
-0.620933	0.435566
-0.411933	0.433708
-0.17546	0.479089
0.0678323	0.561451
0.29395	0.663992
0.478143	0.766134
0.598061	0.846648
0.637059	0.886692
0.587127	0.872382
0.450877	0.796635
0.242161	0.660129
-0.0149142	0.471297
-0.288588	0.245415
-0.543349	0.00289826
-0.744666	-0.232998
-0.863857	-0.438825
-0.882336	-0.593645
-0.794517	-0.681504
-0.608847	-0.693387
-0.346762	-0.62842
-0.039718	-0.494126
0.275221	-0.305664
0.560496	-0.0840688
0.78308	0.14635
0.91861	0.361129
0.954045	0.538877
0.888495	0.664093
0.73224	0.729125
0.504244	0.73494
0.228764	0.690551
-0.0682927	0.611203
-0.362576	0.515596
-0.633606	0.422574
-0.865916	0.34785
-1.04907	0.30133
-1.17684	0.285511
-1.24589	0.295266
-1.25467	0.319046
-1.20262	0.341256
-1.09029	0.345372
-0.919951	0.317212
-0.696813	0.247776
-0.43025	0.135117
-0.134634	-0.0150817
0.170611	-0.190355
0.462002	-0.37353
0.714071	-0.545617
0.902266	-0.688951
1.00625	-0.790001
1.01302	-0.841371
0.919133	-0.842711
0.7318	-0.80042
0.468297	-0.726296
0.154015	-0.635392
-0.18067	-0.543523
-0.504118	-0.464879
-0.787161	-0.410172
-1.00626	-0.38559
-1.14566	-0.39263
-1.19835	-0.428708
-1.16569	-0.488261
-1.05616	-0.564058
-0.883339	-0.648404
-0.663803	-0.734041
-0.415225	-0.814644
-0.155019	-0.884922
0.100418	-0.940442
0.335954	-0.977354
0.537722	-0.992235
0.693148	-0.98221
0.791276	-0.945385
0.823515	-0.881538
0.784764	-0.792845
0.674712	-0.68441
0.498954	-0.564387
0.269537	-0.443553
0.00464647	-0.334306
-0.272744	-0.249157
-0.537211	-0.198885
-0.763956	-0.190659
-0.93217	-0.226464
-1.02813	-0.30219
-1.04742	-0.407622
-0.995792	-0.527435
-0.888457	-0.643065
-0.74776	-0.735197
-0.599677	-0.7865
-0.469647	-0.78418
-0.378435	-0.721925
-0.338737	-0.600911
-0.353108	-0.429668
-0.413597	-0.222821
-0.503167	0.0010763
-0.598655	0.222241
-0.67476	0.422463
-0.708375	0.587581
-0.682532	0.709272
-0.589315	0.785886
-0.431308	0.822203
-0.221353	0.828155
0.0192795	0.816761
0.263959	0.801646
0.484495	0.794585
0.655033	0.803501
0.755468	0.831195
0.773919	0.875002
0.707954	0.927354
0.564477	0.977132
0.358415	1.01155
0.110481	1.01823
-0.155566	0.987177
-0.415746	0.912251
-0.648366	0.792057
-0.835953	0.63004
-0.966433	0.433877
-1.03353	0.214313
-1.03647	-0.0163145
-0.979106	-0.245565
-0.868855	-0.462158
-0.715467	-0.656817
-0.529958	-0.822635
-0.323724	-0.954959
-0.107887	-1.05092
0.107125	-1.10874
0.311796	-1.12716
0.497596	-1.10498
0.657013	-1.04119
0.78367	-0.935361
0.8726	-0.788552
0.920691	-0.604199
0.927198	-0.388953
0.894209	-0.153092
0.826907	0.0896499
0.733516	0.323007
0.624882	0.529818
0.513636	0.69424
0.412964	0.804166
0.335097	0.853409
0.289695	0.84317
0.282392	0.782422
0.313798	0.687042
0.379195	0.57772
0.469054	0.476892
0.570372	0.405141
0.668654	0.377619
0.750242	0.401148
0.804622	0.472575
0.826275	0.578812
0.815713	0.698663
0.779451	0.806218
0.728838	0.875247
0.677885	0.883872
0.640453	0.818702
0.627272	0.677695
0.643376	0.471207
0.686478	0.220974
0.74668	-0.0429127
0.807699	-0.286579
0.849482	-0.477728
0.851819	-0.590862
0.798321	-0.611439
0.680017	-0.538257
0.497867	-0.383688
0.263661	-0.171751
-0.000943593	0.0656353
-0.267172	0.293568
-0.503282	0.479427
-0.679438	0.597595
-0.77251	0.632836
-0.769936	0.581807
-0.671984	0.452589
-0.491977	0.262451
-0.254461	0.0344519
0.00838605	-0.206435
0.261463	-0.436947
0.471791	-0.638319
0.613037	-0.797826
0.668785	-0.908994
0.634094	-0.970627
0.515197	-0.985077
0.327557	-0.956308
0.0928006	-0.888321
-0.164837	-0.784322
-0.42186	-0.646789
-0.658116	-0.478349
-0.858305	-0.283121
-1.01232	-0.0680928
-1.11462	0.155938
-1.16299	0.374233
-1.15726	0.56901
-1.09834	0.721329
-0.988048	0.81371
-0.829582	0.832987
-0.628614	0.772824
-0.394519	0.635339
-0.141274	0.431436
0.112454	0.17974
0.344338	-0.095723
0.530606	-0.368695
0.649214	-0.614153
0.683493	-0.81149
0.625602	-0.946874
0.479048	-1.01443
0.259637	-1.01612
-0.00554687	-0.960355
-0.281171	-0.859858
-0.528334	-0.729067
-0.710178	-0.581726
-0.797519	-0.429041
-0.773532	-0.278668
-0.636701	-0.13464
-0.401477	0.00189445
-0.0964979	0.13137
0.239418	0.254345
0.562861	0.37027
0.832112	0.476801
1.01307	0.569802
1.08385	0.643991
1.03747	0.694032
0.882112	0.715823
0.639207	0.707687
0.339714	0.671217
0.0192302	0.611578
-0.28718	0.537178
-0.549641	0.458747
-0.746924	0.388004
-0.868299	0.336159
-0.913692	0.312484
-0.892328	0.323147
-0.820269	0.370399
-0.717349	0.452173
-0.604038	0.56211
-0.498697	0.690002
-0.415564	0.822613
-0.363631	0.944799
-0.346384	1.04082
-0.362283	1.09582
-0.405728	1.09733
-0.468332	1.03684
-0.540291	0.911201
-0.611736	0.723734
-0.67394	0.484775
-0.720314	0.211436
-0.747119	-0.0735018
-0.753838	-0.343627
-0.743149	-0.571707
-0.720448	-0.733032
-0.692931	-0.808868
-0.668276	-0.789518
-0.653082	-0.67643
-0.651307	-0.482891
-0.662978	-0.233035
-0.683485	0.04085
-0.703688	0.302397
-0.710976	0.516074
-0.691252	0.652223
-0.631601	0.691434
-0.52322	0.627563
-0.364046	0.468877
-0.160526	0.237068
0.071971	-0.035754
0.310333	-0.311675
0.52648	-0.552485
0.691402	-0.725213
0.77988	-0.806815
0.775103	-0.787278
0.672349	-0.670692
0.480973	-0.474159
0.224202	-0.224773
-0.0634262	0.0448111
-0.340697	0.30147
-0.565791	0.516558
-0.702834	0.669916
-0.727843	0.752377
-0.633043	0.76641
-0.428753	0.724922
-0.14243	0.648451
0.185055	0.561253
0.505415	0.486948
0.770282	0.444423
0.938738	0.444654
0.983805	0.488953
0.896831	0.568866
0.689046	0.667714
0.390005	0.763458
0.0431799	0.832466
-0.300634	0.853572
-0.591038	0.811852
-0.785694	0.701517
-0.856729	0.527454
-0.79487	0.305131
-0.610707	0.0588325
-0.33288	-0.181547
-0.00356709	-0.384701
0.328027	-0.522511
0.613122	-0.574385
0.810627	-0.530691
0.893128	-0.394737
0.850718	-0.182918
0.69212	0.0770843
0.442993	0.34985
0.141736	0.597066
-0.166504	0.782948
-0.436678	0.87947
-0.630489	0.870598
-0.721898	0.754863
-0.700699	0.54587
-0.573676	0.270571
-0.363228	-0.0344411
-0.103704	-0.328121
0.163959	-0.570857
0.398434	-0.730189
0.564115	-0.785484
0.636221	-0.730877
0.604188	-0.575988
0.472892	-0.344341
0.261595	-0.0696945
0.000835884	0.209071
-0.272209	0.453712
-0.519167	0.632092
-0.705888	0.72254
-0.807054	0.71646
-0.809361	0.618883
-0.712868	0.446925
-0.530389	0.22649
-0.285104	-0.0122063
-0.00681129	-0.239532
0.272556	-0.430927
0.523449	-0.570273
0.722572	-0.65165
0.85559	-0.679278
0.918337	-0.665764
0.916468	-0.629047
0.863701	-0.588623
0.779029	-0.561738
0.683383	-0.560178
0.596306	-0.588195
0.533154	-0.641869
0.503205	-0.709965
0.508912	-0.776098
0.546304	-0.821776
0.606361	-0.829787
0.67705	-0.787348
0.745634	-0.688482
0.800844	-0.535267
0.83459	-0.337775
0.842962	-0.112755
0.826421	0.118679
0.789232	0.333955
0.738296	0.512059
0.681694	0.636158
0.627231	0.695483
0.581292	0.686206
0.548191	0.61131
0.530047	0.479567
0.527131	0.303909
0.538484	0.0995566
0.562606	-0.117763
0.597975	-0.333221
0.643244	-0.53377
0.697036	-0.708493
0.75738	-0.848528
0.820969	-0.946771
0.882483	-0.997554
0.934263	-0.996553
0.966563	-0.941034
0.968494	-0.830513
0.929619	-0.667673
0.841984	-0.459312
0.702225	-0.216934
0.513308	0.0432803
0.285461	0.301342
0.0359724	0.535137
-0.212287	0.722764
-0.433549	0.845209
-0.602703	0.888986
-0.699198	0.84828
-0.710649	0.7262
-0.635463	0.534802
-0.483946	0.293773
-0.277534	0.0279151
-0.0461988	-0.236171
0.175685	-0.473652
0.35435	-0.664683
0.461757	-0.796766
0.479963	-0.86591
0.404012	-0.876432
0.242834	-0.839484
0.0179711	-0.770596
-0.239645	-0.686732
-0.494334	-0.603405
-0.710913	-0.532434
-0.859698	-0.48068
-0.920461	-0.449947
-0.884762	-0.437898
-0.756387	-0.439677
-0.549934	-0.449784
-0.28793	-0.463755
0.00290655	-0.479243
0.295508	-0.496294
0.56574	-0.51676
0.794617	-0.543061
0.969259	-0.576611
1.08267	-0.616371
1.13272	-0.657936
1.12069	-0.693452
1.05002	-0.712485
0.925468	-0.703699
0.753038	-0.657053
0.540523	-0.566051
0.298457	-0.429565
0.0410075	-0.252798
-0.213697	-0.0471045
-0.444225	0.171338
-0.627659	0.383817
-0.742466	0.5719
-0.771987	0.720236
-0.707912	0.818823
-0.552991	0.864294
-0.322324	0.860006
-0.0427173	0.81491
0.250024	0.74146
0.515651	0.652995
0.715255	0.561132
0.817343	0.473697
0.803167	0.39359
0.670303	0.318794
0.433786	0.243469
0.12449	0.159918
-0.21509	0.0610025
-0.537027	-0.0574979
-0.795159	-0.195097
-0.952112	-0.345789
-0.984972	-0.498413
-0.888653	-0.638125
-0.676454	-0.748691
-0.377764	-0.815144
-0.0333949	-0.826327
0.310616	-0.776883
0.609711	-0.66836
0.826941	-0.509247
0.937618	-0.313918
0.931827	-0.100693
0.814593	0.110665
0.603844	0.301557
0.326755	0.456847
0.0152104	0.566547
-0.298777	0.62671
-0.587005	0.639493
-0.827886	0.612445
-1.0079	0.557166
-1.12171	0.487545
-1.17117	0.417849
-1.16371	0.360949
-1.11037	0.326873
-1.02406	0.321832
-0.918155	0.347719
-0.80558	0.402061
-0.698213	0.47838
-0.606508	0.566935
-0.539146	0.65577
-0.502584	0.732004
-0.500499	0.783208
-0.533186	0.798743
-0.597066	0.77094
-0.68451	0.696009
-0.784174	0.574592
-0.881936	0.411866
-0.962417	0.217128
-1.01088	0.0028973
-1.01524	-0.216387
-0.967766	-0.425863
-0.866229	-0.611738
-0.714273	-0.762611
-0.520852	-0.870477
-0.298905	-0.931341
-0.0634781	-0.945384
0.170332	-0.916652
0.38918	-0.852338
0.582695	-0.761806
0.743933	-0.65556
0.869059	-0.544354
0.956472	-0.438515
1.00566	-0.347476
1.01619	-0.279422
0.987112	-0.240948
0.917066	-0.236667
0.805122	-0.268759
0.652174	-0.336479
0.462548	-0.435694
0.24534	-0.558575
0.0150044	-0.693595
-0.209137	-0.826031
-0.404579	-0.939074
-0.548379	-1.01557
-0.620599	-1.04024
-0.607848	-1.00204
-0.506289	-0.896397
-0.323426	-0.726685
-0.0782039	-0.504826
0.200766	-0.250577
0.478692	0.0104661
0.719292	0.249991
0.889951	0.440809
0.966522	0.560829
0.936963	0.596536
0.803185	0.545359
0.580763	0.416491
0.296522	0.229965
-0.0156146	0.0140307
-0.319796	-0.198764
-0.583567	-0.37622
-0.782442	-0.491088
-0.903018	-0.5249
-0.944163	-0.470409
-0.916194	-0.332294
-0.83826	-0.126065
-0.734464	0.124564
-0.629436	0.391377
-0.544109	0.64577
-0.492421	0.862646
-0.479398	1.02349
-0.500872	1.11823
-0.544782	1.14568
-0.593735	1.11274
-0.628345	1.03248
-0.630737	0.921745
-0.587656	0.798656
-0.492712	0.680367
-0.3475	0.58141
-0.161499	0.512656
0.0491401	0.480877
0.26371	0.488741
0.459629	0.535112
0.615318	0.615441
0.712884	0.722167
0.740278	0.845042
0.692712	0.971481
0.573198	1.08707
0.392214	1.17639
0.166547	1.22429
-0.0825825	1.21754
-0.33191	1.14658
-0.55881	1.00729
-0.74393	0.802216
-0.873475	0.541145
-0.940804	0.240788
-0.947135	-0.0765264
-0.901208	-0.385072
-0.817904	-0.65859
-0.715979	-0.873386
-0.615193	-1.01117
-0.533258	-1.06112
-0.483084	-1.02098
-0.470764	-0.896877
-0.494647	-0.702218
-0.545676	-0.455682
-0.608947	-0.178797
-0.666287	0.106546
-0.69941	0.380231
-0.693118	0.625402
-0.637993	0.829162
-0.532079	0.982537
-0.381251	1.07994
-0.198229	1.11844
-0.000408229	1.09714
0.193101	1.0169
0.364674	0.880435
0.501037	0.692862
0.595275	0.462394
0.647597	0.200967
0.664781	-0.0755454
0.658414	-0.347796
0.642352	-0.594222
0.62988	-0.793042
0.63116	-0.924744
0.651421	-0.974695
0.690239	-0.935418
0.741998	-0.808117
0.797435	-0.603097
0.845886	-0.338907
0.87775	-0.0402737
0.886626	0.264872
0.87066	0.548817
0.832854	0.787365
0.78029	0.962521
0.722499	1.06416
0.669352	1.09046
0.628937	1.04717
0.605908	0.945771
0.600632	0.801033
0.609347	0.628377
0.62527	0.441557
0.640434	0.251081
0.647828	0.0636042
0.643345	-0.117693
0.627045	-0.291939
0.603414	-0.458981
0.580482	-0.617776
0.567974	-0.765171
0.574869	-0.89535
0.606878	-1.00011
0.664402	-1.06996
0.741433	-1.09575
0.825712	-1.07064
0.900213	-0.991804
0.945766	-0.861565
0.944363	-0.687661
0.882536	-0.482553
0.754149	-0.261878
0.56203	-0.0423257
0.318102	0.160673
0.0419396	0.335027
-0.242034	0.473438
-0.508228	0.573924
-0.733801	0.639308
-0.90213	0.675789
-1.0052	0.690925
-1.0445	0.691493
-1.0303	0.681692
-0.979417	0.6621
-0.911921	0.629599
-0.8474	0.578326
-0.801422	0.501493
-0.782895	0.393725
-0.792754	0.253455
-0.824213	0.0847784
-0.864447	-0.101675
-0.897342	-0.289198
-0.906756	-0.456819
-0.879647	-0.582246
-0.808511	-0.645464
-0.692677	-0.632384
-0.538291	-0.53785
-0.357037	-0.367424
-0.163913	-0.137543
0.0254575	0.126075
0.197435	0.391613
0.342404	0.625441
0.455855	0.796862
0.538351	0.882547
0.594422	0.869931
0.630683	0.758983
0.653643	0.562049
0.66772	0.3018
0.673937	0.00766724
0.66958	-0.288627
0.648881	-0.557669
0.604603	-0.776356
0.530163	-0.930667
0.421874	-1.01681
0.280762	-1.04065
0.113516	-1.01558
-0.0677752	-0.959395
-0.247111	-0.890778
-0.407081	-0.826035
-0.531904	-0.776705
-0.610407	-0.748339
-0.638352	-0.740569
-0.619625	-0.748346
-0.565963	-0.764002
-0.495178	-0.779623
-0.428098	-0.789167
-0.384746	-0.789846
-0.380445	-0.78247
-0.422608	-0.770762
-0.508832	-0.759852
-0.626712	-0.754343
-0.755496	-0.756421
-0.869358	-0.76445
-0.941801	-0.772424
-0.950431	-0.770505
-0.881267	-0.746614
-0.731753	-0.688804
-0.511917	-0.587926
-0.243403	-0.440009
0.0434737	-0.247822
0.314194	-0.0212714
0.535289	0.223517
0.679524	0.466329
0.730127	0.685874
0.683364	0.863196
0.549019	0.984826
0.348729	1.04509
0.112514	1.04709
-0.125874	1.00207
-0.333997	0.927417
-0.485303	0.843385
-0.562533	0.769421
-0.559428	0.720519
-0.480562	0.704409
-0.339471	0.720065
-0.155552	0.757871
0.0495671	0.801446
0.25547	0.830823
0.445594	0.826408
0.608692	0.772978
0.738979	0.66299
0.835137	0.498572
0.898541	0.291813
0.931237	0.0632821
0.934234	-0.161009
0.906576	-0.35367
0.845445	-0.490321
0.747267	-0.553532
0.60954	-0.53562
0.432903	-0.439849
0.222927	-0.279835
-0.00889692	-0.0773173
-0.245305	0.141286
-0.464675	0.348949
-0.643585	0.522017
-0.760102	0.643472
-0.797248	0.704964
-0.745968	0.70734
-0.607042	0.659693
-0.391552	0.577212
-0.119794	0.478296
0.181202	0.38152
0.481146	0.302972
0.750382	0.254367
0.96358	0.242127
1.10264	0.267427
1.15838	0.327015
1.1309	0.414495
1.02853	0.521728
0.865866	0.64004
0.661134	0.761025
0.433514	0.876885
0.200749	0.980377
-0.0225654	1.06457
-0.225849	1.12264
-0.402587	1.14792
-0.549724	1.13426
-0.666685	1.07683
-0.754325	0.972946
-0.814057	0.823097
-0.847316	0.631581
-0.85542	0.406767
-0.839773	0.160721
-0.802301	-0.0917975
-0.745957	-0.334881
-0.675093	-0.553294
-0.595569	-0.734254
-0.514514	-0.868848
-0.439797	-0.952863
-0.379278	-0.986941
-0.339985	-0.976094
-0.327312	-0.928724
-0.344331	-0.855329
-0.391275	-0.767148
-0.465254	-0.674964
-0.560223	-0.588264
-0.66724	-0.514823
-0.774995	-0.460646
-0.870604	-0.430112
-0.94066	-0.426093
-0.972505	-0.449925
-0.955665	-0.501166
-0.883333	-0.577202
-0.753729	-0.672822
-0.571126	-0.779927
-0.346306	-0.887574
-0.0962598	-0.98252
0.15702	-1.05036
0.388658	-1.07719
0.573765	-1.05166
0.690737	-0.966914
0.724504	-0.822173
0.669216	-0.623523
0.529875	-0.383713
0.32255	-0.1209
0.0730028	0.143545
-0.186228	0.387862
-0.419977	0.592918
-0.595272	0.744875
-0.686103	0.837025
-0.677379	0.870453
-0.567398	0.853421
-0.368404	0.799614
-0.105104	0.725594
0.188667	0.64793
0.474684	0.580519
0.715767	0.532586
0.88109	0.507719
0.950523	0.504069
0.917307	0.51562
0.788626	0.534184
0.584051	0.551641
0.332118	0.561935
0.0656714	0.562433
-0.18328	0.554376
-0.38836	0.542402
-0.532525	0.533253
-0.610114	0.533966
-0.626934	0.549973
-0.598445	0.583524
-0.546383	0.632802
-0.494442	0.69194
-0.463754	0.751934
-0.468933	0.80227
-0.515331	0.832924
-0.597944	0.836345
-0.702159	0.809021
-0.806211	0.752339
-0.884947	0.672563
-0.914303	0.579963
-0.875735	0.487237
-0.759902	0.407549
-0.568983	0.352531
-0.317224	0.330564
-0.0295762	0.345615
0.261411	0.396749
0.520043	0.478353
0.712625	0.580968
0.812536	0.692587
0.804464	0.800197
0.687119	0.891337
0.473995	0.955464
0.192007	0.98499
-0.121832	0.975938
-0.425269	0.928217
-0.676539	0.845587
-0.840167	0.735336
-0.892013	0.607698
-0.822806	0.474993
-0.639613	0.350504
-0.365019	0.247151
-0.0341049	0.176064
0.310337	0.14522
0.62365	0.158287
0.865418	0.213863
1.00496	0.305249
1.02544	0.42086
0.926071	0.545326
0.721963	0.661195
0.441831	0.751078
0.123756	0.799917
-0.190241	0.797049
-0.460047	0.737713
-0.652837	0.623746
-0.747237	0.463327
-0.735711	0.269799
-0.624873	0.0597506
-0.433768	-0.149323
-0.190425	-0.341398
0.0727228	-0.503954
0.32383	-0.629355
0.536246	-0.715383
0.692043	-0.764886
0.78396	-0.78466
0.8155	-0.78378
0.799272	-0.771738
0.753912	-0.756716
0.700153	-0.744322
0.656762	-0.736987
0.637009	-0.734089
0.646268	-0.732721
0.681129	-0.728877
0.73013	-0.718801
0.775986	-0.70019
0.798894	-0.673019
0.78034	-0.639841
0.706734	-0.605509
0.572246	-0.576408
0.380346	-0.559342
0.143804	-0.560294
-0.116846	-0.583274
-0.376084	-0.629463
-0.606959	-0.696786
-0.7848	-0.779959
-0.890504	-0.87099
-0.912872	-0.960021
-0.849729	-1.03637
-0.707733	-1.08963
-0.501045	-1.11073
-0.249168	-1.0928
0.0256292	-1.03183
0.300883	-0.927047
0.556109	-0.780966
0.774331	-0.599157
0.942841	-0.389759
1.05329	-0.162815
1.10131	0.0705152
1.08597	0.298791
1.00925	0.511134
0.875855	0.698
0.693149	0.851801
0.471293	0.967327
0.223338	1.04194
-0.0349094	1.07557
-0.285421	1.07049
-0.509004	1.03105
-0.686873	0.963247
-0.8026	0.874267
-0.844182	0.772035
-0.805846	0.664822
-0.689262	0.560925
-0.50385	0.468412
-0.266062	0.394816
0.00232495	0.346723
0.2767	0.329208
0.532519	0.345167
0.748198	0.394646
0.907546	0.474284
1.00139	0.576984
1.02822	0.69193
0.99373	0.805079
0.9095	0.900205
0.791047	0.960499
0.655578	0.970597
0.519879	0.918758
0.398603	0.798866
0.303156	0.611909
0.241173	0.366687
0.216516	0.0795665
0.229613	-0.226772
0.27798	-0.525523
0.356777	-0.788686
0.459295	-0.990362
0.577312	-1.10997
0.701336	-1.1349
0.820832	-1.06216
0.92457	-0.898861
1.00124	-0.661344
1.04031	-0.373215
1.03318	-0.0624652
0.97422	0.241879
0.861721	0.513132
0.698448	0.729904
0.49168	0.878241
0.252701	0.952683
-0.00424014	0.956169
-0.263404	0.898875
-0.509235	0.796231
-0.727979	0.666493
-0.908949	0.528221
-1.04526	0.398053
-1.13395	0.289018
-1.17553	0.209555
-1.17317	0.163298
-1.13165	0.149542
-1.05632	0.16425
-0.952261	0.201347
-0.823786	0.254076
-0.674414	0.316153
-0.50719	0.382585
-0.325311	0.450071
-0.132814	0.516992
0.06487	0.583053
0.260653	0.648671
0.445929	0.714231
0.611089	0.779338
0.74637	0.842217
0.842877	0.899356
0.893648	0.945505
0.894565	0.974027
0.844979	0.977572
0.747965	0.949006
0.610158	0.88248
0.441229	0.774492
0.253068	0.624819
0.0587761	0.437128
-0.128435	0.219145
-0.296333	-0.0177128
-0.434682	-0.259256
-0.536096	-0.489926
-0.596696	-0.694523
-0.616503	-0.860074
-0.599509	-0.977556
-0.553373	-1.04324
-0.488705	-1.05936
-0.417951	-1.03396
-0.35397	-0.979763
-0.308429	-0.912353
-0.290236	-0.847654
-0.304208	-0.799318
-0.350203	-0.776297
-0.422873	-0.781084
-0.512164	-0.808939
-0.604549	-0.848334
-0.684871	-0.882651
-0.738539	-0.892949
-0.753722	-0.861401
-0.723172	-0.774838
-0.645351	-0.627788
-0.524657	-0.424428
-0.370702	-0.17905
-0.196737	0.0851736
-0.0175407	0.339042
0.152883	0.551445
0.303338	0.694153
0.426849	0.746486
0.521205	0.699047
0.588576	0.555845
0.634334	0.33436
0.665374	0.0635014
0.6883	-0.220292
0.707918	-0.478185
0.726349	-0.674554
0.742981	-0.782161
0.755229	-0.786062
0.759887	-0.685611
0.754687	-0.494207
0.739631	-0.236852
0.71771	0.0540529
0.694761	0.34394
0.678418	0.601411
0.676333	0.802782
0.694018	0.935101
0.732811	0.997189
0.788468	0.998629
0.850817	0.956988
0.904705	0.893847
0.932191	0.83041
0.915687	0.783493
0.84152	0.762609
0.703225	0.768634
0.503922	0.794217
0.257179	0.825791
-0.0139236	0.846702
-0.279554	0.840814
-0.507333	0.795851
-0.667327	0.705845
-0.736988	0.572248
-0.705146	0.403572
-0.574349	0.213692
-0.361073	0.0192376
-0.0937439	-0.163386
0.191184	-0.320727
0.454449	-0.444271
0.659676	-0.531322
0.778615	-0.584678
0.795046	-0.611241
0.706737	-0.619896
0.525194	-0.61915
0.273326	-0.615045
-0.0184658	-0.609792
-0.31706	-0.601386
-0.591423	-0.584239
-0.816708	-0.550669
-0.977048	-0.492888
-1.06671	-0.405071
-1.08957	-0.285076
-1.05715	-0.135472
-0.985831	0.0363362
-0.893658	0.218892
-0.797607	0.398222
-0.711511	0.55983
-0.644967	0.690756
-0.603158	0.781352
-0.587425	0.826437
-0.596294	0.825662
-0.62662	0.783041
-0.674532	0.705785
-0.735939	0.602725
-0.806536	0.482662
-0.881391	0.352992
-0.954398	0.218844
-1.01787	0.0828867
-1.06254	-0.0542338
-1.07812	-0.192925
-1.0544	-0.333383
-0.982761	-0.474326
-0.85785	-0.612017
-0.679142	-0.73983
-0.451992	-0.848507
-0.187954	-0.927085
0.0958194	-0.96437
0.37806	-0.950732
0.635566	-0.879934
0.845768	-0.750695
0.989281	-0.567705
1.05211	-0.341896
1.02723	-0.0898426
0.91532	0.167658
0.724697	0.407659
0.470433	0.607549
0.172839	0.747609
-0.144468	0.813343
-0.456658	0.797252
-0.739719	0.69984
-0.972241	0.529673
-1.13686	0.302498
-1.22139	0.0394947
-1.21955	-0.235094
-1.13147	-0.496667
-0.963728	-0.722961
-0.729068	-0.896397
-0.445583	-1.00581
-0.135512	-1.04733
0.176368	-1.02444
0.464656	-0.947073
0.705415	-0.830021
0.87829	-0.690856
0.968459	-0.547581
0.968176	-0.416415
0.877667	-0.309985
0.70521	-0.236154
0.466322	-0.197623
0.182123	-0.19228
-0.122939	-0.214184
-0.423703	-0.25503
-0.696903	-0.305847
-0.923397	-0.358677
-1.08974	-0.407961
-1.18893	-0.451364
-1.22026	-0.489904
-1.18843	-0.527354
-1.10204	-0.56905
-0.971906	-0.620323
-0.809247	-0.684848
-0.62435	-0.763168
-0.42572	-0.851693
-0.219907	-0.942377
-0.0119074	-1.02323
0.194049	-1.07966
0.393614	-1.09647
0.581582	-1.06024
0.751495	-0.961703
0.895724	-0.797666
1.00604	-0.57231
1.07466	-0.297485
1.09546	0.0079985
1.0653	0.32009
0.984861	0.612042
0.859031	0.857453
0.696499	1.03337
0.508755	1.12302
0.308632	1.11772
0.108694	1.01778
-0.0802565	0.832323
-0.250271	0.578002
-0.396742	0.276989
-0.518166	-0.0455812
-0.615253	-0.364235
-0.689573	-0.655549
-0.742126	-0.899987
-0.772212	-1.08304
-0.776915	-1.19564
-0.751376	-1.23402
-0.689824	-1.19906
-0.587236	-1.0956
-0.44133	-0.931616
-0.254492	-0.717776
-0.0351937	-0.467064
0.20157	-0.194643
0.435105	0.0823721
0.641129	0.345397
0.794924	0.5753
0.874994	0.753791
0.866644	0.8652
0.764841	0.898464
0.575846	0.849022
0.317249	0.720281
0.0162877	0.524258
-0.293418	0.281097
-0.576234	0.0173096
-0.799302	-0.237135
-0.936968	-0.452504
-0.97414	-0.603222
-0.908063	-0.671431
-0.748287	-0.649623
-0.514868	-0.541918
-0.235138	-0.363722
0.0603925	-0.139735
0.342315	0.0994281
0.586072	0.321512
0.77463	0.49707
0.899728	0.603377
0.96168	0.627211
0.967915	0.566122
0.930678	0.428086
0.864371	0.229692
0.783109	-0.00674809
0.698877	-0.25663
0.620565	-0.496395
0.553897	-0.706234
0.502062	-0.871788
0.466727	-0.984713
0.449069	-1.04224
0.450479	-1.04598
0.472712	-1.00046
0.517416	-0.911687
0.58514	-0.786127
0.674112	-0.630278
0.779163	-0.450814
0.891166	-0.255094
0.997263	-0.0517271
1.08197	0.149138
1.12908	0.336036
1.12408	0.497024
1.05671	0.621072
0.923115	0.699788
0.72723	0.729128
0.480912	0.710688
0.202812	0.652194
-0.0839529	0.566936
-0.35496	0.472108
-0.587967	0.386252
-0.766146	0.326223
-0.88053	0.304221
-0.931218	0.325454
-0.927104	0.386894
-0.88414	0.477441
-0.822419	0.579489
-0.762568	0.671699
-0.722086	0.732491
-0.712233	0.743699
-0.73603	0.693755
-0.787706	0.579871
-0.853691	0.408846
-0.915008	0.196362
-0.950642	-0.0351029
-0.941318	-0.259378
-0.873039	-0.450182
-0.739823	-0.584599
-0.545187	-0.64595
-0.30217	-0.625678
-0.0318654	-0.524075
0.239289	-0.349875
0.483059	-0.118879
0.673246	0.148076
0.789196	0.427441
0.818473	0.695235
0.75833	0.929032
0.615815	1.10954
0.406572	1.22176
0.152593	1.25573
-0.120713	1.20705
-0.38766	1.07706
-0.625209	0.872923
-0.815278	0.607402
-0.946206	0.298427
-1.01327	-0.0317264
-1.01829	-0.35773
-0.968619	-0.652994
-0.875573	-0.891912
-0.752857	-1.05236
-0.615028	-1.11821
-0.476266	-1.08145
-0.349466	-0.943649
-0.245636	-0.716491
-0.173511	-0.421099
-0.139275	-0.0862081
-0.146313	0.254743
-0.194929	0.567253
-0.282065	0.819695
-0.401107	0.987001
-0.541919	1.0536
-0.691282	1.01515
-0.833815	0.878918
-0.953365	0.662557
-1.03473	0.391657
-1.06546	0.0962727
-1.03753	-0.192993
-0.948543	-0.448822
-0.802253	-0.650374
-0.608333	-0.785438
-0.381238	-0.851258
-0.138355	-0.853991
0.102292	-0.806918
0.324381	-0.727737
0.51527	-0.635391
0.66727	-0.546956
0.778045	-0.475076
0.85013	-0.426348
0.889721	-0.400854
0.904996	-0.392859
0.904309	-0.39247
0.894623	-0.387912
0.880487	-0.367984
0.863769	-0.324259
0.844134	-0.252646
0.820101	-0.154067
0.790348	-0.0341758
0.7549	0.0978025
0.71586	0.230844
0.677467	0.354145
0.645435	0.458984
0.625677	0.540072
0.622702	0.596153
0.638036	0.629786
0.669109	0.646416
0.708915	0.65297
0.746643	0.656289
0.769219	0.661742
0.763518	0.672285
0.718818	0.68815
0.629012	0.707183
0.494128	0.72574
0.320802	0.739886
0.121568	0.746615
-0.0869612	0.744779
-0.286702	0.735501
-0.461029	0.721967
-0.597454	0.708617
-0.689555	0.699948
-0.737792	0.699152
-0.749073	0.706957
-0.735153	0.720913
-0.710186	0.735357
-0.687914	0.742082
-0.679029	0.731622
-0.689252	0.694905
-0.718487	0.624959
-0.761197	0.518344
-0.80786	0.376038
-0.847176	0.203615
-0.868538	0.0106812
-0.864283	-0.190338
-0.831296	-0.385834
-0.771674	-0.562759
-0.692359	-0.710168
-0.603825	-0.820264
-0.518125	-0.88882
-0.446705	-0.914985
-0.398465	-0.900621
-0.37843	-0.84942
-0.387258	-0.766028
-0.42159	-0.655395
-0.475078	-0.522455
-0.539822	-0.372158
-0.607902	-0.209765
-0.672687	-0.0412419
-0.729706	0.126447
-0.776923	0.285352
-0.814439	0.426977
-0.84375	0.54315
-0.866815	0.627199
-0.885207	0.675177
-0.899565	0.68685
-0.909441	0.666163
-0.91352	0.621037
-0.910119	0.562444
-0.897799	0.502896
-0.875927	0.454558
-0.84503	0.427328
-0.806809	0.427222
-0.763824	0.455422
-0.718916	0.508197
-0.674599	0.577756
-0.632611	0.653856
-0.593783	0.725836
-0.558231	0.784663
-0.525801	0.824583
-0.496617	0.844069
-0.471584	0.845883
-0.452697	0.836247
-0.443014	0.823266
-0.446203	0.814928
-0.465668	0.817117
-0.503393	0.83204
-0.558803	0.857417
-0.627926	0.886575
-0.703141	0.909444
-0.773616	0.914263
-0.826457	0.889715
-0.84842	0.827102
-0.827963	0.722119
-0.757316	0.575906
-0.634164	0.395121
-0.462593	0.19109
-0.253029	-0.0217988
-0.0211206	-0.228107
0.214283	-0.413441
0.433708	-0.566305
0.61979	-0.679451
0.759702	-0.750516
0.84691	-0.781859
0.88194	-0.779616
0.872043	-0.752193
0.829791	-0.708503
0.770859	-0.6563
0.711381	-0.600893
0.665326	-0.54442
0.642333	-0.485776
0.646353	-0.421163
0.675293	-0.34518
0.721709	-0.252268
0.774397	-0.138266
0.820585	-0.00181705
0.848362	0.154624
0.848919	0.324358
0.818242	0.496689
0.757998	0.65785
0.67544	0.792524
0.582361	0.885768
0.493238	0.925077
0.422891	0.902286
0.384017	0.815044
0.384997	0.667628
0.428319	0.47098
0.509847	0.241897
0.619092	0.00143694
0.740459	-0.227314
0.855326	-0.421846
0.94464	-0.56285
0.991628	-0.636484
0.984184	-0.635961
0.91658	-0.562219
0.79026	-0.423605
0.613608	-0.234621
0.400748	-0.0139461
0.169528	0.217967
-0.0609887	0.441349
-0.27314	0.639255
-0.452947	0.799097
-0.591708	0.913385
-0.686672	0.979643
-0.740755	0.99961
-0.761419	0.977944
-0.758956	0.920754
-0.744488	0.834273
-0.728055	0.723949
-0.7171	0.594129
-0.71562	0.448295
-0.724104	0.289736
-0.740169	0.12238
-0.759721	-0.048476
-0.778305	-0.215807
-0.792337	-0.371025
-0.799948	-0.504762
-0.801281	-0.608176
-0.798162	-0.674595
-0.793267	-0.701123
-0.788959	-0.689857
-0.786114	-0.648331
-0.783236	-0.588993
-0.776125	-0.527668
-0.758212	-0.481182
-0.721568	-0.464476
-0.658422	-0.487711
-0.562937	-0.553863
-0.432913	-0.657348
-0.271089	-0.784024
-0.0857297	-0.912716
0.109681	-1.01814
0.297671	-1.07485
0.458793	-1.06157
0.57415	-0.965266
0.628052	-0.784259
0.610403	-0.529666
0.518463	-0.224902
0.357672	0.0968871
0.141384	0.397169
-0.110481	0.637517
-0.373719	0.785443
-0.622732	0.819638
-0.833633	0.733776
-0.987145	0.538216
-1.07091	0.259195
-1.08088	-0.064453
-1.02169	-0.386664
-0.905816	-0.660797
-0.751848	-0.846547
-0.581924	-0.916031
-0.418812	-0.858095
-0.282972	-0.680149
-0.190002	-0.407219
-0.148824	-0.0783044
-0.160873	0.259443
-0.220381	0.557841
-0.3157	0.774972
-0.431412	0.88149
-0.550894	0.864915
-0.658918	0.731278
-0.743895	0.503874
-0.799418	0.219385
-0.824856	-0.0779767
-0.824905	-0.343374
-0.808152	-0.538185
-0.784943	-0.6357
-0.764937	-0.624783
-0.754842	-0.510969
-0.756747	-0.314902
-0.767389	-0.0684855
-0.778499	0.190524
-0.778231	0.424527
-0.753425	0.601671
-0.692339	0.700141
-0.587319	0.710532
-0.436861	0.636054
-0.246624	0.490716
-0.0291516	0.29599
0.197718	0.0766662
0.413484	-0.14327
0.598249	-0.344025
0.736054	-0.512096
0.817707	-0.640861
0.842534	-0.729717
0.818689	-0.782155
0.761874	-0.80333
0.692635	-0.797781
0.632696	-0.767845
0.60096	-0.713144
0.609879	-0.631231
0.662835	-0.519189
0.753018	-0.375783
0.864042	-0.2036
0.972314	-0.0106128
1.05085	0.189304
1.07391	0.377177
1.02178	0.53106
0.884737	0.629186
0.665531	0.653596
0.379995	0.593569
0.0555065	0.448165
-0.272443	0.227328
-0.56511	-0.0487244
-0.786117	-0.351835
-0.906944	-0.649628
-0.911438	-0.910033
-0.798571	-1.1059
-0.582982	-1.2189
-0.293165	-1.24211
0.032399	-1.18078
0.350595	-1.05125
0.619677	-0.878041
0.805033	-0.689818
0.883838	-0.514667
0.847892	-0.375679
0.704229	-0.287487
0.473457	-0.254333
0.186141	-0.269949
-0.122127	-0.31917
-0.416157	-0.380963
-0.6662	-0.432293
-0.851835	-0.452208
-0.964121	-0.425447
-1.00577	-0.344981
-0.989392	-0.213088
-0.934313	-0.040769
-0.862475	0.154312
-0.794311	0.35098
-0.745229	0.52817
-0.723288	0.668403
-0.728379	0.76053
-0.75297	0.801341
-0.78416	0.795823
-0.806599	0.756049
-0.805651	0.6989
-0.770202	0.642999
-0.694599	0.60539
-0.579436	0.598522
-0.431125	0.62807
-0.260455	0.691936
-0.0804903	0.780575
0.0957531	0.878535
0.257386	0.966932
0.397109	1.02643
0.511817	1.0403
0.60229	0.997014
0.6721	0.89216
0.726037	0.729164
0.768422	0.518888
0.801692	0.278077
0.825555	0.0269451
0.83685	-0.213696
0.830146	-0.425316
0.798912	-0.59411
0.737072	-0.712664
0.640593	-0.780611
0.508822	-0.804209
0.345277	-0.794932
0.157715	-0.767312
-0.0425258	-0.736412
-0.241782	-0.715339
-0.425705	-0.713181
-0.580989	-0.733675
-0.69696	-0.774772
-0.766764	-0.829143
-0.788009	-0.885506
-0.762755	-0.930521
-0.696881	-0.950927
-0.598973	-0.935532
-0.478948	-0.876779
-0.346673	-0.771671
-0.210785	-0.621998
-0.0779012	-0.433905
0.0476969	-0.216953
0.163867	0.0171308
0.269953	0.255766
0.365851	0.486675
0.451006	0.698716
0.523608	0.882349
0.580162	1.02977
0.615555	1.13482
0.623632	1.19286
0.598222	1.2007
0.534479	1.15672
0.430343	1.06122
0.287822	0.916866
0.113824	0.729234
-0.0797346	0.507104
-0.276642	0.26249
-0.457913	0.0102265
-0.603925	-0.232898
-0.696873	-0.449396
-0.723199	-0.622626
-0.675625	-0.738432
-0.554468	-0.786667
-0.368015	-0.762372
-0.131834	-0.666406
0.132912	-0.505464
0.401951	-0.291496
0.65083	-0.0406551
0.857862	0.228052
1.00665	0.494232
1.08785	0.737562
1.09994	0.939119
1.04895	1.08258
0.947326	1.15523
0.811989	1.1489
0.662054	1.06066
0.516402	0.893416
0.391491	0.656213
0.2997	0.364293
0.24834	0.0386502
0.239416	-0.294979
0.270024	-0.607852
0.333266	-0.870722
0.419493	-1.05695
0.517722	-1.14591
0.617047	-1.12609
0.70788	-0.997503
0.782894	-0.772738
0.837575	-0.476445
0.870366	-0.143102
0.882437	0.186835
0.877118	0.471991
0.859061	0.675703
0.833236	0.771391
0.803882	0.746753
0.773598	0.606057
0.742721	0.370043
0.709108	0.0733447
0.668382	-0.240275
0.614623	-0.524237
0.541451	-0.736071
0.443367	-0.843877
0.317171	-0.831262
0.163214	-0.699911
-0.0137746	-0.469376
-0.204459	-0.174103
-0.395392	0.141807
-0.570194	0.431275
-0.711319	0.651333
-0.802174	0.76953
-0.829319	0.768668
-0.784417	0.649133
-0.665638	0.4285
-0.47831	0.138566
-0.23472	-0.179631
0.0468799	-0.481947
0.34393	-0.72743
0.631677	-0.883871
0.885503	-0.931831
1.08321	-0.866641
1.20704	-0.698184
1.24519	-0.448636
1.19278	-0.148635
1.05236	0.167408
0.833727	0.466101
0.553466	0.719242
0.233853	0.906885
-0.098637	1.01899
-0.41532	1.05562
-0.687671	1.02578
-0.889924	0.945238
-1.00171	0.833699
-1.01052	0.711787
-0.913616	0.598223
-0.71923	0.507564
-0.446522	0.448682
-0.124235	0.424102
0.21205	0.430164
0.523838	0.457944
0.774349	0.494765
0.933261	0.52613
0.980876	0.537827
0.911049	0.517989
0.732388	0.458829
0.467393	0.35785
0.149578	0.218338
-0.181072	0.0490328
-0.483618	-0.136988
-0.721781	-0.324095
-0.868761	-0.496324
-0.910494	-0.639686
-0.846903	-0.74424
-0.690981	-0.80558
-0.465951	-0.825453
-0.201053	-0.811367
0.0732453	-0.77518
0.329737	-0.73088
0.547859	-0.691905
0.715469	-0.668503
0.828836	-0.665602
0.891083	-0.681623
0.909569	-0.708481
0.892901	-0.732845
0.848265	-0.73849
0.779686	-0.709392
0.687587	-0.633028
0.569695	-0.503293
0.42301	-0.32244
0.246268	-0.101649
0.04219	0.139954
-0.181111	0.377699
-0.410019	0.584814
-0.626725	0.736336
-0.811783	0.812856
-0.947447	0.803471
-1.02112	0.707458
-1.02816	0.534402
-0.973382	0.302768
-0.870803	0.0371911
-0.741539	-0.235048
-0.610227	-0.487745
-0.500572	-0.69908
-0.430916	-0.853976
-0.410679	-0.945194
-0.438406	-0.973074
-0.501831	-0.944116
-0.58002	-0.868797
-0.647195	-0.75913
-0.677579	-0.626454
-0.650321	-0.479835
-0.553616	-0.325303
-0.387242	-0.165948
-0.163081	-0.00276061
0.0964733	0.164067
0.361891	0.333704
0.601052	0.503493
0.784128	0.66828
0.887946	0.820411
0.899112	0.950404
0.815467	1.0481
0.645769	1.1041
0.407826	1.11112
0.125585	1.06515
-0.174243	0.966093
-0.46539	0.817984
-0.724609	0.628636
-0.933311	0.408957
-1.07825	0.171985
-1.15142	-0.0681885
-1.14949	-0.2975
-1.0731	-0.502921
-0.926445	-0.673346
-0.717116	-0.800342
-0.456337	-0.878777
-0.15929	-0.907313
0.154791	-0.888722
0.463064	-0.82994
0.740337	-0.741731
0.961178	-0.637871
1.10273	-0.533816
1.14787	-0.444942
1.08816	-0.384518
0.926087	-0.361696
0.675924	-0.379833
0.363016	-0.435467
0.0212632	-0.518256
-0.310842	-0.612006
-0.595136	-0.696794
[truncated: 38,002 more rows]
