# Supplementary material for: Broadband multi-beam lens-assisted mmID enabling multi-gigabit backscatter data rates for next-generation wireless networks
Source: Nat Commun. 2026 Mar 10;17:3765. doi: 10.1038/s41467-026-70454-8 (PMC13106750; doi:10.1038/s41467-026-70454-8)
Supplement: Supplementary file 3 — Source Data [file 41467_2026_70454_MOESM3_ESM.zip › Public Dataset Submission/QPSK0Deg2mConstellation.xlsx]

## Sheet: QPSK0Deg2mConstellation
Real	Imaginary		Complex Data from QPSK Constellation, Fig 9b
0.655377	-0.704284
0.800125	-0.688946
0.883201	-0.681316
0.910252	-0.682209
0.894825	-0.690795
0.855287	-0.704606
0.81107	-0.719906
0.778921	-0.732367
0.769765	-0.737914
0.786706	-0.733544
0.824494	-0.717973
0.870512	-0.691954
0.907125	-0.658231
0.914987	-0.62113
0.876767	-0.585887
0.780677	-0.557828
0.623207	-0.54155
0.410592	-0.54023
0.15873	-0.555161
-0.1085	-0.585576
-0.362295	-0.628772
-0.572936	-0.680486
-0.714148	-0.735455
-0.767153	-0.788055
-0.723789	-0.832933
-0.588188	-0.865539
-0.376738	-0.882532
-0.116255	-0.882036
0.1594	-0.863776
0.413819	-0.829092
0.613021	-0.780864
0.730202	-0.723334
0.749543	-0.661832
0.668522	-0.602381
0.49836	-0.551199
0.262528	-0.514099
-0.00648294	-0.495842
-0.271665	-0.499497
-0.496631	-0.525888
-0.650644	-0.573215
-0.712833	-0.636941
-0.674994	-0.709992
-0.542596	-0.783301
-0.333856	-0.846668
-0.0770478	-0.889837
0.193545	-0.903675
0.442423	-0.881272
0.637714	-0.818836
0.755347	-0.716219
0.781992	-0.577033
0.71638	-0.408317
0.568849	-0.219804
0.359285	-0.0228944
0.113792	0.170545
-0.139354	0.349391
-0.37383	0.504353
-0.56884	0.628802
-0.711636	0.719273
-0.798615	0.775592
-0.834915	0.800638
-0.832625	0.799792
-0.807982	0.780145
-0.778047	0.749565
-0.757443	0.715735
-0.755669	0.685261
-0.775444	0.662976
-0.812309	0.651504
-0.855533	0.651161
-0.89014	0.66019
-0.899709	0.675298
-0.869449	0.692415
-0.78904	0.707555
-0.654759	0.717639
-0.470547	0.721148
-0.247857	0.718486
-0.00434671	0.711971
0.238357	0.705444
0.457438	0.703517
0.631767	0.710576
0.744466	0.729704
0.784795	0.761712
0.749161	0.804477
0.641184	0.852757
0.470897	0.898533
0.253304	0.931893
0.00654689	0.942322
-0.249996	0.920209
-0.497448	0.858324
-0.718817	0.75304
-0.899969	0.605077
-1.03018	0.419664
-1.10241	0.206062
-1.1133	-0.0234477
-1.06317	-0.254991
-0.955867	-0.474693
-0.798688	-0.670207
-0.602117	-0.831966
-0.379493	-0.953974
-0.146408	-1.03409
0.0801673	-1.07378
0.283063	-1.07751
0.446319	-1.05184
0.556711	-1.00452
0.605181	-0.943556
0.587978	-0.876598
0.507288	-0.810469
0.371198	-0.750948
0.192953	-0.70267
-0.0104492	-0.669079
-0.220156	-0.652337
-0.417605	-0.653133
-0.586609	-0.670431
-0.715126	-0.701202
-0.796447	-0.740267
-0.829681	-0.780357
-0.819487	-0.812511
-0.775126	-0.826831
-0.708992	-0.81357
-0.634852	-0.76445
-0.566044	-0.674025
-0.513883	-0.540889
-0.486461	-0.368504
-0.487964	-0.165474
-0.518543	0.0548413
-0.574694	0.2754
-0.650027	0.477149
-0.736279	0.641103
-0.824389	0.750565
-0.905496	0.793199
-0.971723	0.762655
-1.0167	0.659509
-1.03582	0.491379
-1.02625	0.272179
-0.986753	0.0206083
-0.917512	-0.24194
-0.819847	-0.493769
-0.696048	-0.715262
-0.549251	-0.890964
-0.383399	-1.0111
-0.203238	-1.07236
-0.0143391	-1.07789
0.176939	-1.03647
0.363551	-0.961145
0.537991	-0.867314
0.69264	-0.770703
0.820221	-0.685379
0.914333	-0.622106
0.969974	-0.587215
0.984012	-0.582143
0.955508	-0.603659
0.885852	-0.644761
0.778692	-0.696054
0.639649	-0.747433
0.475862	-0.789775
0.295422	-0.816414
0.106764	-0.824141
-0.0819014	-0.813601
-0.263048	-0.78901
-0.430143	-0.757235
-0.57777	-0.726381
-0.701602	-0.704113
-0.798246	-0.695994
-0.865055	-0.704137
-0.89997	-0.726434
-0.901473	-0.75652
-0.868687	-0.784542
-0.801627	-0.798616
-0.701561	-0.786753
-0.571397	-0.738944
-0.415984	-0.649029
-0.242211	-0.516034
-0.0588073	-0.344714
0.124197	-0.145197
0.296341	0.0682659
0.447831	0.279247
0.570716	0.471494
0.659949	0.631312
0.714121	0.749576
0.735736	0.823019
0.730902	0.854569
0.708471	0.852644
0.678712	0.829521
0.651702	0.799013
0.635688	0.77388
0.635684	0.76338
0.652538	0.771424
0.682669	0.79565
0.718533	0.82763
0.749768	0.854211
0.764867	0.859812
0.75308	0.829324
0.706249	0.75115
0.620234	0.61984
0.495708	0.437875
0.338173	0.216207
0.15721	-0.0265749
-0.0348902	-0.266409
-0.224871	-0.476946
-0.400319	-0.633283
-0.551225	-0.715678
-0.671067	-0.712656
-0.757248	-0.623008
-0.81088	-0.456356
-0.836005	-0.232184
-0.838479	0.0225696
-0.824746	0.276983
-0.800791	0.500207
-0.771444	0.665479
-0.740152	0.753536
-0.709174	0.754895
-0.68009	0.670708
-0.654397	0.512104
-0.633979	0.298149
-0.621255	0.0528083
-0.618917	-0.198588
-0.629258	-0.432831
-0.65323	-0.631727
-0.689471	-0.784014
-0.733561	-0.886067
-0.777782	-0.941377
-0.81157	-0.958986
-0.822704	-0.951205
-0.799151	-0.931049
-0.731274	-0.909826
-0.614054	-0.895283
-0.44885	-0.890548
-0.244324	-0.893994
-0.0162204	-0.899949
0.214092	-0.900062
0.422181	-0.885012
0.583887	-0.846254
0.678922	-0.777501
0.694145	-0.675722
0.625961	-0.541559
0.481394	-0.379164
0.277611	-0.195556
0.0399015	0.000325646
-0.201592	0.198675
-0.415927	0.389808
-0.575555	0.564932
-0.660015	0.716635
-0.658547	0.839085
-0.571258	0.928002
-0.408678	0.980506
-0.18986	0.99493
0.0606342	0.97071
0.316313	0.90837
0.552335	0.809631
0.748539	0.677569
0.891511	0.516766
0.975497	0.333363
1.00215	0.13494
0.979325	-0.0697931
0.919192	-0.271512
0.836136	-0.460922
0.744717	-0.62947
0.658019	-0.770004
0.586538	-0.877289
0.537634	-0.948303
0.515465	-0.982252
0.521264	-0.980328
0.55375	-0.945235
0.609544	-0.880568
0.683482	-0.790175
0.768807	-0.677601
0.857307	-0.545748
0.939508	-0.396805
1.00505	-0.232498
1.04332	-0.0546058
1.04443	0.134344
1.0003	0.330354
0.905971	0.527368
0.760661	0.716995
0.568522	0.888653
0.338872	1.03022
0.0857793	1.12913
-0.172975	1.17388
-0.417483	1.1557
-0.627653	1.07012
-0.785258	0.918315
-0.875861	0.707776
-0.890353	0.452323
-0.825941	0.171229
-0.686482	-0.112423
-0.482134	-0.374018
-0.228422	-0.59005
0.0551844	-0.740777
0.346984	-0.812516
0.624873	-0.799272
0.868127	-0.703429
1.05899	-0.535414
1.18396	-0.312342
1.23471	-0.0558609
1.20857	0.210533
1.10861	0.464297
0.943314	0.686388
0.72586	0.863187
0.473073	0.987574
0.204142	1.05905
-0.0608426	1.08296
-0.302432	1.06896
-0.503311	1.02905
-0.649634	0.97554
-0.732067	0.919155
-0.746445	0.867679
-0.693945	0.825262
-0.580777	0.792447
-0.417419	0.766865
-0.217481	0.744409
0.00363879	0.72064
0.23017	0.692146
0.447281	0.657597
0.642144	0.618323
0.804654	0.578305
0.927753	0.543603
1.00736	0.521311
1.04201	0.51822
1.03227	0.53941
0.980125	0.587001
0.888488	0.659284
0.760862	0.750393
0.601287	0.850592
0.41449	0.947185
0.206191	1.02592
-0.0165956	1.07272
-0.245362	1.07552
-0.470153	1.02587
-0.679917	0.920289
-0.863191	0.760956
-1.00906	0.555799
-1.10827	0.317904
-1.15436	0.0643115
-1.14459	-0.185667
-1.0804	-0.412386
-0.967454	-0.597843
-0.815043	-0.727421
-0.634957	-0.791223
-0.440051	-0.784837
-0.242693	-0.709506
-0.053387	-0.571747
0.120188	-0.382528
0.273555	-0.156154
0.405185	0.0909596
0.515671	0.341515
0.606541	0.578438
0.678956	0.785834
0.732614	0.949777
0.765131	1.05898
0.772087	1.10537
0.747797	1.08466
0.686702	0.996836
0.585121	0.846609
0.443011	0.643612
0.265335	0.402304
0.0626784	0.141371
-0.149111	-0.11745
-0.35033	-0.351133
-0.519732	-0.537617
-0.637423	-0.658315
-0.687889	-0.700562
-0.662648	-0.659636
-0.562052	-0.539967
-0.395868	-0.355263
-0.182495	-0.127381
0.0531392	0.115993
0.282708	0.344646
0.478187	0.52968
0.615555	0.647354
0.677936	0.682349
0.657702	0.629933
0.557226	0.496678
0.388211	0.299586
0.169718	0.0637579
-0.0747268	-0.181055
-0.320492	-0.404487
-0.545108	-0.579562
-0.73095	-0.686078
-0.866984	-0.712879
-0.949384	-0.658728
-0.981046	-0.531732
-0.97022	-0.3475
-0.928575	-0.126445
-0.869092	0.109289
-0.804149	0.33871
-0.744063	0.544267
-0.696248	0.713225
-0.664996	0.838062
-0.651787	0.915993
-0.655916	0.947878
-0.675236	0.93686
-0.70678	0.887081
-0.747151	0.802763
-0.792617	0.687797
-0.838986	0.545856
-0.881378	0.380912
-0.914093	0.197912
-0.930711	0.00334294
-0.924532	-0.19456
-0.889346	-0.386111
-0.820428	-0.561007
-0.715599	-0.709573
-0.576086	-0.824178
-0.406994	-0.90052
-0.217194	-0.938483
-0.0185605	-0.94233
0.175391	-0.920135
0.351301	-0.8825
0.497899	-0.840756
0.607753	-0.804954
0.678481	-0.782024
0.713178	-0.774429
0.71993	-0.779606
0.710436	-0.790287
0.697946	-0.795695
0.694846	-0.783398
0.710283	-0.741519
0.748264	-0.660943
0.806563	-0.537148
0.87668	-0.371382
0.94491	-0.17099
0.994389	0.0511202
1.00783	0.277812
0.970538	0.489615
0.873138	0.666924
0.713689	0.792192
0.498683	0.851848
0.242817	0.837735
-0.0324804	0.747939
-0.301564	0.586994
-0.537753	0.365492
-0.716725	0.0992012
-0.819623	-0.192206
-0.835425	-0.486677
-0.762274	-0.76147
-0.607573	-0.99489
-0.386892	-1.168
-0.121867	-1.26618
0.162571	-1.2805
0.441222	-1.20867
0.691465	-1.05563
0.895566	-0.833463
1.04217	-0.560768
1.12685	-0.261274
1.15181	0.0381373
1.12473	0.309909
1.05725	0.528561
0.963143	0.673409
0.856592	0.730947
0.750755	0.696561
0.656723	0.575319
0.582907	0.381701
0.534804	0.138222
0.515022	-0.126935
0.523458	-0.383017
0.557527	-0.600183
0.612419	-0.752943
0.681377	-0.823103
0.756053	-0.801843
0.826999	-0.690643
0.884315	-0.500923
0.918464	-0.252456
0.921202	0.0292207
0.886499	0.316074
0.811359	0.581051
0.69635	0.801335
0.545762	0.960935
0.367299	1.0523
0.171318	1.07672
-0.0303159	1.04358
-0.225591	0.968419
-0.403719	0.870343
-0.556312	0.768943
-0.678165	0.681361
-0.767546	0.619841
-0.82597	0.590148
-0.857526	0.591043
-0.867928	0.614851
-0.863455	0.648999
-0.850013	0.67825
-0.832448	0.687278
-0.814214	0.663172
-0.797409	0.597494
-0.783094	0.487592
-0.771765	0.336972
-0.763822	0.1547
-0.759875	-0.0460241
-0.760789	-0.249874
-0.767442	-0.441627
-0.780258	-0.608252
-0.79863	-0.740517
-0.820421	-0.833912
-0.841687	-0.888777
-0.856758	-0.909688
-0.858738	-0.904262
-0.840372	-0.881623
-0.795171	-0.850823
-0.718578	-0.819475
-0.608983	-0.792823
-0.468335	-0.773369
-0.302231	-0.761069
-0.1194	-0.753999
0.0693541	-0.749293
0.252572	-0.744128
0.419692	-0.736518
0.562454	-0.725739
0.675897	-0.712317
0.758795	-0.697595
0.813457	-0.683003
0.844965	-0.669222
0.85999	-0.655439
0.865452	-0.638906
0.867247	-0.614925
0.869291	-0.577319
0.873045	-0.519347
0.877578	-0.434927
0.880141	-0.319963
0.877107	-0.173522
0.865064	0.00136268
0.841836	0.197447
0.807207	0.403672
0.763199	0.606152
0.713873	0.789641
0.664693	0.939238
0.621613	1.0421
0.590062	1.08892
0.574044	1.07497
0.575513	1.00057
0.594106	0.871006
0.627286	0.695852
0.670814	0.487856
0.719463	0.261553
0.767815	0.0317801
0.811015	-0.187703
0.845341	-0.385347
0.868527	-0.552589
0.87981	-0.684245
0.879746	-0.778536
0.869882	-0.83681
0.852366	-0.863044
0.829612	-0.863183
0.804053	-0.844411
0.778002	-0.814375
0.753601	-0.780454
0.732782	-0.749088
0.717207	-0.725251
0.708139	-0.712097
0.706257	-0.710813
0.711455	-0.720692
0.722687	-0.739422
0.737935	-0.763532
0.754373	-0.78898
0.768726	-0.811782
0.777808	-0.82863
0.779157	-0.837404
0.771634	-0.837494
0.755844	-0.829886
0.734265	-0.816949
0.710978	-0.801979
0.691022	-0.788522
0.679431	-0.779619
0.680117	-0.777075
0.694808	-0.780899
0.722261	-0.789018
0.757939	-0.797327
0.794269	-0.800089
0.821497	-0.790636
0.829037	-0.762291
0.807112	-0.709361
0.74842	-0.628059
0.649518	-0.517213
0.511662	-0.378638
0.340938	-0.217111
0.147611	-0.0399409
-0.0552091	0.143796
-0.253358	0.324235
-0.433583	0.491765
-0.585333	0.637984
-0.702076	0.756428
-0.781931	0.842978
-0.827531	0.895924
-0.845166	0.915686
-0.843377	0.904278
-0.831291	0.864617
-0.816965	0.799832
-0.80608	0.712688
-0.801166	0.605271
-0.801512	0.478986
-0.803733	0.334876
-0.80288	0.174209
-0.793853	-0.000811928
-0.772841	-0.186363
-0.738485	-0.376514
-0.692546	-0.563084
-0.639922	-0.735914
-0.588003	-0.883573
-0.545468	-0.994429
-0.520744	-1.05797
-0.520384	-1.06619
-0.547679	-1.01484
-0.601734	-0.904431
-0.677188	-0.74062
-0.764647	-0.53415
-0.851764	-0.300072
-0.924825	-0.0564354
-0.970589	0.177439
-0.978113	0.382882
-0.940282	0.543741
-0.854805	0.647933
-0.724537	0.688498
-0.557072	0.664046
-0.363694	0.57857
-0.157842	0.440719
0.0466539	0.262662
0.237297	0.058732
0.404351	-0.15596
0.541771	-0.366775
0.647537	-0.56054
0.723356	-0.726221
0.773852	-0.85528
0.805379	-0.941772
0.824704	-0.98226
0.837776	-0.975682
0.848821	-0.923206
0.859885	-0.828146
0.87091	-0.695908
0.880275	-0.533891
0.885657	-0.351285
0.884997	-0.158644
0.877331	0.0327839
0.86328	0.211985
0.845053	0.369273
0.825967	0.49742
0.809545	0.592636
0.798397	0.655191
0.79313	0.689511
0.791541	0.703642
0.788342	0.708066
0.775532	0.713984
0.74346	0.731304
0.682457	0.766644
0.584782	0.82172
0.446571	0.892436
0.269396	0.968925
0.0611035	1.03663
-0.164306	1.07836
-0.38784	1.07702
-0.587626	1.01869
-0.741706	0.895499
-0.831104	0.70782
-0.842693	0.465367
-0.771388	0.18688
-0.621272	-0.101663
-0.405443	-0.370132
-0.144537	-0.588249
0.135863	-0.729926
0.408565	-0.777295
0.648334	-0.72376
0.835142	-0.575571
0.956603	-0.35159
1.00924	-0.0811961
0.998435	0.199423
0.937051	0.45212
0.843113	0.642079
0.736825	0.742785
0.637484	0.739906
0.560765	0.633472
0.516771	0.438013
0.509112	0.180561
0.535094	-0.10316
0.5869	-0.373844
0.653502	-0.59422
0.722916	-0.734373
0.784409	-0.775969
0.830258	-0.714778
0.856812	-0.561129
0.864702	-0.338249
0.858229	-0.0787484
0.844086	0.180213
0.829686	0.402329
0.821415	0.557312
0.823137	0.625034
0.83522	0.598064
0.854252	0.482254
0.873488	0.295383
0.883949	0.0641568
0.875973	-0.179912
0.84094	-0.405029
0.772887	-0.583378
0.669715	-0.694471
0.533793	-0.727191
0.371838	-0.680334
0.194089	-0.561707
0.0128886	-0.386114
-0.159085	-0.172651
-0.310669	0.0581332
-0.433831	0.286751
-0.524794	0.496581
-0.584478	0.674814
-0.618187	0.812561
-0.634589	0.904345
-0.644134	0.947279
-0.657159	0.940286
-0.681956	0.883624
-0.723118	0.778863
-0.780408	0.629318
-0.848372	0.440753
-0.916797	0.222104
-0.971993	-0.014099
-0.998767	-0.251898
-0.982827	-0.472809
-0.913267	-0.657477
-0.784774	-0.787898
-0.599165	-0.849864
-0.366018	-0.835204
-0.1022	-0.743358
0.169684	-0.58195
0.423786	-0.366149
0.634148	-0.116869
0.778082	0.141969
0.839324	0.386669
0.8105	0.596972
0.694519	0.758701
0.504635	0.865412
0.263109	0.918758
-0.00139438	0.927531
-0.257333	0.90556
-0.474257	0.868852
-0.626664	0.832496
-0.697193	0.807891
-0.678688	0.800765
-0.574867	0.81034
-0.399484	0.829733
-0.174146	0.847485
0.074891	0.849914
0.320464	0.823839
0.5382	0.759187
0.709645	0.651033
0.824358	0.500733
0.880704	0.315966
0.885284	0.109719
0.85116	-0.101629
0.795204	-0.300756
0.73505	-0.471998
0.68613	-0.603655
0.659256	-0.689639
0.659095	-0.730223
0.683723	-0.731791
0.725253	-0.705662
0.771386	-0.666193
0.807578	-0.628475
0.819451	-0.605964
0.795045	-0.608404
0.726604	-0.640305
0.611642	-0.700194
0.453203	-0.780717
0.259351	-0.869581
0.0420411	-0.951197
-0.184409	-1.00882
-0.404995	-1.02688
-0.605607	-0.993235
-0.774321	-0.900947
-0.902277	-0.749477
-0.984086	-0.544987
-1.0178	-0.299798
-1.00452	-0.0310221
-0.947793	0.241436
-0.852874	0.497261
-0.726087	0.718162
-0.574259	0.890059
-0.40434	1.0047
-0.223179	1.06051
-0.0374293	1.06251
0.146488	1.02133
0.322397	0.951515
0.484416	0.869283
0.627064	0.790111
0.745427	0.72656
0.835368	0.686603
0.893765	0.672704
0.918721	0.681764
0.90972	0.705871
0.867672	0.733717
0.794854	0.752424
0.694721	0.749494
0.571623	0.714602
0.43048	0.640992
0.276461	0.526317
0.114738	0.372865
-0.049639	0.187184
-0.211745	-0.0207543
-0.366654	-0.238701
-0.50926	-0.453367
-0.634104	-0.651598
-0.735321	-0.821358
-0.806771	-0.952475
-0.842436	-1.03715
-0.837057	-1.07029
-0.786995	-1.04973
-0.691155	-0.97634
-0.551843	-0.854108
-0.375347	-0.690049
-0.172089	-0.493997
0.0437967	-0.278168
0.255464	-0.0564989
0.444903	0.156245
0.594854	0.345532
0.690842	0.498204
0.723049	0.603575
0.687713	0.654359
0.587825	0.647311
0.432959	0.583474
0.238228	0.468029
0.0224627	0.309744
-0.194124	0.120142
-0.392467	-0.087497
-0.557	-0.299153
-0.677463	-0.500975
-0.749921	-0.680016
-0.776841	-0.824786
-0.766243	-0.925669
-0.730095	-0.975276
-0.682223	-0.968841
-0.636099	-0.904682
-0.602853	-0.784723
-0.589811	-0.615009
-0.599758	-0.406033
-0.630985	-0.172707
-0.678058	0.0662279
-0.733121	0.289456
-0.787479	0.47504
-0.833194	0.602912
-0.864405	0.657626
-0.878202	0.630946
-0.874927	0.523803
-0.857883	0.34718
-0.832551	0.121606
-0.80546	-0.12483
-0.782912	-0.359833
-0.769778	-0.551188
-0.76854	-0.671418
-0.778736	-0.702056
-0.796859	-0.636832
-0.816721	-0.483162
-0.830223	-0.261594
-0.828413	-0.00316935
-0.802699	0.254968
-0.746058	0.475088
-0.654105	0.624653
-0.525891	0.681418
-0.364359	0.637018
-0.176383	0.498404
0.027585	0.286883
0.234273	0.0348736
0.428657	-0.219103
0.595273	-0.436399
0.719646	-0.584209
0.789703	-0.640585
0.797036	-0.597689
0.73788	-0.462794
0.613696	-0.256919
0.431301	-0.0113687
0.202526	0.237203
-0.0565683	0.452377
-0.326862	0.603293
-0.587618	0.668885
-0.818109	0.640434
-0.999298	0.522123
-1.11546	0.329645
-1.15563	0.08719
-1.11471	-0.176589
-0.994211	-0.432942
-0.802437	-0.657021
-0.554139	-0.830916
-0.269561	-0.945368
0.0270846	-1.00001
0.309624	-1.00228
0.552305	-0.965282
0.732356	-0.905101
0.832469	-0.837969
0.842929	-0.777764
0.763082	-0.734144
0.601884	-0.711491
0.377353	-0.70872
0.11489	-0.719878
-0.155423	-0.735354
-0.402253	-0.743513
-0.596783	-0.732489
-0.7163	-0.691949
-0.747137	-0.614603
-0.686502	-0.497323
-0.54292	-0.341745
-0.335168	-0.154297
-0.0898304	0.0543775
0.162205	0.270551
0.389793	0.478992
0.565518	0.664832
0.669054	0.815475
0.689384	0.922296
0.625643	0.981853
0.486498	0.996394
0.288303	0.973533
0.0523686	0.925059
-0.19813	0.865038
-0.44112	0.807442
-0.658017	0.763687
-0.835233	0.740498
-0.964685	0.738491
-1.04337	0.75179
-1.07224	0.768826
-1.05478	0.774255
-0.995547	0.751726
-0.899145	0.68705
-0.769748	0.571205
-0.611214	0.402641
-0.427684	0.188414
-0.224385	-0.0560899
-0.00832779	-0.308856
0.211389	-0.544118
0.423853	-0.735963
0.617251	-0.862064
0.780283	-0.906946
0.903833	-0.864235
0.98254	-0.737534
1.01592	-0.539805
1.00872	-0.291385
0.970362	-0.0170042
0.913489	0.257659
0.851808	0.509312
0.79764	0.719716
0.759597	0.877322
0.740888	0.977677
0.738579	1.02268
0.744025	1.01897
0.744424	0.975766
0.725248	0.902726
0.673143	0.808144
0.578755	0.69782
0.438988	0.574718
0.258255	0.439413
0.0484838	0.291111
-0.172157	0.128994
-0.381605	-0.0464494
-0.556932	-0.232383
-0.677556	-0.423099
-0.728099	-0.61009
-0.700456	-0.782723
-0.594778	-0.929347
-0.41929	-1.03867
-0.189043	-1.10116
0.0761021	-1.11023
0.353899	-1.06309
0.62214	-0.961158
0.860745	-0.809997
1.05328	-0.61881
1.1878	-0.399619
1.25714	-0.166202
1.25865	0.0671259
1.19379	0.286743
1.06757	0.480913
0.888143	0.640805
0.666493	0.761274
0.416218	0.841276
0.153223	0.883862
-0.104795	0.89568
-0.339234	0.886017
-0.531895	0.865443
-0.666659	0.844204
-0.731371	0.830588
-0.719631	0.829493
-0.632203	0.841445
-0.477682	0.862269
-0.272233	0.883537
-0.0382645	0.893782
0.197867	0.880367
0.408873	0.831749
0.569861	0.739781
0.661508	0.601666
0.672563	0.4212
0.601294	0.209027
0.455621	-0.0181937
0.251903	-0.239651
0.0125476	-0.433019
-0.237194	-0.577481
-0.47274	-0.656676
-0.673468	-0.661104
-0.825278	-0.589599
-0.922061	-0.449628
-0.965861	-0.256349
-0.965777	-0.030563
-0.935806	0.204149
-0.892042	0.424663
-0.849704	0.611437
-0.820503	0.751041
-0.810761	0.837736
-0.820588	0.873829
-0.844173	0.868809
-0.8711	0.837378
-0.888416	0.79672
-0.883044	0.763434
-0.844131	0.75061
-0.764926	0.765516
-0.643916	0.808255
-0.485048	0.8716
-0.297073	0.942049
-0.0921613	1.00194
0.11594	1.03229
0.313865	1.01602
0.490374	0.940882
0.637613	0.801895
0.751723	0.602645
0.832749	0.355414
0.88396	0.0799956
0.910767	-0.19863
0.919469	-0.453437
0.9161	-0.658859
0.905568	-0.794154
0.891201	-0.846116
0.874734	-0.81075
0.856677	-0.693656
0.836915	-0.509085
0.815368	-0.277832
0.792544	-0.0242913
0.769814	0.22685
0.749354	0.453792
0.73373	0.640202
0.725215	0.776838
0.725004	0.862015
0.73249	0.900915
0.744809	0.903917
0.756775	0.884273
0.761268	0.85556
0.750056	0.829347
0.714928	0.813459
0.648969	0.811092
0.547766	0.820881
0.410364	0.837825
0.239795	0.854837
0.0430975	0.864575
-0.169193	0.861193
-0.384015	0.841666
-0.587072	0.806469
-0.764278	0.759499
-0.903134	0.707317
-0.9939	0.657864
-1.0304	0.618944
-1.01045	0.596765
-0.935847	0.594819
-0.812026	0.613315
-0.64746	0.649242
-0.452853	0.697027
-0.240237	0.749643
-0.022044	0.79992
0.189801	0.841793
0.3847	0.87125
0.554074	0.886807
0.691895	0.889447
0.794995	0.882066
0.863159	0.86859
0.898952	0.852966
0.907308	0.838243
0.894891	0.825969
0.869274	0.815995
0.83804	0.806755
0.807891	0.795916
0.783901	0.781279
0.769026	0.761681
0.763933	0.737699
0.767204	0.711937
0.775837	0.688796
0.785987	0.673707
0.793788	0.671945
0.796128	0.68724
0.791249	0.720468
0.779072	0.768709
0.761203	0.824938
0.740638	0.878477
0.721198	0.91622
0.706811	0.924508
0.700757	0.891362
0.704987	0.808734
0.71965	0.674362
0.742891	0.492884
0.770942	0.275954
0.798483	0.0412592
0.8192	-0.189478
0.82645	-0.393234
0.813953	-0.548763
0.776424	-0.639511
0.710112	-0.655925
0.613217	-0.596763
0.486172	-0.469188
0.331779	-0.287668
0.155192	-0.071844
-0.0362791	0.156255
-0.233539	0.375205
-0.426261	0.566901
-0.603597	0.718603
-0.754997	0.824016
-0.871076	0.88331
-0.944444	0.902164
-0.970393	0.890082
-0.947364	0.858339
-0.877095	0.817954
-0.764433	0.778062
-0.616795	0.744929
-0.443363	0.721709
-0.254136	0.708885
-0.0589667	0.705175
0.133221	0.708616
0.314943	0.717502
0.480308	0.730937
0.624838	0.748845
0.745037	0.771476
0.83787	0.798533
0.900321	0.828213
0.929196	0.856457
0.921273	0.876702
0.87383	0.880301
0.785471	0.857652
0.657094	0.799882
0.492768	0.700792
0.300293	0.558687
0.0912261	0.377678
-0.119729	0.168133
-0.315972	-0.0539186
-0.480749	-0.268433
-0.599158	-0.45385
-0.660063	-0.59007
-0.657613	-0.66144
-0.592073	-0.659213
-0.46981	-0.583051
-0.302417	-0.441262
-0.105133	-0.249694
0.105181	-0.0294385
0.312152	0.196269
0.501725	0.405441
0.663432	0.580438
0.790913	0.710249
0.881677	0.791604
0.936218	0.828749
0.956768	0.831985
0.945992	0.815264
0.905946	0.793307
0.837562	0.778755
0.740755	0.779877
0.615122	0.799183
0.461035	0.833188
0.280823	0.873291
0.0796978	0.907567
-0.133877	0.923085
-0.348547	0.908316
-0.551197	0.855164
-0.728662	0.760283
-0.869731	0.625513
-0.967033	0.457407
-1.01839	0.266035
-1.02734	0.0633508
-1.00258	-0.138545
-0.956501	-0.32892
-0.902839	-0.499448
-0.854052	-0.644642
-0.818786	-0.761681
-0.800012	-0.849751
-0.794224	-0.909113
-0.791925	-0.94018
-0.779405	-0.942819
-0.741503	-0.91607
-0.664913	-0.858349
-0.541401	-0.768077
-0.370321	-0.644571
-0.159901	-0.488993
0.0730303	-0.305118
0.304919	-0.0997162
0.508762	0.117555
0.658267	0.334792
0.732246	0.538929
0.718466	0.717137
0.616287	0.85831
0.437557	0.954423
0.205517	1.00156
-0.0481682	1.00045
-0.287861	0.956454
-0.479204	0.878996
-0.594335	0.78054
-0.616248	0.675236
-0.541567	0.577415
-0.381265	0.500072
-0.159202	0.453508
0.0913404	0.444227
0.332577	0.4742
0.527845	0.540552
0.647064	0.635725
0.671187	0.748113
0.594979	0.863134
0.427705	0.964683
0.191676	1.03682
-0.0811087	1.06558
-0.353661	1.04065
-0.589318	0.956832
-0.756864	0.814976
-0.834707	0.622311
-0.813545	0.39203
-0.69718	0.142132
-0.501488	-0.106405
-0.25178	-0.331902
0.0209382	-0.514439
0.28419	-0.638158
0.508102	-0.693078
0.668768	-0.676157
0.750532	-0.591463
0.747001	-0.449434
0.660834	-0.265359
0.502511	-0.0573463
0.288416	0.15591
0.0386041	0.357204
-0.225398	0.532452
-0.482497	0.671671
-0.713498	0.769236
-0.902104	0.823491
-1.03554	0.835879
-1.10497	0.809849
-1.10571	0.749814
-1.03757	0.660361
-0.904994	0.545865
-0.717145	0.410502
-0.487733	0.258589
-0.234377	0.0950518
0.0225134	-0.07417
0.26136	-0.241993
0.461434	-0.400446
0.605049	-0.54134
0.679628	-0.657261
0.679337	-0.742693
0.605986	-0.795034
0.468974	-0.815254
0.28422	-0.808007
0.0721622	-0.78111
-0.144932	-0.744432
-0.345927	-0.70835
-0.513618	-0.682037
-0.636899	-0.671884
-0.711971	-0.68035
-0.742378	-0.705467
-0.737906	-0.741073
-0.712519	-0.777771
-0.681702	-0.804402
-0.659658	-0.809786
-0.656807	-0.784415
-0.67801	-0.721814
-0.721774	-0.619376
-0.780578	-0.478581
-0.842204	-0.304652
-0.891857	-0.10578
-0.914672	0.107875
-0.898204	0.325199
-0.834469	0.534976
-0.721259	0.726486
-0.562517	0.889839
-0.367787	1.01611
-0.150852	1.09744
0.0722061	1.12724
0.285199	1.10061
0.473963	1.01504
0.628102	0.87138
0.742123	0.674736
0.8158	0.435244
0.853763	0.168263
0.864393	-0.106172
0.858231	-0.36478
0.846143	-0.58331
0.837541	-0.739426
0.838896	-0.815818
0.852748	-0.803039
0.87734	-0.701568
0.9069	-0.522638
0.932545	-0.287576
0.943673	-0.025581
0.929658	0.229846
0.881626	0.445366
0.794036	0.592524
0.665813	0.651989
0.500859	0.61662
0.307796	0.492798
0.0989914	0.299757
-0.111039	0.0669336
-0.30758	-0.170305
-0.47774	-0.375916
-0.6122	-0.51862
-0.706423	-0.576673
-0.761129	-0.541224
-0.781933	-0.4177
-0.778224	-0.224997
-0.761468	0.00741155
-0.743188	0.244009
-0.733005	0.448694
-0.737023	0.590304
-0.756872	0.647337
-0.789533	0.611141
-0.827964	0.48708
-0.862399	0.293554
-0.882053	0.0590436
-0.876927	-0.182285
-0.839383	-0.395717
-0.765239	-0.551049
-0.654243	-0.626819
-0.509888	-0.613106
-0.338697	-0.512555
-0.149162	-0.339567
0.0494098	-0.117888
0.247908	0.122969
0.438114	0.351861
0.612996	0.540102
0.766625	0.664934
0.893852	0.71195
0.989911	0.676264
1.05018	0.562376
1.0702	0.382912
1.04613	0.156535
0.975425	-0.0946194
0.857817	-0.347569
0.696177	-0.580869
0.497159	-0.776493
0.271369	-0.921097
0.0329387	-1.00663
-0.201484	-1.03034
-0.414245	-0.994397
-0.588468	-0.905038
-0.709861	-0.77165
-0.768268	-0.605668
-0.758754	-0.419481
-0.682054	-0.225387
-0.544375	-0.0346539
-0.356613	0.143253
-0.133155	0.301237
0.109529	0.434873
0.354282	0.542448
0.584469	0.624727
0.784921	0.684495
0.942597	0.725915
1.04704	0.753809
1.09076	0.772933
1.06961	0.787349
0.983205	0.799982
0.835484	0.812403
0.635052	0.824878
0.395339	0.836642
0.134268	0.84635
-0.126722	0.852606
-0.364336	0.854448
-0.555716	0.851721
-0.681137	0.845229
-0.726745	0.836647
-0.68692	0.828194
-0.565802	0.822112
-0.377614	0.820035
-0.145585	0.822356
0.100556	0.827715
0.32825	0.832711
0.506479	0.831938
0.610224	0.818389
0.624286	0.784214
0.545851	0.721759
0.385305	0.624785
0.16511	0.48968
-0.0831931	0.316522
-0.323423	0.109792
-0.52001	-0.121372
-0.643259	-0.363501
-0.67382	-0.59971
-0.605656	-0.811174
-0.447047	-0.979034
-0.219454	-1.08653
0.0455823	-1.12109
0.311044	-1.07618
0.539813	-0.952416
0.70002	-0.758107
0.769554	-0.508713
0.739065	-0.225532
0.61307	0.0664162
0.409034	0.341002
0.154643	0.573803
-0.116284	0.744742
-0.368583	0.840227
-0.570531	0.854463
-0.697928	0.789801
-0.73695	0.656066
-0.685405	0.468988
-0.552321	0.248004
-0.356022	0.0137678
-0.121035	-0.214262
0.125635	-0.419822
0.358318	-0.591192
0.556024	-0.721794
0.704872	-0.810039
0.799319	-0.858574
0.84208	-0.873133
0.842825	-0.861231
0.815916	-0.830956
0.777582	-0.790029
0.742982	-0.74524
0.723626	-0.702262
0.725531	-0.665748
0.748367	-0.639563
0.785699	-0.626956
0.826227	-0.630555
0.855816	-0.652084
0.859971	-0.691858
0.826363	-0.748161
0.747018	-0.816694
0.619823	-0.890312
0.449113	-0.959199
0.245244	-1.01159
0.0231986	-1.03503
-0.199543	-1.01802
-0.405544	-0.951837
-0.579946	-0.83229
-0.712589	-0.660993
-0.799367	-0.446001
-0.842604	-0.201582
-0.850385	0.0529201
-0.834965	0.295033
-0.810503	0.501681
-0.790504	0.651974
-0.785388	0.729879
-0.800579	0.72639
-0.835463	0.640917
-0.883371	0.48166
-0.932638	0.264919
-0.968557	0.0134075
-0.975911	-0.246212
-0.941687	-0.486265
-0.857504	-0.681099
-0.721375	-0.809843
-0.538506	-0.858572
-0.321011	-0.821634
-0.0865775	-0.702025
0.143699	-0.510802
0.347993	-0.265643
0.50652	0.0112425
0.604014	0.295596
0.631534	0.563676
0.587385	0.794615
0.477038	0.972292
0.312143	1.08652
0.108813	1.13345
-0.114514	1.1152
-0.339286	1.03878
-0.548811	0.91461
-0.729737	0.754757
-0.872877	0.571284
-0.973344	0.374893
-1.03008	0.17406
-1.04493	-0.0252236
-1.02151	-0.219123
-0.964115	-0.405156
-0.87684	-0.581116
-0.763102	-0.743983
-0.625583	-0.88909
-0.466556	-1.00977
-0.288459	-1.09765
-0.0945608	-1.14351
0.110445	-1.13872
0.320073	-1.07694
0.525985	-0.955799
0.718286	-0.778181
0.886141	-0.552966
1.01867	-0.294892
1.10602	-0.0235369
1.14042	0.238514
1.11726	0.468104
1.03573	0.644203
0.899306	0.750492
0.715689	0.777429
0.496313	0.72348
0.255472	0.59532
0.00908445	0.40697
-0.226753	0.177987
-0.437288	-0.0690197
-0.610572	-0.311179
-0.738668	-0.528073
-0.818475	-0.704
-0.852028	-0.829491
-0.846187	-0.901928
-0.811717	-0.925203
-0.761811	-0.90855
-0.710241	-0.864757
-0.669356	-0.808052
-0.648212	-0.751986
-0.651103	-0.707599
-0.676765	-0.682089
-0.718372	-0.678106
-0.76442	-0.693694
-0.80038	-0.722817
-0.810951	-0.756343
-0.782586	-0.783338
-0.705919	-0.792474
-0.577712	-0.773433
-0.401986	-0.718124
-0.190121	-0.621647
0.0401435	-0.482913
0.266718	-0.304899
0.46591	-0.0945415
0.615529	0.137691
0.697911	0.378517
0.702403	0.612781
0.626933	0.824577
0.47841	0.998492
0.271874	1.12089
0.0285039	1.18116
-0.227234	1.17286
-0.470871	1.09451
-0.681168	0.950141
-0.842799	0.749284
-0.948112	0.506479
-0.997694	0.240278
-0.999698	-0.028239
-0.968054	-0.277286
-0.919852	-0.486394
-0.872319	-0.638411
-0.839854	-0.721271
-0.831577	-0.729282
-0.849777	-0.663775
-0.889486	-0.532965
-0.939269	-0.351021
-0.983094	-0.136417
-1.00299	0.0902529
-0.982093	0.308712
-0.907613	0.501401
-0.773231	0.655501
-0.580602	0.764296
-0.339711	0.827693
-0.0680254	0.85178
0.211437	0.847489
0.47286	0.828515
0.690813	0.80881
0.843437	0.800021
0.915177	0.809275
0.898713	0.837704
0.795811	0.87996
0.617017	0.924864
0.380248	0.957123
0.108505	0.959902
-0.172956	0.91786
-0.439618	0.820194
-0.670446	0.663173
-0.850047	0.451725
-0.969992	0.199739
-1.02918	-0.0710608
-1.03324	-0.333597
-0.993167	-0.558971
-0.923322	-0.720558
-0.83928	-0.798039
-0.755693	-0.78074
-0.684552	-0.669707
-0.634025	-0.478143
-0.607964	-0.230053
-0.606083	0.0427322
-0.624682	0.304779
-0.657731	0.5219
-0.698118	0.665916
-0.738837	0.718615
-0.773953	0.674312
-0.799231	0.540611
-0.812393	0.337235
-0.813029	0.0931313
-0.802248	-0.157737
-0.7822	-0.381234
-0.755574	-0.547796
-0.725196	-0.636357
-0.693765	-0.636878
-0.663739	-0.551154
-0.637331	-0.391837
-0.616546	-0.179945
-0.603189	0.0586899
-0.598799	0.297412
-0.604477	0.512505
-0.620645	0.686173
-0.64679	0.808337
-0.681253	0.877055
-0.721167	0.897668
-0.762599	0.880908
-0.800929	0.840443
-0.83145	0.790316
-0.85012	0.742755
-0.854327	0.70668
-0.843533	0.687079
-0.819624	0.685205
-0.786869	0.699394
-0.751412	0.726192
-0.720359	0.76145
-0.700554	0.801101
-0.69726	0.841469
-0.712952	0.87911
-0.746447	0.910324
-0.792561	0.930605
-0.842388	0.93429
-0.884216	0.91466
-0.904985	0.864626
-0.892109	0.777964
-0.835409	0.650931
-0.728879	0.483931
-0.572006	0.282847
-0.370431	0.0596358
-0.135816	-0.168095
0.115108	-0.378668
0.362195	-0.548954
0.584069	-0.65771
0.760532	-0.689094
0.874895	-0.635754
0.915926	-0.500869
0.879165	-0.298678
0.767434	-0.0532821
0.590495	0.204223
0.363927	0.439901
0.107358	0.6218
-0.157679	0.724682
-0.410021	0.733896
-0.630985	0.647735
-0.806104	0.477869
-0.926306	0.247761
-0.988452	-0.0107253
-0.995237	-0.261965
-0.954497	-0.471766
-0.878068	-0.612275
-0.780328	-0.665845
-0.676603	-0.627301
-0.58159	-0.504282
-0.507944	-0.315703
-0.465127	-0.0886498
-0.458587	0.145726
-0.489311	0.35662
-0.553764	0.51761
-0.644188	0.609733
-0.749268	0.623246
-0.855116	0.557957
-0.946534	0.422258
-1.00849	0.231197
-1.02769	0.00400486
-0.994114	-0.238436
-0.902403	-0.475833
-0.752804	-0.690153
-0.551649	-0.866647
-0.311175	-0.994261
-0.0486654	-1.06563
0.215058	-1.07683
0.457668	-1.02717
0.657669	-0.919057
0.79679	-0.758113
0.862109	-0.553338
0.847638	-0.317237
0.755112	-0.0656505
0.593858	0.182869
0.379706	0.408265
0.133084	0.590731
-0.123466	0.712839
-0.368002	0.761765
-0.581747	0.731233
-0.751147	0.622843
-0.869141	0.446469
-0.935481	0.219609
-0.956094	-0.0343116
-0.941613	-0.288486
-0.90533	-0.515782
-0.860894	-0.691887
-0.820115	-0.798094
-0.791203	-0.823332
-0.777685	-0.76518
-0.778131	-0.629755
-0.786685	-0.43055
-0.794275	-0.186459
-0.790255	0.0806601
-0.764227	0.348506
-0.70772	0.596572
-0.61553	0.807849
-0.486517	0.96984
-0.323812	1.07489
-0.134452	1.11997
0.0714615	1.10599
0.281907	1.03705
0.484218	0.91957
0.666297	0.76164
0.817632	0.572489
0.930012	0.362142
0.997928	0.141147
1.01868	-0.0797181
0.992262	-0.289851
0.92109	-0.479366
0.809682	-0.639779
0.664284	-0.764722
0.492507	-0.8506
0.302947	-0.897019
0.10478	-0.906886
-0.0926815	-0.886117
-0.280472	-0.842946
-0.450493	-0.786937
-0.596031	-0.727821
-0.712232	-0.674353
-0.796468	-0.633356
-0.848534	-0.609088
-0.870634	-0.60302
-0.867114	-0.614013
-0.843988	-0.638834
-0.80828	-0.672894
-0.7673	-0.711056
-0.727932	-0.748383
-0.696025	-0.780717
-0.675969	-0.80504
-0.670447	-0.819602
-0.680381	-0.823874
-0.705016	-0.818392
-0.742098	-0.804566
-0.788091	-0.784524
-0.838396	-0.761004
-0.887553	-0.737268
-0.929439	-0.716998
-0.957491	-0.704089
-0.965007	-0.702286
-0.945576	-0.714661
-0.893658	-0.742953
-0.805318	-0.786897
-0.679025	-0.843662
-0.516419	-0.90758
-0.322869	-0.970281
-0.107686	-1.02132
0.116163	-1.04929
0.332882	-1.04328
0.525188	-0.994535
0.676049	-0.898029
0.770605	-0.753704
0.798017	-0.567129
0.752973	-0.349425
0.636614	-0.116416
0.456721	0.112923
0.227101	0.318538
-0.0337518	0.481583
-0.304557	0.58665
-0.563448	0.623586
-0.790158	0.588673
-0.967928	0.485009
-1.08487	0.322058
-1.1347	0.114447
-1.11675	-0.119781
-1.03539	-0.361196
-0.899058	-0.591014
-0.718994	-0.792855
-0.507967	-0.954038
-0.279134	-1.0663
-0.0451238	-1.12591
0.182625	-1.13328
0.39428	-1.09216
0.581865	-1.00865
0.739396	-0.890084
0.862967	-0.744094
0.950814	-0.577902
1.00335	-0.397907
1.0231	-0.209619
1.01458	-0.0178828
0.983854	0.172713
0.938052	0.357349
0.884556	0.530574
0.830144	0.68608
0.780104	0.816755
0.737506	0.915034
0.702748	0.973538
0.673497	0.985929
0.645036	0.947878
0.611002	0.857998
0.564386	0.718604
0.498645	0.536128
0.408761	0.321102
0.292087	0.0876208
0.148865	-0.147671
-0.0176312	-0.366993
-0.201309	-0.553069
-0.393775	-0.690799
-0.58503	-0.768745
-0.76425	-0.780251
-0.920538	-0.724064
-1.04361	-0.604391
-1.12441	-0.430401
-1.15572	-0.215261
-1.13271	0.0251696
-1.05365	0.273796
-0.920512	0.513735
-0.739533	0.729581
-0.521517	0.908382
-0.281695	1.04027
-0.0389948	1.11877
0.185356	1.1408
0.369865	1.10647
0.495272	1.01881
0.547219	0.883406
0.518686	0.708058
0.411766	0.502454
0.238379	0.277833
0.0196325	0.0466112
-0.21624	-0.178075
-0.437239	-0.382931
-0.611841	-0.555174
-0.713535	-0.683305
-0.724957	-0.757922
-0.64091	-0.772513
-0.469723	-0.724164
-0.232619	-0.614092
0.0389135	-0.447936
0.307421	-0.23576
0.534871	0.00830813
0.688295	0.266803
0.744834	0.520018
0.695358	0.747438
0.54607	0.929413
0.317791	1.04896
0.0430066	1.09349
-0.238894	1.05637
-0.487439	0.937967
-0.667077	0.746187
-0.752404	0.496207
-0.731833	0.20945
-0.609155	-0.0882325
-0.402771	-0.369022
-0.142772	-0.606007
0.133658	-0.776143
0.387773	-0.862911
0.584855	-0.858326
0.699037	-0.763984
0.716645	-0.590986
0.637646	-0.358696
0.475065	-0.0925061
0.252599	0.179118
0.000864627	0.427921
-0.247052	0.629015
-0.460069	0.763514
-0.612955	0.820284
-0.689052	0.796636
-0.681611	0.697917
-0.59368	0.536162
-0.436734	0.328094
-0.228386	0.0928525
0.0103638	-0.150175
0.257886	-0.38311
0.494287	-0.590747
0.703109	-0.761103
0.87224	-0.885453
0.994078	-0.958043
1.0651	-0.975715
1.08508	-0.937628
1.05617	-0.845205
0.982084	-0.702313
0.867535	-0.515613
0.717949	-0.294897
0.539448	-0.0532255
0.33899	0.193344
0.124534	0.426564
-0.0949163	0.627379
-0.3095	0.777758
-0.508966	0.862777
-0.683407	0.872588
-0.824154	0.803968
-0.924714	0.6611
-0.981561	0.455429
-0.994672	0.204536
-0.967658	-0.0698209
-0.907497	-0.344238
-0.823848	-0.596378
-0.728061	-0.807501
-0.631992	-0.964435
-0.54678	-1.06076
-0.481735	-1.09707
-0.443459	-1.08031
-0.435299	-1.02241
-0.457171	-0.938366
-0.505741	-0.844146
-0.574918	-0.754672
-0.656564	-0.682186
-0.741324	-0.63512
-0.819462	-0.617579
-0.881645	-0.629397
-0.919594	-0.666659
-0.926592	-0.722574
-0.897848	-0.788526
-0.830726	-0.85519
-0.724857	-0.913608
-0.582166	-0.956147
-0.406822	-0.977283
-0.205117	-0.974157
0.0147064	-0.946859
0.242715	-0.898401
0.467624	-0.834374
0.677267	-0.762283
0.859204	-0.690643
1.00149	-0.627916
1.09359	-0.581419
1.12737	-0.55635
1.0981	-0.555073
1.00529	-0.576766
0.853313	-0.617514
0.651545	-0.670817
0.414047	-0.728456
0.158663	-0.781573
-0.0943929	-0.821785
-0.324372	-0.842145
-0.512055	-0.837803
-0.641788	-0.806274
-0.703233	-0.747307
-0.692554	-0.662445
-0.612861	-0.554396
-0.473797	-0.426419
-0.290317	-0.281858
-0.0808119	-0.123975
0.13516	0.043921
0.339188	0.218063
0.516052	0.39369
0.655201	0.564558
0.751476	0.722707
0.805039	0.858614
0.820575	0.961843
0.805978	1.02213
0.770789	1.03078
0.724687	0.982148
0.676297	0.874954
0.632461	0.713146
0.598027	0.506152
0.576066	0.268393
0.568329	0.018114
0.575733	-0.224359
0.59865	-0.438682
0.63689	-0.606603
0.689345	-0.713843
0.753397	-0.751494
0.824292	-0.716785
0.894721	-0.613167
0.954851	-0.449735
0.992965	-0.240127
0.996746	-0.00107391
0.955088	0.249219
0.860179	0.492668
0.709478	0.712734
0.507169	0.895572
0.264741	1.03084
0.000450831	1.11215
-0.262396	1.13716
-0.498153	1.10735
-0.682177	1.0275
-0.794301	0.904952
-0.821867	0.748737
-0.761822	0.568593
-0.621489	0.374064
-0.417883	0.173744
-0.175619	-0.0252138
0.0762484	-0.217227
0.308007	-0.398064
0.493094	-0.564311
0.611375	-0.712652
0.651417	-0.839174
0.611462	-0.938877
0.499003	-1.00559
0.329129	-1.03243
0.121952	-1.01271
-0.100417	-0.941412
-0.316834	-0.816713
-0.509587	-0.641504
-0.666025	-0.424431
-0.779191	-0.180187
-0.84749	0.0711776
-0.87358	0.305976
-0.862786	0.49954
-0.821384	0.629468
-0.755099	0.679021
-0.668074	0.640086
-0.562465	0.515169
-0.4387	0.317982
-0.296295	0.0723952
-0.135025	-0.190221
0.0438087	-0.434955
0.236306	-0.628077
0.43533	-0.741819
0.630479	-0.758491
0.808708	-0.673265
0.955561	-0.495157
1.05683	-0.246023
1.10043	0.0423076
1.0782	0.332368
0.987413	0.586197
0.831663	0.770548
0.621124	0.861369
0.371932	0.846949
0.104808	0.729269
-0.156987	0.523441
-0.390142	0.255382
-0.573898	-0.0418892
-0.692434	-0.332711
-0.736695	-0.583348
-0.705387	-0.766023
-0.604996	-0.861901
-0.448821	-0.862699
-0.255153	-0.770857
-0.0448558	-0.598361
0.161315	-0.364556
0.345275	-0.0933331
[truncated: 37,994 more rows]
