# Supplementary material for: Broadband multi-beam lens-assisted mmID enabling multi-gigabit backscatter data rates for next-generation wireless networks
Source: Nat Commun. 2026 Mar 10;17:3765. doi: 10.1038/s41467-026-70454-8 (PMC13106750; doi:10.1038/s41467-026-70454-8)
Supplement: Supplementary file 3 — Source Data [file 41467_2026_70454_MOESM3_ESM.zip › Public Dataset Submission/QPSK55Deg2mConstellation.xlsx]

## Sheet: QPSK55Deg2mConstellation
Real	Imaginary		Compex Data from QPSK Constellation, Fig 9e
0.547064	0.651382
0.543259	0.493108
0.53778	0.290436
0.53148	0.0583164
0.526492	-0.183143
0.525744	-0.41125
0.532157	-0.6037
0.548138	-0.741298
0.574608	-0.810138
0.610448	-0.803186
0.652393	-0.720636
0.694927	-0.569466
0.730872	-0.362503
0.752167	-0.11647
0.750904	0.14969
0.720463	0.416559
0.656436	0.665978
0.5574	0.881959
0.425285	1.05153
0.265396	1.16508
0.0858869	1.21652
-0.103041	1.20331
-0.290303	1.12642
-0.465134	0.990402
-0.618042	0.803196
-0.741835	0.576153
-0.832046	0.323699
-0.887102	0.0626521
-0.90831	-0.188662
-0.899366	-0.411699
-0.865752	-0.589169
-0.814076	-0.706811
-0.751559	-0.7549
-0.685439	-0.729323
-0.622558	-0.632317
-0.569132	-0.472432
-0.530307	-0.26369
-0.509845	-0.0242176
-0.50979	0.225669
-0.530041	0.465649
-0.568044	0.677481
-0.618584	0.846808
-0.673866	0.964365
-0.724022	1.02667
-0.757885	1.03587
-0.764178	0.998992
-0.733123	0.926776
-0.657963	0.832016
-0.536315	0.728093
-0.371287	0.627596
-0.1717	0.540987
0.0482569	0.475909
0.270129	0.436827
0.473343	0.424963
0.637428	0.438656
0.744537	0.473961
0.781903	0.525178
0.74357	0.585519
0.631352	0.647749
0.45471	0.704531
0.229786	0.748955
-0.0225732	0.77478
-0.279432	0.77667
-0.518418	0.75065
-0.720352	0.694202
-0.871425	0.606459
-0.964473	0.488318
-0.999347	0.34255
-0.982371	0.173821
-0.924825	-0.0115788
-0.841063	-0.205827
-0.746346	-0.400033
-0.654729	-0.584711
-0.57735	-0.750264
-0.521359	-0.887632
-0.489562	-0.98873
-0.480461	-1.04715
-0.489293	-1.05852
-0.509286	-1.02079
-0.532967	-0.934626
-0.553762	-0.803206
-0.566886	-0.632125
-0.570071	-0.429243
-0.563826	-0.204094
-0.551041	0.0327161
-0.536335	0.269986
-0.525044	0.496574
-0.522006	0.701983
-0.530446	0.876717
-0.551204	1.01281
-0.582123	1.10408
-0.618016	1.14626
-0.651272	1.13725
-0.672738	1.07723
-0.672932	0.968622
-0.643576	0.816246
-0.57904	0.627202
-0.477336	0.410742
-0.340862	0.177903
-0.176398	-0.0590422
0.00549776	-0.287382
0.191533	-0.494938
0.367513	-0.671015
0.520296	-0.807505
0.639558	-0.899819
0.719417	-0.947327
0.759319	-0.953597
0.764077	-0.925905
0.743233	-0.87429
0.709399	-0.810297
0.676077	-0.7452
0.655373	-0.688574
0.655656	-0.646926
0.679793	-0.622663
0.724255	-0.613932
0.779325	-0.614917
0.830368	-0.616784
0.860088	-0.609166
0.851459	-0.58196
0.790818	-0.526957
0.67075	-0.439166
0.49206	-0.317701
0.264649	-0.165997
0.00684964	0.00867942
-0.25649	0.196254
-0.497084	0.385074
-0.687244	0.563462
-0.803715	0.721003
-0.831257	0.849554
-0.765201	0.943869
-0.612493	1.00169
-0.391225	1.02357
-0.128309	1.01222
0.143929	0.972017
0.391923	0.908431
0.585358	0.827556
0.701018	0.736015
0.725676	0.640744
0.657547	0.549015
0.506042	0.468361
0.290109	0.406196
0.0352211	0.369107
-0.230441	0.362004
-0.479803	0.387096
-0.690398	0.442904
-0.846978	0.523725
-0.942873	0.619417
-0.979972	0.715983
-0.967439	0.796875
-0.919539	0.844986
-0.852762	0.845009
-0.782975	0.785897
-0.72303	0.66313
-0.680904	0.480123
-0.658853	0.248658
-0.653652	-0.0119143
-0.657643	-0.276567
-0.660373	-0.517566
-0.650492	-0.708117
-0.617705	-0.825956
-0.554363	-0.856528
-0.456478	-0.795203
-0.324187	-0.648231
-0.161521	-0.432248
0.0241116	-0.172319
0.223101	0.101324
0.424746	0.356859
0.617956	0.564839
0.792571	0.702011
0.939819	0.753616
1.05243	0.714965
1.12509	0.591603
1.15414	0.397984
1.1377	0.155257
1.07558	-0.111759
0.969228	-0.377467
0.822062	-0.618587
0.63942	-0.816543
0.428613	-0.958796
0.19868	-1.03964
-0.0398188	-1.05997
-0.275199	-1.02641
-0.495581	-0.949831
-0.689713	-0.843943
-0.847932	-0.723654
-0.962927	-0.603594
-1.03034	-0.497044
-1.04907	-0.414872
-1.02117	-0.364972
-0.951541	-0.35181
-0.847069	-0.376105
-0.715554	-0.43488
-0.564985	-0.521504
-0.402533	-0.626027
-0.23395	-0.735899
-0.063552	-0.836961
0.105846	-0.914633
0.272439	-0.955514
0.434652	-0.948947
0.590392	-0.888291
0.736269	-0.772085
0.867275	-0.604687
0.976566	-0.396214
1.05596	-0.161753
1.09689	0.079995
1.0913	0.308779
1.03331	0.504865
0.920319	0.651016
0.754122	0.734521
0.541775	0.748337
0.295299	0.691721
0.0311802	0.570018
-0.230961	0.393839
-0.47027	0.177894
-0.666766	-0.0607274
-0.803549	-0.304116
-0.868683	-0.535164
-0.856652	-0.738692
-0.768989	-0.902217
-0.614239	-1.0165
-0.406942	-1.07551
-0.165963	-1.07657
0.0875847	-1.02015
0.332863	-0.909728
0.551441	-0.751713
0.72926	-0.555271
0.857929	-0.33228
0.935071	-0.0968665
0.964144	0.13523
0.953435	0.347488
0.914447	0.523713
0.859887	0.649491
0.8017	0.713844
0.749555	0.710339
0.70956	0.638043
0.683804	0.502014
0.670623	0.312868
0.665321	0.0858606
0.66168	-0.160592
0.653475	-0.406903
0.635886	-0.634269
0.606842	-0.826479
0.567665	-0.971354
0.523073	-1.06149
0.480435	-1.09448
0.448386	-1.07233
0.435282	-1.00061
0.447462	-0.887149
0.487487	-0.740637
0.553218	-0.569787
0.637581	-0.382519
0.728971	-0.185582
0.812758	0.0151108
0.873091	0.214199
0.895127	0.406449
0.867459	0.586236
0.783982	0.747382
0.645083	0.88327
0.457953	0.987176
0.236112	1.05308
-0.00208429	1.07643
-0.235573	1.05482
-0.442867	0.988579
-0.604554	0.880578
-0.705442	0.736032
-0.735946	0.562011
-0.692857	0.366497
-0.579421	0.157765
-0.404639	-0.0562798
-0.182154	-0.26854
0.0711627	-0.47267
0.336665	-0.662763
0.595205	-0.832869
0.828458	-0.976484
1.01991	-1.08635
1.15562	-1.15461
1.22499	-1.17327
1.22147	-1.13551
1.14317	-1.037
0.993454	-0.877328
0.781339	-0.661388
0.521535	-0.400034
0.233947	-0.110048
-0.0575052	0.186852
-0.32685	0.46582
-0.548537	0.701569
-0.700236	0.871369
-0.765819	0.957905
-0.737782	0.951969
-0.618806	0.853889
-0.422294	0.673887
-0.171364	0.431346
0.103496	0.152653
0.368047	-0.131786
0.588537	-0.391225
0.735983	-0.598082
0.790381	-0.73101
0.743386	-0.77726
0.599478	-0.733676
0.375778	-0.60662
0.0995317	-0.410594
-0.195311	-0.166081
-0.472419	0.10315
-0.698077	0.372947
-0.845122	0.621347
-0.896207	0.830709
-0.845682	0.98886
-0.699506	1.08974
-0.473929	1.13309
-0.192885	1.12365
0.115421	1.07008
0.422072	0.983336
0.700623	0.87578
0.929618	0.759861
1.09417	0.647207
1.18636	0.548164
1.20482	0.471074
1.15372	0.422027
1.0413	0.404491
0.878566	0.419058
0.677982	0.463244
0.452529	0.531445
0.215148	0.615104
-0.0216843	0.703181
-0.246184	0.783082
-0.447615	0.841649
-0.616787	0.866748
-0.74669	0.848675
-0.833279	0.781406
-0.876092	0.663767
-0.878715	0.499808
-0.848613	0.298704
-0.796472	0.0738489
-0.735113	-0.15861
-0.677567	-0.381663
-0.635175	-0.579556
-0.615764	-0.739749
-0.622064	-0.854499
-0.650948	-0.92174
-0.693608	-0.945188
-0.736727	-0.933565
-0.764453	-0.899011
-0.760947	-0.854981
-0.713089	-0.814039
-0.612959	-0.785672
-0.459516	-0.774641
-0.25929	-0.780205
-0.0261076	-0.796128
0.220509	-0.811727
0.457713	-0.813754
0.66209	-0.788626
0.812674	-0.724884
0.89359	-0.615566
0.895775	-0.45977
0.81785	-0.263407
0.666026	-0.0390055
0.453081	0.195649
0.196779	0.419485
-0.0823823	0.610864
-0.363243	0.750421
-0.625688	0.823453
-0.852235	0.821919
-1.02889	0.745377
-1.14565	0.600951
-1.19664	0.402392
-1.17996	0.168171
-1.09766	-0.0808115
-0.955414	-0.323712
-0.762408	-0.542147
-0.531359	-0.721924
-0.278113	-0.854147
-0.0210135	-0.935649
0.220095	-0.968557
0.425381	-0.959291
0.576824	-0.91722
0.660227	-0.853198
0.667168	-0.778181
0.596561	-0.702082
0.455431	-0.633099
0.258771	-0.577303
0.0284429	-0.538505
-0.209192	-0.518343
-0.426313	-0.516614
-0.596943	-0.531541
-0.700217	-0.559809
-0.723102	-0.596867
-0.662125	-0.637055
-0.523694	-0.673856
-0.323188	-0.700367
-0.0826985	-0.709687
0.172195	-0.69558
0.415853	-0.653133
0.626023	-0.579494
0.786685	-0.474425
0.889702	-0.340459
0.935284	-0.18292
0.931255	-0.00957445
0.890954	0.170111
0.830573	0.346037
0.766228	0.508486
0.711159	0.64895
0.673758	0.761077
0.656402	0.841221
0.655536	0.88843
0.662629	0.90443
0.666026	0.893101
0.653275	0.859788
0.613234	0.810763
0.538265	0.752464
0.425306	0.691119
0.276349	0.632372
0.0983102	0.581057
-0.0982335	0.541156
-0.30042	0.51558
-0.494858	0.506087
-0.669221	0.512992
-0.813531	0.534989
-0.921123	0.569046
-0.988941	0.610162
-1.01742	0.65154
-1.00996	0.685061
-0.972377	0.701941
-0.91192	0.693682
-0.836554	0.653168
-0.754333	0.57583
-0.672858	0.460571
-0.598984	0.310192
-0.538462	0.131507
-0.495652	-0.0652476
-0.473351	-0.267448
-0.47257	-0.461428
-0.492297	-0.634118
-0.529389	-0.774643
-0.578673	-0.875649
-0.633148	-0.933921
-0.684442	-0.950677
-0.723549	-0.931185
-0.741606	-0.883741
-0.73086	-0.818404
-0.685677	-0.745544
-0.603093	-0.674553
-0.48323	-0.612725
-0.329466	-0.564721
-0.148182	-0.532412
0.0517816	-0.515201
0.260058	-0.510679
0.465448	-0.515406
0.656815	-0.525815
0.824082	-0.538747
0.958704	-0.55198
1.05406	-0.56432
1.10566	-0.575491
1.11103	-0.585861
1.0698	-0.5959
0.983572	-0.605945
0.855831	-0.615889
0.69185	-0.625076
0.498692	-0.632402
0.285082	-0.636478
0.061089	-0.635937
-0.162306	-0.629869
-0.373796	-0.61801
-0.562651	-0.600902
-0.719565	-0.580084
-0.837587	-0.557661
-0.91292	-0.536189
-0.94535	-0.518371
-0.93838	-0.506613
-0.898775	-0.502896
-0.83575	-0.50834
-0.75988	-0.523116
-0.681775	-0.546498
-0.610766	-0.57682
-0.553903	-0.611615
-0.515242	-0.647931
-0.495578	-0.682525
-0.492792	-0.712141
-0.502527	-0.734044
-0.51933	-0.746197
-0.537738	-0.747687
-0.553266	-0.738866
-0.56323	-0.721406
-0.567001	-0.698398
-0.566109	-0.673817
-0.563656	-0.652166
-0.563484	-0.637805
-0.569396	-0.63423
-0.583943	-0.64344
-0.607786	-0.665335
-0.63941	-0.697412
-0.674835	-0.734601
-0.708104	-0.769793
-0.731931	-0.79445
-0.738442	-0.799674
-0.720477	-0.777423
-0.672331	-0.721489
-0.5905	-0.628727
-0.474477	-0.499632
-0.32665	-0.338567
-0.152324	-0.153559
0.0405847	0.0444746
0.242314	0.242916
0.441998	0.428921
0.628624	0.590753
0.791792	0.71935
0.922515	0.809258
1.01391	0.85911
1.06158	0.87173
1.06378	0.853426
1.02124	0.813059
0.937087	0.760685
0.81622	0.706116
0.664604	0.65761
0.488904	0.620899
0.295939	0.598699
0.0923226	0.590613
-0.115659	0.593604
-0.322015	0.602855
-0.520778	0.612921
-0.705853	0.618971
-0.870714	0.617814
-1.00829	0.608522
-1.11123	0.592713
-1.17226	0.574245
-1.18492	0.55836
-1.14444	0.550714
-1.04875	0.556057
-0.899296	0.576999
-0.701775	0.613174
-0.466327	0.660742
-0.207121	0.712628
0.0584566	0.759342
0.311219	0.790084
0.531949	0.794346
0.703239	0.763587
0.811326	0.692538
0.847453	0.580197
0.808811	0.430164
0.698731	0.250389
0.526304	0.0523067
0.305449	-0.150652
0.0533429	-0.34461
-0.211118	-0.516924
-0.468975	-0.657691
-0.70273	-0.760651
-0.897519	-0.8237
-1.04196	-0.848636
-1.12851	-0.840423
-1.1536	-0.806348
-1.11732	-0.754785
-1.02309	-0.694145
-0.877261	-0.63206
-0.688661	-0.574814
-0.46821	-0.527258
-0.228335	-0.492834
0.0176128	-0.473888
0.256074	-0.471926
0.474062	-0.487592
0.660156	-0.520547
0.805682	-0.569261
0.905484	-0.630648
0.958619	-0.699541
0.968649	-0.768483
0.943356	-0.827916
0.893964	-0.866832
0.833752	-0.873908
0.776168	-0.838987
0.732791	-0.754772
0.71149	-0.618488
0.714869	-0.433144
0.739566	-0.208059
0.776397	0.0414394
0.811443	0.295274
0.828184	0.530645
0.81008	0.724675
0.743545	0.857325
0.620755	0.914011
0.441725	0.887587
0.215305	0.779568
-0.0411494	0.600073
-0.303438	0.366493
-0.54351	0.101442
-0.733308	-0.170185
-0.848856	-0.424348
-0.874117	-0.640717
-0.803869	-0.8051
-0.645162	-0.910667
-0.417067	-0.958202
-0.148466	-0.95524
0.125587	-0.914233
0.368707	-0.850332
0.548382	-0.778858
0.640665	-0.713005
0.633993	-0.662074
0.530926	-0.630651
0.348022	-0.618559
0.113624	-0.621557
-0.136468	-0.632818
-0.364138	-0.644589
-0.534649	-0.650034
-0.621861	-0.644625
-0.612169	-0.627029
-0.506491	-0.599583
-0.319989	-0.567581
-0.0798443	-0.53834
0.178968	-0.519857
0.418901	-0.519037
0.60537	-0.540304
0.711704	-0.584262
0.722859	-0.647257
0.637452	-0.721467
0.467426	-0.795527
0.236076	-0.856042
-0.0254873	-0.889252
-0.282995	-0.883056
-0.503555	-0.828834
-0.659852	-0.722849
-0.73328	-0.567145
-0.715595	-0.369641
-0.609088	-0.143431
-0.425421	0.0947075
-0.183493	0.326228
0.0934007	0.533232
0.380379	0.700777
0.653421	0.818783
0.89136	0.883229
1.07733	0.896635
1.19942	0.867824
1.25053	0.810375
1.22837	0.740454
1.13516	0.674355
0.977189	0.625885
0.76459	0.604132
0.511026	0.611889
0.233289	0.645089
-0.0494832	0.693298
-0.316762	0.741239
-0.548071	0.771253
-0.72488	0.766229
-0.832371	0.712563
-0.861223	0.602906
-0.809002	0.437734
-0.68082	0.225985
-0.489157	-0.0154852
-0.252513	-0.264002
0.00655694	-0.493776
0.264019	-0.679408
0.497483	-0.799342
0.688878	-0.838934
0.826461	-0.792789
0.906135	-0.665681
0.931624	-0.472214
0.913336	-0.23491
0.866349	0.0185121
0.807807	0.258546
0.754033	0.457683
0.717822	0.593626
0.706407	0.651931
0.720402	0.627482
0.753785	0.524628
0.795114	0.356231
0.829435	0.141621
0.840819	-0.0961964
0.815192	-0.333495
0.742535	-0.54876
0.61875	-0.72519
0.44658	-0.852207
0.235364	-0.926074
-7.18412e-05	-0.949576
-0.241394	-0.930891
-0.46924	-0.881825
-0.665887	-0.815719
-0.81756	-0.745393
-0.91615	-0.68133
-0.960164	-0.630361
-0.954776	-0.594932
-0.910749	-0.573226
-0.842655	-0.559776
-0.766706	-0.546502
-0.698087	-0.524146
-0.648746	-0.483761
-0.625552	-0.418232
-0.629352	-0.323161
-0.655049	-0.197614
-0.69229	-0.0444876
-0.727292	0.12996
-0.744941	0.31653
-0.73121	0.504205
-0.675591	0.681333
-0.572703	0.836438
-0.423327	0.959378
-0.234575	1.04209
-0.0189114	1.07904
0.207427	1.06759
0.426606	1.00806
0.621781	0.903412
0.779045	0.758871
0.889182	0.581727
0.948827	0.380649
0.960389	0.165176
0.931381	-0.0545732
0.87311	-0.268471
0.798736	-0.466838
0.721174	-0.64084
0.651364	-0.782966
0.596847	-0.887502
0.560932	-0.950778
0.542611	-0.971366
0.536995	-0.950084
0.536587	-0.889794
0.532447	-0.795144
0.515429	-0.671984
0.477743	-0.526717
0.413836	-0.365752
0.32095	-0.195118
0.199308	-0.0201296
0.0520181	0.154769
-0.115176	0.325764
-0.294485	0.489334
-0.476553	0.641691
-0.650984	0.778339
-0.807021	0.893816
-0.934057	0.981642
-1.02231	1.03472
-1.06355	1.04598
-1.05183	1.00943
-0.984429	0.921245
-0.862419	0.781
-0.69113	0.592609
-0.480338	0.364741
-0.24371	0.110788
0.0020284	-0.152031
0.238333	-0.403996
0.446551	-0.624744
0.609692	-0.795367
0.714166	-0.900538
0.751126	-0.930367
0.717256	-0.881514
0.61506	-0.757863
0.452568	-0.570068
0.242265	-0.334397
-0.000106956	-0.0710233
-0.256922	0.19825
-0.510252	0.452271
-0.743077	0.67288
-0.940266	0.84655
-1.08915	0.965564
-1.18	1.02835
-1.20634	1.03895
-1.16514	1.00619
-1.05726	0.941895
-0.887642	0.859084
-0.665617	0.770329
-0.405061	0.686167
-0.124067	0.613974
0.15585	0.557572
0.411138	0.51739
0.618335	0.491132
0.756639	0.474804
0.810532	0.463994
0.772366	0.455287
0.644247	0.447161
0.438726	0.440489
0.178184	0.4384
-0.107226	0.44561
-0.383026	0.467405
-0.6147	0.508055
-0.772353	0.569373
-0.835088	0.649627
-0.794239	0.742908
-0.655057	0.839089
-0.436351	0.924694
-0.168236	0.984628
0.111937	1.00417
0.364839	0.971249
0.554761	0.878644
0.655043	0.725581
0.651881	0.518477
0.546349	0.270829
0.354372	0.0019921
0.104377	-0.264874
-0.166858	-0.505453
-0.419644	-0.697188
-0.617117	-0.821858
-0.730529	-0.867712
-0.743263	-0.830567
-0.653079	-0.714048
-0.47208	-0.528851
-0.224705	-0.291182
0.055926	-0.0208466
0.332948	0.26101
0.57072	0.533771
0.739683	0.778981
0.820003	0.981406
0.803576	1.12947
0.694437	1.21549
0.507389	1.23538
0.265333	1.18854
-0.00445713	1.07773
-0.274179	0.909065
-0.519265	0.692203
-0.721294	0.440349
-0.869614	0.170247
-0.96195	-0.0985101
-1.00349	-0.344674
-1.0051	-0.547033
-0.980856	-0.686723
-0.945231	-0.74959
-0.910452	-0.728505
-0.884531	-0.625068
-0.870163	-0.4503
-0.864394	-0.224097
-0.85958	0.0266316
-0.844934	0.270967
-0.808557	0.477887
-0.739858	0.62023
-0.63171	0.678484
-0.482095	0.643658
-0.29486	0.51856
-0.0797594	0.317749
0.148597	0.0656761
0.372678	-0.206562
0.574347	-0.465319
0.737437	-0.678792
0.850138	-0.820997
0.906875	-0.87482
0.909054	-0.833593
0.864815	-0.701486
0.787989	-0.492321
0.69596	-0.227075
0.606914	0.0689075
0.536947	0.369105
0.497476	0.648787
0.493372	0.887189
0.522084	1.06892
0.573969	1.18446
0.63377	1.22997
0.683003	1.20667
0.703031	1.11985
0.67808	0.977851
0.597964	0.791262
0.460105	0.572177
0.270253	0.333779
0.0421375	0.0897902
-0.204107	-0.145998
-0.444521	-0.360451
-0.65425	-0.542082
-0.810615	-0.682035
-0.896056	-0.775177
-0.900163	-0.820856
-0.820645	-0.823313
-0.663551	-0.791251
-0.44231	-0.7369
-0.175841	-0.674616
0.113591	-0.618534
0.402831	-0.580491
0.670156	-0.568061
0.897135	-0.583035
1.06988	-0.620981
1.17978	-0.671602
1.22351	-0.720314
1.20251	-0.750458
1.12233	-0.745997
0.991413	-0.694408
0.82007	-0.588812
0.619612	-0.429515
0.401387	-0.224351
0.176125	0.0119444
-0.0465209	0.259451
-0.25818	0.495582
-0.452017	0.697715
-0.622574	0.846057
-0.765549	0.925883
-0.877855	0.928984
-0.957263	0.85422
-1.00217	0.707264
-1.01158	0.499672
-0.985135	0.247218
-0.923248	-0.0316798
-0.827259	-0.317618
-0.699837	-0.591682
-0.54523	-0.836417
-0.369483	-1.03659
-0.180389	-1.17982
0.0128698	-1.25685
0.200308	-1.26198
0.372141	-1.19347
0.51979	-1.05396
0.636926	-0.851048
0.720453	-0.597263
0.771047	-0.3099
0.793141	-0.010338
0.794372	0.277626
0.784427	0.529623
0.773353	0.723172
0.769783	0.840247
0.779207	0.869771
0.802714	0.809355
0.836366	0.665971
0.871294	0.455893
0.895009	0.203064
0.893231	-0.0634828
0.852308	-0.312968
0.761935	-0.516531
0.617324	-0.650756
0.420922	-0.700567
0.182994	-0.66084
-0.0790069	-0.536939
-0.342039	-0.343617
-0.580386	-0.102863
-0.768998	0.159228
-0.886719	0.416078
-0.919362	0.643926
-0.861927	0.824763
-0.719459	0.94811
-0.506507	1.01178
-0.24528	1.02119
0.0372591	0.987676
0.313024	0.926311
0.556453	0.853008
0.747764	0.781991
0.875399	0.723634
0.937016	0.683168
0.939258	0.660281
0.89621	0.649588
0.826599	0.642111
0.750561	0.627048
0.686262	0.593868
0.646854	0.534068
0.638507	0.442491
0.659518	0.318388
0.700622	0.165504
0.74684	-0.00855879
0.780071	-0.193275
0.782223	-0.376585
0.738513	-0.546528
0.640117	-0.692449
0.486145	-0.806124
0.284318	-0.882518
0.0502538	-0.920012
-0.194363	-0.920429
-0.424502	-0.888466
-0.615108	-0.831147
-0.744513	-0.757028
-0.79723	-0.675287
-0.76602	-0.595019
-0.65287	-0.524394
-0.468596	-0.470256
-0.231337	-0.437541
0.0358925	-0.428937
0.30816	-0.444776
0.561661	-0.482708
0.776459	-0.538064
0.938512	-0.604192
1.04088	-0.672824
1.08381	-0.734807
1.07381	-0.780786
1.02212	-0.802071
0.942634	-0.791396
0.849774	-0.743721
0.756644	-0.656805
0.673362	-0.531324
0.606341	-0.37102
0.558198	-0.182428
0.528173	0.0257584
0.513172	0.243282
0.50887	0.459084
0.510876	0.662012
0.515762	0.841574
0.521462	0.988525
0.527427	1.09522
0.534383	1.156
0.543672	1.16734
0.556641	1.12794
0.573958	1.03887
0.595242	0.903658
0.618839	0.728268
0.641913	0.521007
0.66119	0.292377
0.673534	0.0544352
0.676561	-0.179853
0.669349	-0.397556
0.652691	-0.586978
0.628949	-0.738704
0.601744	-0.846505
0.575358	-0.908036
0.553896	-0.925248
0.540504	-0.904018
0.536802	-0.853356
0.542675	-0.784338
0.556301	-0.70862
0.574679	-0.636905
0.594511	-0.577627
0.612972	-0.536112
0.628412	-0.514036
0.640951	-0.509657
0.652506	-0.518628
0.666148	-0.534929
0.685491	-0.5523
0.713493	-0.565512
0.751097	-0.571287
0.796538	-0.568947
0.844688	-0.560397
0.887199	-0.549661
0.913399	-0.541986
0.911665	-0.54269
0.871363	-0.555885
0.784837	-0.583381
0.649361	-0.624224
0.468215	-0.674495
0.25106	-0.727489
0.0135183	-0.774665
-0.224446	-0.806713
-0.440674	-0.814714
-0.613675	-0.791592
-0.72544	-0.732932
-0.763649	-0.637437
-0.723487	-0.507288
-0.608284	-0.3478
-0.428979	-0.166846
-0.202698	0.0259394
0.0494568	0.220094
0.305045	0.405246
0.542946	0.572035
0.745628	0.71265
0.900667	0.821272
1.00158	0.894253
1.04786	0.929956
1.04403	0.928708
0.99846	0.89227
0.921874	0.823388
0.82579	0.725688
0.721564	0.603149
0.619379	0.459863
0.527825	0.300013
0.453841	0.127848
0.402575	-0.0520773
0.377382	-0.2348
0.379732	-0.414761
0.409029	-0.585632
0.462308	-0.74025
0.533898	-0.870811
0.615261	-0.96933
0.695373	-1.02806
0.761433	-1.04048
0.800049	-1.00211
0.799123	-0.911314
0.749552	-0.770096
0.646981	-0.584389
0.49333	-0.364313
0.297283	-0.123622
0.0739045	0.12135
-0.15665	0.35271
-0.371328	0.552955
-0.54706	0.706436
-0.663861	0.800837
-0.707685	0.828638
-0.672512	0.78761
-0.561265	0.681154
-0.385648	0.517766
-0.164658	0.310099
0.0781138	0.073727
0.317658	-0.174472
0.530921	-0.417558
0.699879	-0.639969
0.813707	-0.82845
0.869813	-0.972679
0.873475	-1.06568
0.836489	-1.10364
0.774825	-1.08578
0.705671	-1.01407
0.644798	-0.89293
0.603998	-0.729009
0.589564	-0.530958
0.60182	-0.309169
0.635324	-0.0754454
0.680236	0.157426
0.724032	0.376457
0.753579	0.569427
0.757115	0.725977
0.725728	0.838722
0.65433	0.904247
0.542005	0.923823
0.391959	0.903407
0.210755	0.85316
0.00750366	0.786251
-0.206946	0.716952
-0.421052	0.658543
-0.623198	0.621124
-0.802261	0.609712
-0.948136	0.623116
-1.05213	0.653721
-1.10743	0.688337
-1.10957	0.710135
-1.05692	0.701434
-0.951057	0.646932
-0.797068	0.536732
-0.603378	0.36886
-0.381362	0.150704
-0.144549	-0.101052
0.0925416	-0.361986
0.315715	-0.603012
0.512551	-0.79436
0.673527	-0.910094
0.792842	-0.932428
0.868838	-0.854863
0.903741	-0.683985
0.903086	-0.439291
0.87464	-0.150976
0.827247	0.14398
0.7699	0.4069
0.710598	0.602965
0.65578	0.706501
0.610228	0.704805
0.577046	0.600239
0.558026	0.409985
0.553961	0.163557
0.564835	-0.101374
0.589839	-0.344745
0.627239	-0.530119
0.674067	-0.630138
0.725688	-0.630528
0.775686	-0.532056
0.816037	-0.350375
0.837538	-0.113289
0.830752	0.143599
0.787371	0.382219
0.701538	0.567748
0.571335	0.673589
0.399789	0.685199
0.195181	0.601768
-0.029123	0.435699
-0.255952	0.210589
-0.465906	-0.0425645
-0.639576	-0.290029
-0.760076	-0.499832
-0.814787	-0.645821
-0.797068	-0.710664
-0.707076	-0.687357
-0.551634	-0.579107
-0.343416	-0.398055
-0.0993126	-0.163151
0.161402	0.102748
0.419127	0.375588
0.655693	0.632506
0.855676	0.853767
1.00743	1.02379
1.10335	1.13181
1.13975	1.17187
1.11656	1.14255
1.03674	1.04672
0.905732	0.891178
0.731106	0.686293
0.522143	0.445767
0.289598	0.186141
0.0453171	-0.0738847
-0.198141	-0.314632
-0.428115	-0.516947
-0.632763	-0.663887
-0.801948	-0.742662
-0.928368	-0.74617
-1.00834	-0.674109
-1.04218	-0.533488
-1.03436	-0.338116
-0.992875	-0.107249
-0.928196	0.136663
-0.852033	0.370615
-0.775619	0.573905
-0.708247	0.730857
-0.656139	0.832524
-0.621619	0.877599
-0.603052	0.87224
-0.595319	0.828716
-0.590786	0.763232
-0.580606	0.693184
-0.556056	0.634399
-0.509842	0.59855
-0.436913	0.591508
-0.335066	0.612535
-0.205101	0.654506
-0.0504084	0.705354
0.123375	0.749922
0.308705	0.772579
0.496716	0.75977
0.677748	0.701985
0.841466	0.59542
0.977134	0.442635
1.07416	0.252254
1.12268	0.0377451
1.11436	-0.18438
1.04363	-0.396715
0.908977	-0.583294
0.714081	-0.731564
0.468701	-0.833839
0.188871	-0.888075
-0.103693	-0.897843
-0.383294	-0.871434
-0.622735	-0.820522
-0.796514	-0.75823
-0.884385	-0.697052
-0.874471	-0.647265
-0.765845	-0.615349
-0.569553	-0.603055
-0.308096	-0.607362
-0.0133147	-0.621027
0.277516	-0.633743
0.526421	-0.633868
0.700111	-0.610417
0.774847	-0.554824
0.74006	-0.462311
0.600503	-0.332869
0.375849	-0.171474
0.0981482	0.012623
-0.192521	0.207032
-0.453974	0.397968
-0.64807	0.572182
-0.746481	0.718538
-0.735101	0.829527
-0.616055	0.902002
-0.407507	0.937253
-0.140924	0.940545
0.143746	0.919834
0.404023	0.884376
0.601415	0.84314
0.707077	0.803383
0.706046	0.769687
0.599431	0.74343
0.403853	0.722981
0.148749	0.704192
-0.128195	0.681181
-0.386728	0.647611
-0.589886	0.597643
-0.709347	0.526696
-0.729146	0.432144
-0.64744	0.313461
-0.476382	0.172179
-0.239931	0.0117109
0.0299914	-0.162953
0.298032	-0.345511
0.530052	-0.528529
0.697481	-0.703655
0.780483	-0.861887
0.769747	-0.993672
0.666937	-1.08948
0.48362	-1.14048
0.239232	-1.13924
-0.041628	-1.08095
-0.332289	-0.964447
-0.606781	-0.793027
-0.842303	-0.574971
-1.02104	-0.323232
-1.13115	-0.0549788
-1.1672	0.209943
-1.12982	0.450746
-1.02515	0.647566
-0.863692	0.783817
-0.65903	0.847672
-0.426539	0.833431
-0.182066	0.741971
0.0592241	0.580438
0.284086	0.36151
0.481809	0.102005
0.644768	-0.178584
0.768623	-0.460086
0.852172	-0.722965
0.897105	-0.949452
0.907304	-1.12462
0.888328	-1.23677
0.846703	-1.2779
0.789352	-1.24414
0.72315	-1.1359
0.654641	-0.9582
0.589875	-0.721003
0.534155	-0.439183
0.492083	-0.132115
0.467369	0.177125
0.462571	0.463293
0.478826	0.701163
0.515647	0.868245
0.570524	0.947492
0.638712	0.930071
0.713533	0.817211
0.78657	0.620953
0.848363	0.363661
0.889192	0.0758089
0.900164	-0.207304
0.87419	-0.450093
0.806778	-0.621326
0.69679	-0.698569
0.546456	-0.671724
0.361387	-0.544684
0.149948	-0.335234
-0.0774707	-0.0727078
-0.309279	0.205865
-0.533711	0.461043
-0.739371	0.65663
-0.915974	0.76492
-1.05463	0.77086
-1.14817	0.674052
-1.19133	0.488943
-1.18084	0.242551
-1.11576	-0.0295894
-0.997793	-0.288606
-0.831614	-0.498129
-0.625146	-0.629535
-0.38957	-0.665995
-0.139094	-0.604586
0.109869	-0.456555
0.339731	-0.245261
0.533306	-0.0024904
0.675457	0.236204
0.754568	0.436894
0.764174	0.571764
0.703841	0.622759
0.579112	0.583704
0.401088	0.460507
0.185139	0.269833
-0.050867	0.0360057
-0.288367	-0.212796
-0.510149	-0.448686
-0.701921	-0.647828
-0.853369	-0.793435
-0.958692	-0.877674
-1.01656	-0.901812
-1.02954	-0.875354
-1.00328	-0.813852
-0.945535	-0.735958
-0.865277	-0.660279
-0.771975	-0.602273
-0.675211	-0.572068
-0.584199	-0.572901
-0.507551	-0.600864
-0.452837	-0.645855
-0.426051	-0.693368
-0.431118	-0.726933
-0.468801	-0.730693
-0.536126	-0.692171
-0.626127	-0.604309
-0.727645	-0.46655
-0.826077	-0.285203
-0.904689	-0.0726704
-0.946557	0.154355
-0.936959	0.377177
-0.865824	0.57767
-0.729818	0.740904
-0.533625	0.857046
-0.29033	0.922558
-0.0205087	0.940497
0.249902	0.919679
0.492608	0.87315
0.680592	0.815915
0.791811	0.762247
0.812329	0.72341
0.738489	0.705788
0.577741	0.709752
0.347954	0.729714
0.0753052	0.755038
-0.208917	0.771868
-0.472114	0.765541
-0.684432	0.72314
-0.822293	0.63599
-0.870951	0.501336
-0.82592	0.323238
-0.693005	0.112531
-0.487029	-0.114317
-0.229501	-0.337163
0.054244	-0.534714
0.338183	-0.687066
0.598461	-0.778266
0.815799	-0.798312
0.976974	-0.74412
1.07519	-0.619885
1.1099	-0.436348
1.08581	-0.209259
1.01132	0.0424432
0.896735	0.298829
0.752821	0.541026
0.589424	0.752838
0.414608	0.921933
0.234451	1.0404
0.0530006	1.10471
-0.127112	1.11525
-0.303767	1.07542
-0.474508	0.990655
-0.635845	0.867616
-0.78275	0.713335
-0.908511	0.534664
-1.00518	0.338141
-1.06433	0.130006
-1.07805	-0.0835789
-1.04037	-0.296242
-0.948479	-0.501167
-0.803751	-0.690962
-0.612488	-0.857766
-0.386007	-0.993466
-0.140023	-1.09022
0.106488	-1.14118
0.333168	-1.14115
0.520414	-1.08741
0.651576	-0.980414
0.714932	-0.824089
0.705311	-0.625877
0.624788	-0.396522
0.482406	-0.149428
0.29335	0.100512
0.0768903	0.338141
-0.145975	0.549484
-0.355023	0.723212
-0.533455	0.851765
-0.669716	0.932191
-0.758666	0.966319
-0.801789	0.960554
-0.806278	0.924998
-0.783513	0.871841
-0.746923	0.813605
-0.709541	0.761319
-0.681923	0.722865
-0.670441	0.701661
-0.676414	0.696075
-0.696193	0.699647
-0.721891	0.701983
-0.742967	0.690477
-0.747926	0.6525
-0.72626	0.57767
-0.670166	0.459978
-0.575555	0.299378
-0.442722	0.102498
-0.276122	-0.117605
-0.0837737	-0.342674
0.123832	-0.551386
0.334934	-0.721994
0.537602	-0.835186
0.720816	-0.876893
0.87495	-0.84032
0.9923	-0.727048
1.06702	-0.547045
1.09508	-0.317436
1.07432	-0.060395
1.00435	0.199801
0.887034	0.439967
0.726761	0.64097
0.530575	0.790067
0.308601	0.882297
0.0738824	0.920603
-0.158154	0.914817
-0.370489	0.87964
-0.546017	0.831684
-0.669454	0.786736
-0.729066	0.757015
-0.718273	0.748824
-0.636917	0.76163
-0.491708	0.788203
-0.295644	0.815861
-0.0669877	0.828757
0.172952	0.810845
0.402565	0.748758
0.602319	0.634573
0.757487	0.467695
0.859858	0.255562
0.908598	0.0133657
0.90999	-0.237706
0.876082	-0.473032
0.822548	-0.66791
0.765632	-0.800699
0.719508	-0.85567
0.693623	-0.825386
0.690941	-0.711529
0.707435	-0.524796
0.732745	-0.283407
0.752047	-0.0107436
0.748737	0.267599
0.707838	0.527009
0.618878	0.746666
0.478595	0.911901
0.292408	1.0153
0.07429	1.05703
-0.154553	1.0441
-0.368502	0.988766
-0.541138	0.906241
-0.649501	0.812355
-0.677652	0.72145
-0.619655	0.644531
-0.481063	0.588363
-0.278635	0.554992
-0.038564	0.542321
0.207184	0.545338
0.425131	0.557363
0.585033	0.571649
0.664058	0.582689
0.650288	0.587213
0.544458	0.584487
0.359707	0.576238
0.120002	0.566005
-0.143527	0.558095
-0.396726	0.556724
-0.607089	0.564848
-0.748077	0.583515
-0.80235	0.611616
-0.763793	0.646046
-0.637554	0.682316
-0.438894	0.715334
-0.190449	0.740439
0.081163	0.75413
0.348913	0.75464
0.588789	0.742238
0.782316	0.719056
0.918222	0.688512
0.992696	0.654598
1.00876	0.621259
0.974943	0.59162
0.903348	0.56765
0.80778	0.550158
0.702057	0.539004
0.598601	0.533695
0.507681	0.533865
0.437182	0.539767
0.392429	0.552472
0.37636	0.573641
0.389557	0.605049
0.430112	0.647776
0.493578	0.701219
0.572739	0.762226
0.657607	0.824777
0.735806	0.879952
0.79335	0.916605
0.816134	0.922876
0.791779	0.887865
0.711627	0.803721
0.572915	0.667521
0.380147	0.482567
0.145691	0.258914
-0.110589	0.0128299
-0.363287	-0.2346
-0.584309	-0.459884
-0.746525	-0.640019
-0.827804	-0.75555
-0.814694	-0.793346
-0.70498	-0.748351
-0.508807	-0.624445
-0.248169	-0.434043
0.0456796	-0.196419
0.336069	0.0648471
0.585909	0.32491
0.762961	0.560774
0.844356	0.754029
0.820073	0.892696
0.694432	0.972157
0.485538	0.994961
0.222732	0.969594
-0.0576518	0.908645
-0.31743	0.82659
-0.521967	0.737705
-0.644935	0.654355
-0.67181	0.58587
-0.601527	0.538065
-0.446104	0.513398
-0.228492	0.511519
0.0208439	0.529997
0.268265	0.565209
0.481583	0.612778
0.633962	0.66784
0.706848	0.725103
0.691569	0.778563
0.58952	0.821471
0.411187	0.846312
0.174127	0.845358
-0.0994972	0.811528
-0.385521	0.739311
-0.66012	0.626271
-0.901679	0.474096
-1.09226	0.289228
-1.21836	0.0831223
-1.27114	-0.128452
-1.24681	-0.326963
-1.14665	-0.493244
-0.976726	-0.60994
-0.747888	-0.664017
-0.475375	-0.64872
-0.17819	-0.564781
0.121937	-0.420588
0.401979	-0.231209
0.639555	-0.0165138
0.814964	0.201594
0.913262	0.402178
0.926309	0.568114
0.853865	0.688226
0.704098	0.758528
0.493085	0.782374
0.243247	0.769336
-0.0189726	0.733241
-0.266048	0.689574
-0.47223	0.652839
-0.616504	0.634049
-0.684656	0.638953
-0.670529	0.667475
-0.576483	0.713676
-0.412485	0.766905
-0.194718	0.813675
0.0564967	0.839718
0.319114	0.832281
0.571503	0.781891
0.794325	0.683733
0.972024	0.538245
1.09366	0.351049
1.153	0.132232
1.1484	-0.104993
1.08238	-0.345635
0.96087	-0.574392
0.792544	-0.776947
0.588091	-0.941134
0.359525	-1.05763
0.119591	-1.12027
-0.118925	-1.12632
-0.343889	-1.07642
-0.544464	-0.974296
-0.711801	-0.826383
-0.839564	-0.641482
-0.924394	-0.430206
-0.966132	-0.204348
-0.967666	0.0238132
-0.934621	0.242391
-0.874734	0.440544
-0.797027	0.609337
-0.710952	0.742319
-0.625489	0.835845
-0.548466	0.889264
-0.486	0.904648
-0.442228	0.886522
-0.419363	0.841235
-0.417609	0.776227
-0.43542	0.699556
-0.4699	0.619022
-0.51708	0.54175
-0.572164	0.474126
-0.62987	0.421434
-0.684844	0.387847
-0.731865	0.376316
-0.766427	0.388296
-0.785106	0.423576
-0.785984	0.479846
-0.769352	0.552448
-0.73762	0.634457
-0.695422	0.716652
-0.649206	0.78796
-0.606281	0.836604
-0.574072	0.851148
-0.55886	0.822121
-0.564548	0.743713
-0.591678	0.614684
-0.636933	0.439364
-0.693144	0.227941
-0.749794	-0.00427078
-0.794348	-0.238201
-0.813744	-0.453084
-0.796223	-0.628858
-0.733327	-0.748414
-0.621216	-0.79965
-0.461641	-0.777106
-0.26235	-0.682342
-0.0364857	-0.523743
0.198618	-0.315431
0.423232	-0.075334
0.61737	0.17679
0.762968	0.421553
0.845942	0.641729
0.857679	0.823731
0.795954	0.958259
0.665127	1.04033
0.475528	1.06904
0.242325	1.0466
-0.0161654	0.977628
-0.280366	0.868304
-0.531208	0.725666
-0.751898	0.557469
-0.929113	0.371792
-1.05373	0.177109
-1.12115	-0.0179533
-1.13094	-0.204837
-1.08628	-0.375303
-0.99301	-0.522179
-0.858633	-0.640003
-0.691422	-0.725719
-0.499735	-0.779139
-0.291506	-0.803018
-0.0740175	-0.802602
0.145913	-0.784943
0.361687	-0.758005
0.566385	-0.729153
0.752705	-0.704023
0.912946	-0.685654
1.03896	-0.673911
1.1229	-0.665614
1.15779	-0.65513
1.13845	-0.63537
1.06256	-0.5989
0.931374	-0.539411
0.750263	-0.452686
0.52871	-0.337105
0.280061	-0.194063
0.0206463	-0.0276524
-0.231424	0.155844
-0.457785	0.348636
-0.641439	0.542175
-0.768182	0.727699
-0.827981	0.896549
-0.815679	1.04029
-0.731603	1.15082
-0.581503	1.22029
-0.375879	1.24149
-0.129385	1.20842
0.140379	1.11711
0.414131	0.96687
0.672253	0.761403
0.896144	0.509804
1.0694	0.226955
1.17904	-0.0668628
1.21637	-0.347298
1.17776	-0.588266
1.06498	-0.764982
0.885355	-0.857405
0.651284	-0.853426
0.379466	-0.751372
0.0898158	-0.561265
-0.196203	-0.304545
-0.457143	-0.0120529
-0.673349	0.279647
-0.828736	0.532896
-0.91194	0.714173
-0.917281	0.79891
-0.845134	0.77518
-0.701637	0.645878
-0.498005	0.428663
-0.249422	0.153596
0.0263052	-0.141032
0.310137	-0.414121
0.583123	-0.62781
0.827567	-0.753023
1.02794	-0.773693
1.17163	-0.689134
1.24939	-0.514012
1.25575	-0.276007
1.18956	-0.011524
1.05412	0.239846
0.857277	0.441377
0.611447	0.564637
0.333194	0.593584
0.0424408	0.526916
-0.238793	0.377827
-0.488259	0.171697
-0.685307	-0.0578775
-0.813115	-0.274395
-0.860677	-0.443946
-0.82419	-0.540131
-0.707925	-0.547839
-0.524011	-0.465171
-0.29143	-0.303335
-0.0342104	-0.0848212
0.221185	0.160196
0.448854	0.398192
0.626012	0.596823
0.735354	0.729328
0.766762	0.777669
0.717815	0.734483
0.593804	0.603409
0.406551	0.398016
0.172753	0.139626
-0.087912	-0.145922
-0.354826	-0.431372
-0.607998	-0.691271
-0.829637	-0.90457
-1.00499	-1.05625
-1.12279	-1.13823
-1.17558	-1.14924
-1.15984	-1.09405
-1.07602	-0.981986
-0.928442	-0.825377
-0.725337	-0.638015
-0.478855	-0.433598
-0.204658	-0.224624
0.0788056	-0.0217101
0.351214	0.166814
0.591895	0.334932
0.781641	0.478613
0.904609	0.595665
0.950073	0.68535
0.91382	0.747945
0.798945	0.784814
0.615497	0.798069
0.379647	0.790573
0.111881	0.76604
-0.165341	0.728814
-0.430054	0.683946
-0.6632	0.636852
-0.850428	0.593087
-0.983544	0.557771
-1.06053	0.534967
-1.08514	0.527437
-1.06588	0.536023
-1.01405	0.55948
-0.942294	0.594482
-0.862744	0.635956
-0.785637	0.677512
-0.718556	0.712141
-0.666137	0.733144
-0.630191	0.734613
-0.61003	0.712225
-0.603252	0.663576
-0.606531	0.588302
-0.616071	0.487994
-0.628067	0.36558
-0.63924	0.225117
-0.646892	0.0711795
-0.649096	-0.0916005
-0.644852	-0.258597
-0.633991	-0.42517
-0.617382	-0.586462
-0.596909	-0.737005
-0.575354	-0.870356
-0.556233	-0.979123
-0.543227	-1.05506
-0.539778	-1.08981
-0.548559	-1.07589
-0.570658	-1.00782
-0.605252	-0.883779
-0.649382	-0.706591
-0.697974	-0.484494
-0.744298	-0.231171
-0.780614	0.0351283
-0.799094	0.293036
-0.792628	0.520275
-0.755888	0.696113
-0.685889	0.803912
-0.5822	0.833485
-0.44725	0.782184
-0.285918	0.655353
-0.104989	0.465873
0.0874173	0.232215
0.282531	-0.0237123
0.47152	-0.279209
0.645854	-0.513543
0.797583	-0.709962
0.919536	-0.85734
1.00546	-0.950788
1.05024	-0.991219
1.04998	-0.984453
1.00248	-0.939699
0.907611	-0.867826
0.767801	-0.780071
0.588445	-0.68686
0.378082	-0.597019
0.148325	-0.517618
-0.0867673	-0.454066
-0.311341	-0.410358
-0.509047	-0.389193
-0.664557	-0.391911
-0.764868	-0.418349
-0.800845	-0.466501
-0.7682	-0.531933
-0.668098	-0.60755
-0.507239	-0.683685
-0.297313	-0.748539
-0.0539811	-0.789486
0.204542	-0.794617
0.459135	-0.754541
0.69159	-0.664241
0.886122	-0.524518
1.03062	-0.342786
1.11751	-0.13275
1.14401	0.0866589
1.11193	0.293446
1.02692	0.465282
0.897549	0.582442
0.733938	0.630838
0.546576	0.603958
0.345247	0.504177
0.138204	0.342719
-0.0681615	0.138441
-0.269194	-0.0841565
-0.461482	-0.29833
-0.642162	-0.478208
-0.80784	-0.601865
-0.953765	-0.65411
-1.07342	-0.627911
-1.15859	-0.524949
-1.20008	-0.355136
-1.18888	-0.135198
-1.11794	0.113714
-0.983915	0.368582
-0.788776	0.60702
-0.541209	0.809608
-0.256838	0.961475
0.0423979	1.05347
0.330058	1.08229
0.578044	1.05006
0.759991	0.963373
0.854947	0.831691
0.850522	0.666263
0.745393	0.478529
0.550326	0.279052
0.287489	0.076888
-0.0117916	-0.120865
-0.310883	-0.308816
-0.572464	-0.482899
-0.763584	-0.639753
-0.860219	-0.776056
-0.85075	-0.887982
-0.737704	-0.97091
-0.537346	-1.01957
-0.277657	-1.02842
0.0057129	-0.992601
0.274517	-0.909068
0.493109	-0.77755
0.633504	-0.601638
0.679103	-0.389349
0.626718	-0.153116
0.486763	0.0907973
0.281353	0.323632
0.0408313	0.525854
-0.200574	0.679356
-0.409599	0.769718
-0.558373	0.788072
-0.627771	0.732394
-0.609448	0.60795
-0.50617	0.426791
-0.330659	0.206381
-0.103182	-0.0325391
0.151562	-0.268616
0.407895	-0.482398
0.64225	-0.658704
0.835564	-0.788319
0.974859	-0.868528
1.05362	-0.902999
1.07144	-0.900558
1.03276	-0.873155
0.945482	-0.833804
0.819278	-0.794319
0.664095	-0.763395
0.489309	-0.745537
0.302941	-0.740593
0.111598	-0.744177
-0.0791878	-0.748817
-0.264803	-0.745355
-0.44098	-0.724615
-0.603402	-0.678902
-0.747615	-0.603111
-0.868967	-0.495292
-0.962822	-0.356824
-1.02497	-0.192117
-1.0518	-0.0078688
-1.04087	0.18761
-0.99116	0.385216
-0.903104	0.575561
-0.778977	0.749394
-0.622709	0.897879
-0.439797	1.01262
-0.237183	1.08606
-0.0229471	1.1117
0.193933	1.08475
0.404036	1.00286
0.597876	0.866886
0.766418	0.681795
0.901553	0.457018
0.996738	0.206403
1.04739	-0.0523837
1.05119	-0.29907
1.00846	-0.51267
0.921942	-0.673626
0.796733	-0.7662
0.639736	-0.78064
0.459096	-0.714574
0.263691	-0.57374
0.0623963	-0.371431
-0.136319	-0.127252
-0.324882	0.135181
-0.496706	0.391282
-0.646313	0.618287
-0.769406	0.798338
-0.862621	0.920601
-0.923445	0.98232
-0.950165	0.988912
-0.941977	0.952552
-0.898922	0.890049
-0.821967	0.819991
-0.713396	0.759439
-0.576873	0.720977
-0.417391	0.710674
-0.24137	0.72693
-0.0563252	0.760649
0.12967	0.796914
0.308261	0.817421
0.471544	0.80389
0.612728	0.741511
0.726416	0.621865
0.809206	0.445387
0.859908	0.222132
0.879541	-0.0290145
0.871307	-0.282357
0.840134	-0.508843
0.792164	-0.680182
[truncated: 38,002 more rows]
